# Supplementary material for: A biofilm-targeting lipo-peptoid to treat Pseudomonas aeruginosa and Staphylococcus aureus co-infections
Source: Biofilm. 2025 Mar 12;9:100272. doi: 10.1016/j.bioflm.2025.100272 (PMC12005307; doi:10.1016/j.bioflm.2025.100272)
Supplement: Multimedia component 2 [file mmc2.zip › Table S2_monoPa_V2.txt]

Table S2. Differentially expressed genes in monomicrobial P. aeruginosa biofilms.
LESB_Locus	LESB_Gene	log2 FoldChange	padj	LESB_Description	PAO1_Locus	PAO1_Gene	PAO1_Description
PALES_00001	dnaA	-0.243710351	0.512148374	chromosomal replication initiation protein	PA0001	dnaA	chromosomal replication initiator protein DnaA
PALES_00011	dnaN	-0.150313792	0.761718257	DNA polymerase III subunit beta	PA0002	dnaN	DNA polymerase III, beta chain
PALES_00021	recF	0.151324575	0.788535003	recombination protein F	PA0003	recF	RecF protein
PALES_00031	gyrB	-0.013371041	0.981073263	DNA gyrase subunit B	PA0004	gyrB	DNA gyrase subunit B
PALES_00041	lptA	0.343315761	0.378019161	lysophosphatidic acid acyltransferase, LptA	PA0005	lptA	lysophosphatidic acid acyltransferase, LptA
PALES_00051	PALES_00051	0.29445787	0.764055102	D,D-heptose 1,7-bisphosphate phosphatase	PA0006	PA0006	conserved hypothetical protein
PALES_00061	PALES_00061	0.02325314	NA	hypothetical protein	PA0007	PA0007	hypothetical protein
PALES_00071	glyS	0.16046983	0.842849035	glycyl-tRNA synthetase subunit beta	PA0008	glyS	glycyl-tRNA synthetase beta chain
PALES_00081	glyQ	0.255871794	0.761620687	glycyl-tRNA synthetase subunit alpha	PA0009	glyQ	glycyl-tRNA synthetase alpha chain
PALES_00091	tag	0.155732683	0.829525191	DNA-3-methyladenine glycosidase I	PA0010	tag	DNA-3-methyladenine glycosidase I
PALES_00101	PALES_00101	-0.074180167	0.906941617	lipid A biosynthesis lauroyl acyltransferase	PA0011	htrB1	acyltransferase HtrB1
PALES_00111	PALES_00111	-0.118912619	0.88648374	hypothetical protein	PA0012	PA0012	hypothetical protein
PALES_00121	PALES_00121	0.221385009	0.71501478	hypothetical protein	PA0013	PA0013	conserved hypothetical protein
PALES_00131	PALES_00131	-0.23778096	0.844837729	hypothetical protein	PA0014	PA0014	hypothetical protein
PALES_00141	PALES_00141	0.802059023	0.249948149	putative tetratricopeptide repeat domain	PA0015	PA0015	hypothetical protein
PALES_00151	trkA	0.002411216	0.996503009	potassium transporter peripheral membrane component	PA0016	trkA	potassium uptake protein TrkA
PALES_00161	PALES_00161	0.056203216	0.958595187	putative tRNA and rRNA cytosine-C5-methylases	PA0017	PA0017	conserved hypothetical protein
PALES_00171	fmt	0.182110882	0.839322819	methionyl-tRNA formyltransferase	PA0018	fmt	methionyl-tRNA formyltransferase
PALES_00181	def	-0.208596048	0.708909394	peptide deformylase	PA0019	def	polypeptide deformylase
PALES_00191	PALES_00191	0.276022499	0.588646452	putative lysin domain	PA0020	tsaP	T4P secretin-associated protein TsaP
PALES_00211	PALES_00211	0.695697243	NA	putative translation factor	PA0022	PA0022	conserved hypothetical protein
PALES_00221	qor	-0.00784263	0.992127945	quinone oxidoreductase	PA0023	qor	quinone oxidoreductase
PALES_00231	hemF	0.088031231	0.85807407	coproporphyrinogen III oxidase	PA0024	hemF	coproporphyrinogen III oxidase, aerobic
PALES_00241	aroE	0.448936497	0.571700005	shikimate 5-dehydrogenase	PA0025	aroE	shikimate dehydrogenase
PALES_00251	plcB	0.160170788	0.867590012	phospholipase C, PlcB	PA0026	plcB	phospholipase C, PlcB
PALES_00261	PALES_00261	0.565314814	0.533345588	putative peptidyl-prolyl isomerase	PA0027	PA0027	hypothetical protein
PALES_00271	PALES_00271	0.963574299	NA	hypothetical protein	PA0028	PA0028	hypothetical protein
PALES_00281	PALES_00281	-0.083923415	NA	putative sulfate transporter	PA0029	PA0029	probable sulfate transporter
PALES_00301	betC	-0.292385851	NA	choline sulfatase	PA0031	betC	choline sulfatase
PALES_00311	PALES_00311	0.14109087	NA	putative transcriptional regulator	PA0032	PA0032	probable transcriptional regulator
PALES_00321	PALES_00321	-0.0218362	NA	putative histidine phosphotransfer domain	PA0033	hptC	Histidine phosphotransfer protein HptC
PALES_00331	PALES_00331	-0.141158247	0.843365603	putative two-component response regulator	PA0034	PA0034	probable two-component response regulator
PALES_00341	trpA	-0.740289689	0.50252283	tryptophan synthase subunit alpha	PA0035	trpA	tryptophan synthase alpha chain
PALES_00351	trpB	-0.222812286	0.734534061	tryptophan synthase subunit beta	PA0036	trpB	tryptophan synthase beta chain
PALES_00361	trpI	0.216194534	NA	transcriptional regulator TrpI	PA0037	trpI	transcriptional regulator TrpI
PALES_00371	PALES_00371	-0.243469764	0.797009843	hypothetical protein	PA0038	PA0038	hypothetical protein
PALES_00381	PALES_00381	-0.374601656	0.674808223	hypothetical protein	PA0039	PA0039	hypothetical protein
PALES_00391	PALES_00391	-0.094144389	0.896562951	putative hemolysin activation/secretion protein	PA0040	PA0040	conserved hypothetical protein
PALES_00401	PALES_00401	-0.415800952	0.564263877	putative hemagglutinin	PA0041	PA0041	probable hemagglutinin
PALES_00411	PALES_00411	-0.643265089	0.511265612	NA	NA	NA	NA
PALES_00421	PALES_00421	-1.100652343	0.499942421	NA	NA	NA	NA
PALES_00431	PALES_00431	0.136965966	0.889786889	hypothetical protein	PA0042	PA0042	hypothetical protein
PALES_00441	PALES_00441	0.045298999	NA	hypothetical protein	PA0043	PA0043	hypothetical protein
PALES_00451	exoT	0.285202295	0.786119127	exoenzyme T	PA0044	exoT	exoenzyme T
PALES_00461	PALES_00461	-0.158842999	0.826584868	putative lipoprotein	PA0045	PA0045	hypothetical protein
PALES_00471	PALES_00471	-0.194170389	0.821412234	putative lipoprotein	PA0046	PA0046	hypothetical protein
PALES_00481	PALES_00481	0.581413148	NA	putative lipoprotein	PA0047	PA0047	hypothetical protein
PALES_00491	PALES_00491	0.64532894	NA	putative transcriptional regulator	PA0048	PA0048	probable transcriptional regulator
PALES_00501	PALES_00501	0.365560767	0.88648374	hypothetical protein	PA0049	PA0049	hypothetical protein
PALES_00521	phzH	0.760566529	0.108866171	potential phenazine-modifying enzyme	PA0051	phzH	potential phenazine-modifying enzyme
PALES_00531	PALES_00531	-0.662602058	NA	hypothetical protein	PA0052	PA0052	hypothetical protein
PALES_00561	PALES_00561	-0.324738069	0.690179112	hypothetical protein	PA0055	PA0055	hypothetical protein
PALES_00571	PALES_00571	-0.115489235	NA	putative transcriptional regulator	PA0056	PA0056	probable transcriptional regulator
PALES_00581	PALES_00581	-0.534712865	0.549067455	putative metallo-beta-lactamase	PA0057	PA0057	hypothetical protein
PALES_00591	PALES_00591	2.347870505	NA	putative protein-disulfide isomerase	PA0058	dsbM	DsbM
PALES_00601	osmC	0.103160166	0.923096355	osmotically inducible protein OsmC	PA0059	osmC	osmotically inducible protein OsmC
PALES_00611	PALES_00611	-0.269215947	0.720522388	hypothetical protein	PA0060	PA0060	conserved hypothetical protein
PALES_00621	PALES_00621	0.434801798	NA	hypothetical protein	PA0061	PA0061	hypothetical protein
PALES_00631	PALES_00631	0.863573393	0.13619862	putative lipoprotein	PA0062	PA0062	hypothetical protein
PALES_00641	PALES_00641	-0.137358263	0.867832685	putative aminopeptidase	PA0063	PA0063	hypothetical protein
PALES_00651	PALES_00651	0.039796208	0.976520303	hypothetical protein	PA0064	PA0064	hypothetical protein
PALES_00661	PALES_00661	-0.332294994	0.512148374	putative phosphatase	PA0065	PA0065	hypothetical protein
PALES_00671	PALES_00671	-0.239261259	0.836000781	putative carbonic anhydrases	PA0066	PA0066	conserved hypothetical protein
PALES_00681	prlC	0.105254357	0.842849035	oligopeptidase A	PA0067	prlC	oligopeptidase A
PALES_00691	PALES_00691	-0.014387289	0.990329227	putative nucleic-acid-binding protein	PA0068	PA0068	hypothetical protein
PALES_00701	PALES_00701	0.632755261	0.222082619	putative DNA repair photolyase	PA0069	PA0069	conserved hypothetical protein
PALES_00711	PALES_00711	-0.405097299	0.325245398	hypothetical protein	PA0070	tagQ1	TagQ1
PALES_00721	PALES_00721	-0.001167896	0.999686271	hypothetical protein	PA0071	tagR1	TagR1
PALES_00731	PALES_00731	0.546399098	NA	putative permease	PA0072	tagS1	TagS1
PALES_00751	ppkA	-0.390000623	0.423093472	serine/threonine protein kinase PpkA	PA0074	ppkA	serine/threonine protein kinase PpkA
PALES_00761	PALES_00761	-0.43731808	0.507907555	putative phosphoprotein phosphatase	PA0075	pppA	PppA
PALES_00781	PALES_00781	-0.352536888	0.405074857	hypothetical protein	PA0077	icmF1	IcmF1
PALES_00791	PALES_00791	-0.333651128	0.75124878	hypothetical protein	PA0078	tssL1	TssL1
PALES_00801	PALES_00801	-0.31623844	NA	hypothetical protein	PA0079	tssK1	TssK1
PALES_00811	PALES_00811	-0.173394297	0.842794629	putative lipoprotein	PA0080	tssJ1	TssJ1
PALES_00821	PALES_00821	-0.414274258	0.404885158	hypothetical protein	PA0081	fha1	Fha1
PALES_00831	PALES_00831	-0.573410365	0.377415362	hypothetical protein	PA0082	tssA1	TssA1
PALES_00841	PALES_00841	-0.510686688	0.178749244	hypothetical protein	PA0083	tssB1	TssB1
PALES_00851	PALES_00851	-0.777807149	0.008747539	hypothetical protein	PA0084	tssC1	TssC1
PALES_00861	PALES_00861	-0.798447018	0.005025789	hypothetical protein	PA0085	hcp1	Hcp1
PALES_00871	PALES_00871	-0.614154612	0.511265612	putative secretion protein	PA0086	tagJ1	TagJ1
PALES_00881	PALES_00881	-0.60820045	0.326802632	hypothetical protein	PA0087	tssE1	TssE1
PALES_00891	PALES_00891	-0.585338458	0.239568876	hypothetical protein	PA0088	tssF1	TssF1
PALES_00901	PALES_00901	-0.418493189	0.597432246	hypothetical protein	PA0089	tssG1	TssG1
PALES_00911	PALES_00911	-0.588627451	0.153340123	putative ClpA/B-type chaperone	PA0090	clpV1	ClpV1
PALES_00921	PALES_00921	-0.523773054	0.210969408	hypothetical protein	PA0091	vgrG1	VgrG1
PALES_00931	PALES_00931	-0.13862604	0.826705921	hypothetical protein	PA0092	tsi6	Tsi6
PALES_00941	PALES_00941	-0.673563742	NA	hypothetical protein	PA0093	tse6	Tse6
PALES_00951	PALES_00951	-0.224508557	0.844837729	hypothetical protein	PA0094	eagT6	EagT6
PALES_00961	PALES_00961	-0.457094188	0.405074857	NA	NA	NA	NA
PALES_00971	PALES_00971	-0.215268671	0.844837729	hypothetical protein	PA0096	PA0096	hypothetical protein
PALES_00981	PALES_00981	0.075638516	NA	hypothetical protein	PA0097	PA0097	hypothetical protein
PALES_00991	PALES_00991	-0.226804734	0.806598139	3-oxoacyl-(acyl carrier protein) synthase	PA0098	PA0098	hypothetical protein
PALES_01001	PALES_01001	-0.572592616	0.559853957	hypothetical protein	PA0099	PA0099	type VI effector protein
PALES_01011	PALES_01011	-0.222022781	0.801995082	NA	NA	NA	NA
PALES_01021	PALES_01021	-0.612042435	0.149618826	hypothetical protein	PA0101	PA0101	hypothetical protein
PALES_01031	PALES_01031	-0.521216193	0.545370031	putative carbonic anhydrase	PA0102	PA0102	probable carbonic anhydrase
PALES_01041	PALES_01041	0.674173591	0.112216302	putative sulfate transporter	PA0103	PA0103	probable sulfate transporter
PALES_01061	coxB	-0.085176515	0.878011539	cytochrome c oxidase, subunit II	PA0105	coxB	cytochrome c oxidase, subunit II
PALES_01071	coxA	-0.649940536	NA	cytochrome c oxidase, subunit I	PA0106	coxA	cytochrome c oxidase, subunit I
PALES_01081	PALES_01081	-0.44493627	0.706014968	cytochrome C oxidase assembly protein	PA0107	PA0107	conserved hypothetical protein
PALES_01091	coIII	-0.43337264	NA	cytochrome c oxidase, subunit III	PA0108	coIII	cytochrome c oxidase, subunit III
PALES_01111	PALES_01111	-0.467966426	NA	hypothetical protein	PA0110	PA0110	hypothetical protein
PALES_01131	PALES_01131	-2.458085908	NA	putative cytochrome oxidase assembly protein	PA0112	PA0112	hypothetical protein
PALES_01141	PALES_01141	0.755592515	NA	protoheme IX farnesyltransferase	PA0113	PA0113	probable cytochrome c oxidase assembly factor
PALES_01151	PALES_01151	-0.268906752	0.720522388	putative Sco1/SenC family protein	PA0114	senC	SenC
PALES_01161	PALES_01161	0.961162501	NA	putative acyltransferase	PA0115	PA0115	conserved hypothetical protein
PALES_01171	PALES_01171	0.23189311	0.778101957	putative transcriptional regulator	PA0116	PA0116	hypothetical protein
PALES_01181	PALES_01181	-0.114761787	NA	putative short chain dehydrogenase	PA0117	PA0117	probable short chain dehydrogenase
PALES_01191	PALES_01191	0.40692845	NA	putative 2-hydroxychromene-2-carboxylate isomerase	PA0118	PA0118	hypothetical protein
PALES_01201	PALES_01201	0.079161924	0.949213519	C4-dicarboxylate transporter DctA	PA0119	PA0119	probable dicarboxylate transporter
PALES_01211	PALES_01211	-0.582599696	NA	putative transcriptional regulator	PA0120	PA0120	probable transcriptional regulator
PALES_01221	PALES_01221	0.212466105	NA	putative transcriptional regulator	PA0121	PA0121	hypothetical protein
PALES_01231	PALES_01231	-0.05064836	0.96902074	putative hemolysin	PA0122	rahU	rahU
PALES_01241	PALES_01241	-0.00039139	0.999686271	putative transcriptional regulator	PA0123	PA0123	probable transcriptional regulator
PALES_01251	PALES_01251	-0.345412703	0.717347956	putative plasmid stabilisation system protein	PA0124	PA0124	ParE toxin
PALES_01261	PALES_01261	-0.632032743	0.459545704	putative transcriptional regulator	PA0125	PA0125	ParD antitoxin
PALES_01271	PALES_01271	-0.291667285	0.6288756	hypothetical protein	PA0126	PA0126	hypothetical protein
PALES_01281	PALES_01281	-0.32459688	0.712658938	putative lipoprotein	PA0127	PA0127	hypothetical protein
PALES_01291	PALES_01291	-0.580066618	0.438952176	putative alkylphosphonate uptake protein	PA0128	PA0128	conserved hypothetical protein
PALES_01301	gabP	-0.096794668	0.948985676	gamma-aminobutyrate permease	PA0129	bauD	Amino acid permease
PALES_01311	PALES_01311	0.277620768	0.806195184	putative aldehyde dehydrogenase	PA0130	bauC	3-Oxopropanoate dehydrogenase
PALES_01321	PALES_01321	0.362612155	NA	hypothetical protein	PA0131	bauB	BauB
PALES_01331	PALES_01331	-0.111346611	0.915296565	beta alanine--pyruvate transaminase	PA0132	bauA	Beta-alanine:pyruvate transaminase
PALES_01341	PALES_01341	0.77782417	0.329491155	putative transcriptional regulator	PA0133	bauR	BauR
PALES_01351	PALES_01351	0.052186171	0.958595187	guanine deaminase	PA0134	PA0134	probable guanine deaminase
PALES_01371	PALES_01371	0.479795362	NA	putative ATP-binding component of ABC transporter	PA0136	PA0136	probable ATP-binding component of ABC transporter
PALES_01381	PALES_01381	-1.850435536	NA	putative permease of ABC transporter	PA0137	PA0137	probable permease of ABC transporter
PALES_01391	PALES_01391	-0.69084624	NA	putative permease of ABC transporter	PA0138	PA0138	probable permease of ABC transporter
PALES_01401	ahpC	-0.284063966	0.674808223	alkyl hydroperoxide reductase subunit C	PA0139	ahpC	alkyl hydroperoxide reductase subunit C
PALES_01411	ahpF	-0.400481549	0.553894221	alkyl hydroperoxide reductase subunit F	PA0140	ahpF	alkyl hydroperoxide reductase subunit F
PALES_01421	PALES_01421	-1.060501782	0.006702178	hypothetical protein	PA0141	PA0141	conserved hypothetical protein
PALES_01431	PALES_01431	0.299227627	NA	hydroxydechloroatrazine ethylaminohydrolase	PA0142	PA0142	hypothetical protein
PALES_01441	nuh	0.711191	0.059604145	nonspecific ribonucleoside hydrolase	PA0143	nuh	purine nucleosidase Nuh
PALES_01451	PALES_01451	0.529757551	NA	putative nucleoside 2-deoxyribosyltransferase	PA0144	PA0144	hypothetical protein
PALES_01461	PALES_01461	1.098704609	NA	putative nucleoside 2-deoxyribosyltransferase	PA0145	PA0145	hypothetical protein
PALES_01471	PALES_01471	-1.419214845	NA	putative basic membrane protein (bmp)	PA0146	PA0146	conserved hypothetical protein
PALES_01481	PALES_01481	-0.488747265	NA	putative oxidoreductase	PA0147	PA0147	probable oxidoreductase
PALES_01491	PALES_01491	-0.29146079	0.593092328	adenosine deaminase	PA0148	PA0148	adenine deaminase
PALES_01511	PALES_01511	0.102628629	NA	putative transmembrane sensor	PA0150	PA0150	anti-sigma factor
PALES_01521	PALES_01521	-0.207907749	0.85088283	putative TonB-dependent receptor	PA0151	PA0151	probable TonB-dependent receptor
PALES_01531	pcaQ	-0.16820704	NA	transcriptional regulator PcaQ	PA0152	pcaQ	transcriptional regulator PcaQ
PALES_01541	pcaH	-0.299810084	0.806195184	protocatechuate 3,4-dioxygenase, beta subunit	PA0153	pcaH	protocatechuate 3,4-dioxygenase, beta subunit
PALES_01551	pcaG	-1.051083808	NA	protocatechuate 3,4-dioxygenase, alpha subunit	PA0154	pcaG	protocatechuate 3,4-dioxygenase, alpha subunit
PALES_01561	pcaR	-0.236303972	0.708398737	transcriptional regulator PcaR	PA0155	pcaR	transcriptional regulator PcaR
PALES_01571	PALES_01571	0.276391656	0.706014968	putative Resistance-Nodulation-Cell Division (RND) efflux membrane fusion protein precursor	PA0156	triA	Resistance-Nodulation-Cell Division (RND) triclosan efflux membrane fusion protein, TriA
PALES_01581	PALES_01581	0.482604598	NA	putative Resistance-Nodulation-Cell Division (RND) efflux membrane fusion protein precursor	PA0157	triB	Resistance-Nodulation-Cell Division (RND) triclosan efflux membrane fusion protein, TriB
PALES_01591	PALES_01591	0.490503833	0.114404541	putative Resistance-Nodulation-Cell Division (RND) efflux transporter	PA0158	triC	Resistance-Nodulation-Cell Division (RND) triclosan efflux transporter, TriC
PALES_01601	PALES_01601	0.018919607	0.9854198	putative transcriptional regulator	PA0159	PA0159	probable transcriptional regulator
PALES_01611	PALES_01611	-0.152314229	0.88373922	hypothetical protein	PA0160	PA0160	hypothetical protein
PALES_01631	opdC	-0.405170965	0.512148374	histidine porin OpdC	PA0162	opdC	histidine porin OpdC
PALES_01641	PALES_01641	1.678399749	NA	putative transcriptional regulator	PA0163	PA0163	probable transcriptional regulator
PALES_01651	PALES_01651	0.172804077	NA	putative gamma-glutamyltranspeptidase	PA0164	PA0164	probable gamma-glutamyltranspeptidase
PALES_01661	PALES_01661	-0.21527643	0.789769667	putative outer membrane protein	PA0165	PA0165	hypothetical protein
PALES_01671	PALES_01671	-0.149562833	NA	putative transporter	PA0166	PA0166	probable transporter
PALES_01681	PALES_01681	-0.052609381	0.940112778	putative transcriptional regulator	PA0167	PA0167	probable transcriptional regulator
PALES_01691	PALES_01691	0.519332018	NA	hypothetical protein	PA0168	PA0168	conserved hypothetical protein
PALES_01701	PALES_01701	-0.043642468	0.948985676	putative GGDEF domain	PA0169	siaD	SiaD
PALES_01711	PALES_01711	-0.263127044	NA	hypothetical protein	PA0170	PA0170	hypothetical protein
PALES_01721	PALES_01721	-0.266476327	0.687713932	hypothetical protein	PA0171	PA0171	hypothetical protein
PALES_01731	PALES_01731	0.160872802	0.7888861	putative serine phosphatase	PA0172	siaA	SiaA
PALES_01741	PALES_01741	-1.83030686	NA	chemotaxis-specific methylesterase	PA0173	PA0173	probable methylesterase
PALES_01751	PALES_01751	-0.391313571	NA	putative chemotaxis protein	PA0174	PA0174	conserved hypothetical protein
PALES_01761	PALES_01761	0.712150972	NA	putative chemotaxis protein methyltransferase	PA0175	cheR2	CheR2
PALES_01771	aer2	0.224055362	0.842794629	aerotaxis transducer Aer2	PA0176	PA0176	aerotaxis transducer Aer2
PALES_01781	PALES_01781	1.432425721	NA	putative purine-binding chemotaxis protein	PA0177	PA0177	probable purine-binding chemotaxis protein
PALES_01791	PALES_01791	-0.388545125	0.728976651	putative two-component sensor	PA0178	PA0178	probable two-component sensor
PALES_01801	PALES_01801	-0.227225371	0.673719472	putative two-component response regulator	PA0179	PA0179	probable two-component response regulator
PALES_01811	PALES_01811	-0.256155087	0.640659642	putative chemotaxis transducer	PA0180	cttP	chemotactic transducer for trichloroethylene [positive chemotaxis], CttP
PALES_01821	PALES_01821	0.733116383	NA	putative transcriptional regulator	PA0181	PA0181	probable transcriptional regulator
PALES_01831	fabG	-0.555681884	NA	3-ketoacyl-(acyl-carrier-protein) reductase	PA0182	PA0182	probable short-chain dehydrogenase
PALES_01841	atsA	-0.52699512	0.405074857	arylsulfatase	PA0183	atsA	arylsulfatase
PALES_01851	PALES_01851	0.107408787	NA	putative ATP-binding component of ABC transporter	PA0184	PA0184	probable ATP-binding component of ABC transporter
PALES_01861	PALES_01861	-0.927020429	NA	putative permease of ABC transporter	PA0185	PA0185	probable permease of ABC transporter
PALES_01871	PALES_01871	-0.806099291	0.073130964	putative binding protein component of ABC transporter	PA0186	PA0186	probable binding protein component of ABC transporter
PALES_01881	PALES_01881	-0.271280901	0.728976651	NA	NA	NA	NA
PALES_01891	PALES_01891	0.843103304	NA	NA	NA	NA	NA
PALES_01901	PALES_01901	-1.879629551	NA	putative porin	PA0189	PA0189	probable porin
PALES_01911	PALES_01911	0.285755169	NA	putative acid phosphatase	PA0190	PA0190	probable acid phosphatase
PALES_01921	PALES_01921	-0.43886049	0.59946784	putative transcriptional regulator	PA0191	PA0191	probable transcriptional regulator
PALES_01931	PALES_01931	-1.054131182	0.130742843	putative TonB-dependent receptor	PA0192	PA0192	probable TonB-dependent receptor
PALES_01941	PALES_01941	-0.879369387	0.146082125	putative alkylsulfatase	PA0193	PA0193	hypothetical protein
PALES_01951	PALES_01951	-0.870580498	0.540386215	hypothetical protein	PA0194	PA0194	hypothetical protein
PALES_01961	pntAA	-0.136066823	0.797527628	putative NAD(P) transhydrogenase, subunit alpha part 1	PA0195	pntAA	putative NAD(P) transhydrogenase, subunit alpha part 1
PALES_01971	pntB	0.143272023	0.835329012	pyridine nucleotide transhydrogenase, beta subunit	PA0196	pntB	pyridine nucleotide transhydrogenase, beta subunit
PALES_01981	tonB2	-0.560606222	0.549067455	putative TonB protein	PA0197	tonB2	TonB2
PALES_01991	exbB1	-0.749126008	0.287829619	transport protein ExbB	PA0198	exbB1	transport protein ExbB
PALES_02001	exbD1	-0.623273637	0.46809049	transport protein ExbD	PA0199	exbD1	transport protein ExbD
PALES_02011	PALES_02011	-0.591901783	NA	hypothetical protein	PA0200	PA0200	hypothetical protein
PALES_02021	PALES_02021	-0.490038752	0.539541642	putative esterase	PA0201	PA0201	hypothetical protein
PALES_02031	mdcA	-0.492898067	0.222082619	malonate decarboxylase alpha subunit	PA0208	mdcA	malonate decarboxylase alpha subunit
PALES_02091	PALES_02091	1.543661901	NA	putative acyl transferase	PA0214	PA0214	probable acyl transferase
PALES_02101	PALES_02101	0.105076751	NA	putative transporter	PA0215	PA0215	malonate transporter MadL
PALES_02111	PALES_02111	0.71043857	NA	putative transporter	PA0216	PA0216	malonate transporter MadM
PALES_02121	PALES_02121	-0.413300745	0.521110469	putative transcriptional regulator	PA0217	PA0217	probable transcriptional regulator
PALES_02131	PALES_02131	0.39834767	NA	NA	NA	NA	NA
PALES_02141	PALES_02141	-0.328885942	0.745983104	putative transcriptional regulator	PA0218	PA0218	probable transcriptional regulator
PALES_02161	PALES_02161	1.220080843	NA	putative aldehyde dehydrogenase	PA0219	PA0219	probable aldehyde dehydrogenase
PALES_02171	PALES_02171	0.290922866	NA	amino acid APC family transporter	PA0220	PA0220	amino acid APC family transporter
PALES_02181	PALES_02181	-0.099089511	NA	putative aminotransferase	PA0221	PA0221	probable aminotransferase
PALES_02191	PALES_02191	0.041944223	NA	putative binding protein component of ABC transporter	PA0222	PA0222	hypothetical protein
PALES_02201	PALES_02201	-0.131672821	NA	putative dihydrodipicolinate synthetase	PA0223	PA0223	probable dihydrodipicolinate synthetase
PALES_02211	PALES_02211	-0.496834051	NA	class II aldolase/adducin domain protein	PA0224	PA0224	probable aldolase
PALES_02221	PALES_02221	-0.358577786	0.635716136	putative transcriptional regulator	PA0225	PA0225	probable transcriptional regulator
PALES_02231	PALES_02231	-0.397853296	NA	putative CoA transferase, subunit A	PA0226	PA0226	probable CoA transferase, subunit A
PALES_02241	PALES_02241	1.111669318	NA	putative CoA transferase, subunit B	PA0227	PA0227	probable CoA transferase, subunit B
PALES_02251	pcaF	0.020522609	NA	beta-ketoadipyl CoA thiolase	PA0228	pcaF	beta-ketoadipyl CoA thiolase PcaF
PALES_02261	pcaT	-0.55034152	0.549067455	dicarboxylic acid transporter PcaT	PA0229	pcaT	dicarboxylic acid transporter PcaT
PALES_02271	pcaB	-0.572640168	NA	3-carboxy-cis,cis-muconate cycloisomerase	PA0230	pcaB	3-carboxy-cis,cis-muconate cycloisomerase
PALES_02281	pcaD	0.514932314	NA	beta-ketoadipate enol-lactone hydrolase	PA0231	pcaD	beta-ketoadipate enol-lactone hydrolase
PALES_02291	pcaC	0.27400049	0.75084651	gamma-carboxymuconolactone decarboxylase	PA0232	pcaC	gamma-carboxymuconolactone decarboxylase
PALES_02301	PALES_02301	0.078603144	0.954922918	putative transcriptional regulator	PA0233	PA0233	probable transcriptional regulator
PALES_02311	PALES_02311	-0.484476402	0.605053601	hypothetical protein	PA0234	PA0234	hypothetical protein
PALES_02321	pcaK	-0.317009314	0.716146925	4-hydroxybenzoate transporter PcaK	PA0235	pcaK	4-hydroxybenzoate transporter PcaK
PALES_02331	PALES_02331	0.157134581	NA	putative transcriptional regulator	PA0236	PA0236	probable transcriptional regulator
PALES_02341	PALES_02341	-0.57554939	NA	putative oxidoreductase	PA0237	PA0237	probable oxidoreductase
PALES_02361	PALES_02361	-0.27479071	NA	putative permease	PA0239	PA0239	hypothetical protein
PALES_02371	PALES_02371	-0.394584081	NA	putative porin	PA0240	PA0240	probable porin
PALES_02381	PALES_02381	0.491399925	NA	putative major facilitator superfamily (MFS) transporter	PA0241	PA0241	probable major facilitator superfamily (MFS) transporter
PALES_02391	PALES_02391	0.013559035	NA	putative 4-hydroxyphenylpyruvate dioxygenase	PA0242	PA0242	hypothetical protein
PALES_02401	PALES_02401	-0.214470486	0.708909394	putative transcriptional regulator	PA0243	pip	Pip
PALES_02421	aroQ2	0.25575269	NA	3-dehydroquinate dehydratase	PA0245	aroQ2	3-dehydroquinate dehydratase
PALES_02431	PALES_02431	-0.239534845	0.843212026	putative major facilitator superfamily (MFS) transporter	PA0246	PA0246	probable major facilitator superfamily (MFS) transporter
PALES_02441	pobA	-0.586910535	NA	4-hydroxybenzoate 3-monooxygenase	PA0247	pobA	p-hydroxybenzoate hydroxylase
PALES_02451	PALES_02451	0.142509642	NA	putative transcriptional regulator	PA0248	PA0248	probable transcriptional regulator
PALES_02461	PALES_02461	0.772965325	NA	putative acetyltransferase	PA0249	PA0249	probable acetyltransferase
PALES_02471	PALES_02471	0.16821496	0.889786889	putative CBS domain	PA0250	PA0250	conserved hypothetical protein
PALES_02481	PALES_02481	-0.061144483	NA	hypothetical protein	PA0251	PA0251	hypothetical protein
PALES_02491	PALES_02491	-0.352679632	0.802765142	hypothetical protein	PA0252	PA0252	hypothetical protein
PALES_02501	PALES_02501	0.354596082	0.749734512	putative transcriptional regulator	PA0253	hudR	HudR
PALES_02511	PALES_02511	0.211081372	0.754341097	putative 3-polyprenyl-4-hydroxybenzoate decarboxylase	PA0254	hudA	HudA
PALES_02521	PALES_02521	0.439503531	NA	hypothetical protein	PA0255	PA0255	conserved hypothetical protein
PALES_02531	PALES_02531	-0.117260885	0.871174505	hypothetical protein	PA0256	PA0256	hypothetical protein
PALES_02551	PALES_02551	-0.773517129	0.329491155	hypothetical protein	PA0259	tla3	Type 6 lipase adaptor, Tla3
PALES_02561	PALES_02561	-0.366363068	0.715415757	hypothetical protein	PA0260	tle3	Type 6 lipase effector, Tle3
PALES_02571	PALES_02571	0.971694044	NA	hypothetical protein	PA0261	tli3	Type 6 lipase immunity, Tli3
PALES_02581	PALES_02581	-0.390119627	0.733627881	hypothetical protein	PA0262	vgrG2b	VgrG2b
PALES_02591	hcpC	-0.398113079	0.761620687	secreted protein Hcp	PA0263	hcpC	secreted protein Hcp
PALES_02591	hcpC	-0.398113079	0.761620687	secreted protein Hcp	PA0263	hcpC	secreted protein Hcp
PALES_02591	hcpC	-0.398113079	0.761620687	secreted protein Hcp	PA0263	hcpC	secreted protein Hcp
PALES_02591	hcpC	-0.398113079	0.761620687	secreted protein Hcp	PA0263	hcpC	secreted protein Hcp
PALES_02591	hcpC	-0.398113079	0.761620687	secreted protein Hcp	PA0263	hcpC	secreted protein Hcp
PALES_02591	hcpC	-0.398113079	0.761620687	secreted protein Hcp	PA0263	hcpC	secreted protein Hcp
PALES_02591	hcpC	-0.398113079	0.761620687	secreted protein Hcp	PA0263	hcpC	secreted protein Hcp
PALES_02591	hcpC	-0.398113079	0.761620687	secreted protein Hcp	PA0263	hcpC	secreted protein Hcp
PALES_02591	hcpC	-0.398113079	0.761620687	secreted protein Hcp	PA0263	hcpC	secreted protein Hcp
PALES_02591	hcpC	-0.398113079	0.761620687	secreted protein Hcp	PA0263	hcpC	secreted protein Hcp
PALES_02591	hcpC	-0.398113079	0.761620687	secreted protein Hcp	PA0263	hcpC	secreted protein Hcp
PALES_02591	hcpC	-0.398113079	0.761620687	secreted protein Hcp	PA0263	hcpC	secreted protein Hcp
PALES_02591	hcpC	-0.398113079	0.761620687	secreted protein Hcp	PA0263	hcpC	secreted protein Hcp
PALES_02591	hcpC	-0.398113079	0.761620687	secreted protein Hcp	PA0263	hcpC	secreted protein Hcp
PALES_02591	hcpC	-0.398113079	0.761620687	secreted protein Hcp	PA0263	hcpC	secreted protein Hcp
PALES_02591	hcpC	-0.398113079	0.761620687	secreted protein Hcp	PA0263	hcpC	secreted protein Hcp
PALES_02591	hcpC	-0.398113079	0.761620687	secreted protein Hcp	PA0263	hcpC	secreted protein Hcp
PALES_02591	hcpC	-0.398113079	0.761620687	secreted protein Hcp	PA0263	hcpC	secreted protein Hcp
PALES_02591	hcpC	-0.398113079	0.761620687	secreted protein Hcp	PA0263	hcpC	secreted protein Hcp
PALES_02591	hcpC	-0.398113079	0.761620687	secreted protein Hcp	PA0263	hcpC	secreted protein Hcp
PALES_02591	hcpC	-0.398113079	0.761620687	secreted protein Hcp	PA0263	hcpC	secreted protein Hcp
PALES_02591	hcpC	-0.398113079	0.761620687	secreted protein Hcp	PA0263	hcpC	secreted protein Hcp
PALES_02591	hcpC	-0.398113079	0.761620687	secreted protein Hcp	PA0263	hcpC	secreted protein Hcp
PALES_02591	hcpC	-0.398113079	0.761620687	secreted protein Hcp	PA0263	hcpC	secreted protein Hcp
PALES_02591	hcpC	-0.398113079	0.761620687	secreted protein Hcp	PA0263	hcpC	secreted protein Hcp
PALES_02591	hcpC	-0.398113079	0.761620687	secreted protein Hcp	PA0263	hcpC	secreted protein Hcp
PALES_02591	hcpC	-0.398113079	0.761620687	secreted protein Hcp	PA0263	hcpC	secreted protein Hcp
PALES_02591	hcpC	-0.398113079	0.761620687	secreted protein Hcp	PA0263	hcpC	secreted protein Hcp
PALES_02591	hcpC	-0.398113079	0.761620687	secreted protein Hcp	PA0263	hcpC	secreted protein Hcp
PALES_02591	hcpC	-0.398113079	0.761620687	secreted protein Hcp	PA0263	hcpC	secreted protein Hcp
PALES_02591	hcpC	-0.398113079	0.761620687	secreted protein Hcp	PA0263	hcpC	secreted protein Hcp
PALES_02591	hcpC	-0.398113079	0.761620687	secreted protein Hcp	PA0263	hcpC	secreted protein Hcp
PALES_02591	hcpC	-0.398113079	0.761620687	secreted protein Hcp	PA0263	hcpC	secreted protein Hcp
PALES_02591	hcpC	-0.398113079	0.761620687	secreted protein Hcp	PA0263	hcpC	secreted protein Hcp
PALES_02591	hcpC	-0.398113079	0.761620687	secreted protein Hcp	PA0263	hcpC	secreted protein Hcp
PALES_02591	hcpC	-0.398113079	0.761620687	secreted protein Hcp	PA0263	hcpC	secreted protein Hcp
PALES_02591	hcpC	-0.398113079	0.761620687	secreted protein Hcp	PA0263	hcpC	secreted protein Hcp
PALES_02591	hcpC	-0.398113079	0.761620687	secreted protein Hcp	PA0263	hcpC	secreted protein Hcp
PALES_02591	hcpC	-0.398113079	0.761620687	secreted protein Hcp	PA0263	hcpC	secreted protein Hcp
PALES_02591	hcpC	-0.398113079	0.761620687	secreted protein Hcp	PA0263	hcpC	secreted protein Hcp
PALES_02591	hcpC	-0.398113079	0.761620687	secreted protein Hcp	PA0263	hcpC	secreted protein Hcp
PALES_02591	hcpC	-0.398113079	0.761620687	secreted protein Hcp	PA0263	hcpC	secreted protein Hcp
PALES_02591	hcpC	-0.398113079	0.761620687	secreted protein Hcp	PA0263	hcpC	secreted protein Hcp
PALES_02591	hcpC	-0.398113079	0.761620687	secreted protein Hcp	PA0263	hcpC	secreted protein Hcp
PALES_02591	hcpC	-0.398113079	0.761620687	secreted protein Hcp	PA0263	hcpC	secreted protein Hcp
PALES_02591	hcpC	-0.398113079	0.761620687	secreted protein Hcp	PA0263	hcpC	secreted protein Hcp
PALES_02591	hcpC	-0.398113079	0.761620687	secreted protein Hcp	PA0263	hcpC	secreted protein Hcp
PALES_02591	hcpC	-0.398113079	0.761620687	secreted protein Hcp	PA0263	hcpC	secreted protein Hcp
PALES_02592	PALES_02592	0.059947492	NA	NA	NA	NA	NA
PALES_02611	gabD	-0.028093916	0.967540161	succinate-semialdehyde dehydrogenase I	PA0265	davD	glutaric semialdehyde dehydrogenase
PALES_02621	gabT	-0.005621056	0.994453344	4-aminobutyrate aminotransferase	PA0266	davT	delta-aminovalerate aminotransferase
PALES_02631	PALES_02631	0.335717311	0.673719472	putative response regulator	PA0267	PA0267	hypothetical protein
PALES_02641	PALES_02641	-0.070212495	NA	putative transcriptional regulator	PA0268	PA0268	probable transcriptional regulator
PALES_02651	PALES_02651	0.001350878	0.999686271	putative decarboxylase	PA0269	PA0269	conserved hypothetical protein
PALES_02661	PALES_02661	0.079857011	0.949196503	hypothetical protein	PA0270	PA0270	hypothetical protein
PALES_02671	PALES_02671	0.31342689	NA	hypothetical protein	PA0271	PA0271	hypothetical protein
PALES_02681	PALES_02681	-0.216101767	0.836000781	putative transcriptional regulator	PA0272	PA0272	probable transcriptional regulator
PALES_02701	PALES_02701	0.588418174	NA	hypothetical protein	PA0274	PA0274	hypothetical protein
PALES_02711	PALES_02711	0.113053478	NA	putative transcriptional regulator	PA0275	PA0275	probable transcriptional regulator
PALES_02721	PALES_02721	-0.490082184	NA	hypothetical protein	PA0276	PA0276	hypothetical protein
PALES_02731	PALES_02731	-0.340365671	0.675974522	putative putative Zn-dependent protease with chaperone function	PA0277	PA0277	putative Zn-dependent peptidase
PALES_02741	PALES_02741	0.958329197	NA	hypothetical protein	PA0278	PA0278	hypothetical protein
PALES_02751	PALES_02751	0.060983976	NA	putative transcriptional regulator	PA0279	PA0279	probable transcriptional regulator
PALES_02761	cysA	0.42084882	0.616766548	sulfate transport protein CysA	PA0280	cysA	sulfate transport protein CysA
PALES_02771	cysW	0.0547801	0.954180418	sulfate transport protein CysW	PA0281	cysW	sulfate transport protein CysW
PALES_02781	cysT	-0.548303354	0.21008097	sulfate transport protein CysT	PA0282	cysT	sulfate transport protein CysT
PALES_02791	sbp	-0.16975661	0.844837729	sulfate-binding protein precursor	PA0283	sbp	sulfate-binding protein precursor
PALES_02801	PALES_02801	-0.493842987	0.497052817	hypothetical protein	PA0284	PA0284	hypothetical protein
PALES_02811	PALES_02811	0.05108966	0.922183175	putative sensory box/GGDEF domain/EAL domain protein	PA0285	PA0285	putative phosphodiesterase
PALES_02821	desA	0.138664306	0.711178408	delta-9 fatty acid desaturase, DesA	PA0286	desA	delta-9 fatty acid desaturase, DesA
PALES_02831	gpuP	0.366158351	NA	3-guanidinopropionate transport protein	PA0287	gpuP	3-guanidinopropionate transport protein
PALES_02841	gpuA	-0.540038487	NA	3-guanidinopropionase	PA0288	gpuA	3-guanidinopropionase
PALES_02851	gpuR	1.625459831	NA	transcriptional activator GpuR	PA0289	gpuR	transcriptional activator GpuR
PALES_02861	PALES_02861	-0.09584095	0.889817757	putative sensory box/GGDEF domain protein	PA0290	PA0290	putative diguanylate cyclase
PALES_02871	oprE	-0.254903354	0.469949436	Anaerobically-induced outer membrane porin OprE precursor	PA0291	oprE	Anaerobically-induced outer membrane porin OprE precursor
PALES_02881	aguA	0.033915919	0.960994839	agmatine deiminase	PA0292	aguA	agmatine deiminase
PALES_02891	aguB	-0.223300958	0.817624421	N-carbamoylputrescine amidohydrolase	PA0293	aguB	N-carbamoylputrescine amidohydrolase
PALES_02901	aguR	0.271646916	0.803356391	transcriptional regulator AguR	PA0294	aguR	transcriptional regulator AguR
PALES_02911	PALES_02911	0.106686469	0.91185747	putative periplasmic polyamine binding protein	PA0295	PA0295	probable periplasmic polyamine binding protein
PALES_02921	PALES_02921	-0.49907507	0.533345588	putative glutamine synthetase	PA0296	spuI	Glutamylpolyamine synthetase
PALES_02931	spuA	0.039601581	0.964855623	putative glutamine amidotransferase	PA0297	spuA	probable glutamine amidotransferase
PALES_02941	spuB	-0.242024007	0.778101957	putative glutamine synthetase	PA0298	spuB	Glutamylpolyamine synthetase
PALES_02951	spuC	-0.090482386	0.928729013	putative aminotransferase	PA0299	spuC	Polyamine:pyruvate transaminase
PALES_02961	spuD	-0.040291144	0.949213519	polyamine transport protein	PA0300	spuD	polyamine transport protein
PALES_02971	spuE	0.036733162	0.949213519	polyamine transport protein	PA0301	spuE	polyamine transport protein
PALES_02981	spuF	-0.129477665	0.862449303	polyamine transport protein PotG	PA0302	spuF	polyamine transport protein PotG
PALES_02991	spuG	-0.097632992	0.833015483	polyamine transport protein PotH	PA0303	spuG	polyamine transport protein PotH
PALES_03001	spuH	-0.263376449	0.660822184	polyamine transport protein PotI	PA0304	spuH	polyamine transport protein PotI
PALES_03011	PALES_03011	0.355587122	0.539541642	putative penicillin amidase	PA0305	hacB	acylhomoserine lactone acylase B
PALES_03021	PALES_03021	-0.026794736	0.976888685	putative transcriptional regulator	PA0306	PA0306	probable transcriptional regulator
PALES_03031	PALES_03031	-0.310105828	NA	hypothetical protein	PA0307	PA0307	hypothetical protein
PALES_03041	PALES_03041	1.122186567	0.045565359	putative lysophospholipase	PA0308	PA0308	hypothetical protein
PALES_03051	PALES_03051	-0.161158896	0.86680668	hypothetical protein	PA0309	PA0309	hypothetical protein
PALES_03061	PALES_03061	0.1930447	NA	putative proline hydroxylase	PA0310	PA0310	hypothetical protein
PALES_03071	PALES_03071	-0.055421467	NA	hypothetical protein	PA0311	PA0311	hypothetical protein
PALES_03081	PALES_03081	0.377962229	NA	hypothetical protein	PA0312	PA0312	conserved hypothetical protein
PALES_03091	PALES_03091	-0.108611606	0.925956498	putative permease of ABC transporter	PA0313	PA0313	L-cysteine transporter of ABC system YecS
PALES_03101	PALES_03101	0.105922955	0.890729817	putative binding protein component of ABC transporter	PA0314	PA0314	L-cysteine transporter of ABC system FliY
PALES_03111	PALES_03111	0.20871179	0.715415757	hypothetical protein	PA0315	PA0315	hypothetical protein
PALES_03121	serA	0.535803636	0.544059291	D-3-phosphoglycerate dehydrogenase	PA0316	serA	PHGDH
PALES_03131	PALES_03131	-0.204112496	0.779213784	putative oxidoreductase, FAD-binding	PA0317	PA0317	D-2-hydroxyglutarate dehydrogenase
PALES_03141	PALES_03141	-0.037979772	0.97089112	putative fumarylacetoacetate hydrolase family protein	PA0318	PA0318	conserved hypothetical protein
PALES_03151	PALES_03151	-0.129870755	0.866561135	putatitve transcriptional regulator	PA0319	PA0319	hypothetical protein
PALES_03161	PALES_03161	-0.925502488	0.001314198	hypothetical protein	PA0320	carO	calcium-regulated OB-fold protein CarO
PALES_03171	PALES_03171	0.287371112	NA	putative acetylpolyamine aminohydrolase	PA0321	PA0321	acetylpolyamine amidohydrolase
PALES_03181	PALES_03181	0.298411354	NA	putative transporter	PA0322	PA0322	probable transporter
PALES_03191	PALES_03191	-0.580376112	0.483903619	putative binding protein component of ABC transporter	PA0323	PA0323	probable binding protein component of ABC transporter
PALES_03201	PALES_03201	-0.128692454	NA	putative permease of ABC transporter	PA0324	PA0324	probable permease of ABC transporter
PALES_03211	PALES_03211	0.330111103	NA	putative permease of ABC transporter	PA0325	PA0325	probable permease of ABC transporter
PALES_03221	PALES_03221	-0.045915511	0.965359259	putative ATP-binding component of ABC transporter	PA0326	PA0326	probable ATP-binding component of ABC transporter
PALES_03231	PALES_03231	-0.445005625	0.549067455	putative transcriptional regulator	PA0327	carP	calcium-regulated beta-propeller protein CarP
PALES_03241	PALES_03241	-0.24204298	0.826705921	putative integral membrane protein	PA0328	aaaA	arginine-specific autotransporter of Pseudomonas aeruginosa, AaaA
PALES_03251	PALES_03251	0.541804133	NA	NA	NA	NA	NA
PALES_03261	PALES_03261	0.103807572	0.896562951	hypothetical protein	PA0329	PA0329	conserved hypothetical protein
PALES_03271	rpiA	0.153532359	0.771764422	ribose-5-phosphate isomerase A	PA0330	rpiA	ribose 5-phosphate isomerase
PALES_03281	ilvA1	0.296322311	0.635716136	threonine dehydratase	PA0331	ilvA1	threonine dehydratase, biosynthetic
PALES_03291	PALES_03291	-0.294263804	NA	putative integral membrane protein	PA0332	PA0332	hypothetical protein
PALES_03301	PALES_03301	-0.241342969	NA	putative epimerase	PA0333	PA0333	hypothetical protein
PALES_03311	PALES_03311	0.71825866	NA	putative major facilitator superfamily (MFS) transporter	PA0334	PA0334	probable major facilitator superfamily (MFS) transporter
PALES_03321	PALES_03321	0.079626786	0.942637208	putative hydrolase	PA0335	PA0335	hypothetical protein
PALES_03331	ygdP	0.429620979	0.535292447	dinucleoside polyphosphate hydrolase	PA0336	rppH	RNA pyrophosphohydrolase, RppH
PALES_03341	ptsP	0.144059911	0.821418402	phosphoenolpyruvate-protein phosphotransferase PtsP	PA0337	ptsP	phosphoenolpyruvate-protein phosphotransferase PtsP
PALES_03351	PALES_03351	-0.347401637	0.638465836	putative sensory box protein	PA0338	PA0338	hypothetical protein
PALES_03361	PALES_03361	-0.033595538	NA	hypothetical protein	PA0339	PA0339	hypothetical protein
PALES_03371	PALES_03371	0.474486466	0.278979437	putative permease	PA0340	PA0340	conserved hypothetical protein
PALES_03381	lgt	0.251738944	0.568785475	prolipoprotein diacylglyceryl transferase	PA0341	lgt	prolipoprotein diacylglyceryl transferase
PALES_03391	thyA	-0.103107479	0.867617563	thymidylate synthase	PA0342	thyA	thymidylate synthase
PALES_03401	PALES_03401	-0.106017603	0.910106858	hypothetical protein	PA0343	PA0343	hypothetical protein
PALES_03411	PALES_03411	-0.175032679	0.774835183	hypothetical protein	PA0344	PA0344	hypothetical protein
PALES_03421	PALES_03421	0.204695716	NA	hypothetical protein	PA0345	PA0345	hypothetical protein
PALES_03431	PALES_03431	0.310671881	NA	hypothetical protein	PA0346	PA0346	hypothetical protein
PALES_03441	glpQ	0.0080994	0.995198728	glycerophosphoryl diester phosphodiesterase, periplasmic	PA0347	glpQ	glycerophosphoryl diester phosphodiesterase, periplasmic
PALES_03451	PALES_03451	0.323005961	NA	hypothetical protein	PA0348	PA0348	hypothetical protein
PALES_03461	PALES_03461	0.216837274	NA	hypothetical protein	PA0349	PA0349	hypothetical protein
PALES_03471	folA	-0.338716094	0.659791811	dihydrofolate reductase	PA0350	folA	dihydrofolate reductase
PALES_03481	PALES_03481	-0.146671917	0.826705921	putative phosphoesterase	PA0351	PA0351	conserved hypothetical protein
PALES_03491	PALES_03491	0.249319386	0.778150529	putative transporter	PA0352	PA0352	probable transporter
PALES_03501	ilvD	-0.06160425	0.909567374	dihydroxy-acid dehydratase	PA0353	ilvD	dihydroxy-acid dehydratase
PALES_03511	PALES_03511	-0.046234577	0.948762536	putative SAM-dependent methyltransferase	PA0354	PA0354	conserved hypothetical protein
PALES_03521	pfpI	-0.6720439	0.507907555	protease PfpI	PA0355	pfpI	protease PfpI
PALES_03531	PALES_03531	0.227410979	0.640659642	putative signal transduction histidine kinase	PA0356	PA0356	hypothetical protein
PALES_03541	mutM	-0.02132065	0.985429527	formamidopyrimidine-DNA glycosylase	PA0357	mutM	formamidopyrimidine-DNA glycosylase
PALES_03551	PALES_03551	-0.040338169	0.954286012	putative phosphate acyltransferase	PA0358	PA0358	hypothetical protein
PALES_03561	PALES_03561	-0.196916312	0.745127584	hypothetical protein	PA0359	PA0359	hypothetical protein
PALES_03571	PALES_03571	0.362896451	0.587954774	hypothetical protein	PA0360	PA0360	hypothetical protein
PALES_03581	PALES_03581	-0.16981921	0.864390934	putative gamma-glutamyltranspeptidase precursor	PA0361	PA0361	probable gamma-glutamyltranspeptidase precursor
PALES_03591	fdx1	-0.436115967	0.512148374	ferredoxin	PA0362	fdx1	ferredoxin [4Fe-4S]
PALES_03601	coaD	-0.352668455	0.585787389	phosphopantetheine adenylyltransferase	PA0363	coaD	phosphopantetheine adenylyltransferase
PALES_03611	PALES_03611	2.751748206	6.25E-36	putative oxidoreductase	PA0364	laoA	LaoA
PALES_03621	PALES_03621	3.617781001	1.62E-22	hypothetical protein	PA0365	laoB	LaoB
PALES_03631	PALES_03631	2.743657862	9.00E-47	putative aldehyde dehydrogenase	PA0366	laoC	LaoC
PALES_03641	PALES_03641	1.057139354	4.43E-05	putative transcriptional regulator	PA0367	laoR	LaoR
PALES_03651	PALES_03651	0.181132932	0.824973158	putative hydrolase	PA0368	PA0368	conserved hypothetical protein
PALES_03671	PALES_03671	1.197587882	NA	putative methyltransferase	PA0370	PA0370	conserved hypothetical protein
PALES_03681	PALES_03681	0.552564341	0.072955608	putative peptidase	PA0371	PA0371	putative Zn-dependent peptidase
PALES_03691	PALES_03691	0.382853121	0.13619862	putative zinc protease	PA0372	PA0372	probable zinc protease
PALES_03701	ftsY	0.325981901	0.512148374	signal recognition particle receptor FtsY	PA0373	ftsY	signal recognition particle receptor FtsY
PALES_03711	ftsE	0.524059902	0.405074857	cell division protein FtsE	PA0374	ftsE	cell division protein FtsE
PALES_03721	ftsX	0.745246043	0.16929308	cell division protein FtsX	PA0375	ftsX	cell division protein FtsX
PALES_03731	rpoH	-0.157603941	0.734534061	RNA polymerase factor sigma-32	PA0376	rpoH	sigma factor RpoH
PALES_03741	PALES_03741	0.057965501	0.948985676	hypothetical protein	PA0377	PA0377	hypothetical protein
PALES_03751	mtgA	0.603702814	NA	monofunctional biosynthetic peptidoglycan transglycosylase	PA0378	PA0378	probable transglycosylase
PALES_03761	PALES_03761	0.17220479	NA	hypothetical protein	PA0379	PA0379	conserved hypothetical protein
PALES_03771	PALES_03771	0.331794333	0.715415757	sulfur carrier protein ThiS	PA0380	PA0380	conserved hypothetical protein
PALES_03781	thiG	0.046485216	0.954180418	thiazole synthase	PA0381	thiG	thiamine biosynthesis protein, thiazole moiety
PALES_03791	trmB	0.016254226	0.986032535	tRNA (guanine-N(7)-)-methyltransferase	PA0382	micA	DNA mismatch repair protein MicA
PALES_03801	PALES_03801	0.628530333	0.365101537	hypothetical protein	PA0383	PA0383	conserved hypothetical protein
PALES_03811	PALES_03811	-0.155994352	NA	hypothetical protein	PA0384	PA0384	hypothetical protein
PALES_03821	PALES_03821	0.13139421	0.88648374	hypothetical protein	PA0385	PA0385	hypothetical protein
PALES_03831	PALES_03831	0.064967445	0.923667014	coproporphyrinogen III oxidase	PA0386	PA0386	probable oxidase
PALES_03841	PALES_03841	0.108767197	0.870627844	putative deoxyribonucleotide triphosphate pyrophosphatase	PA0387	PA0387	conserved hypothetical protein
PALES_03851	PALES_03851	0.006155302	0.994453344	hypothetical protein	PA0388	PA0388	hypothetical protein
PALES_03861	PALES_03861	0.077778277	0.954180418	putative methionine biosynthesis protein	PA0389	PA0389	hypothetical protein
PALES_03871	metX	0.120927126	0.817142314	homoserine O-acetyltransferase	PA0390	metX	homoserine O-acetyltransferase
PALES_03881	PALES_03881	-0.075843112	0.898722964	hypothetical protein	PA0391	PA0391	hypothetical protein
PALES_03901	PALES_03901	-0.211336272	0.748714106	putative YGGT family protein	PA0392	PA0392	conserved hypothetical protein
PALES_03911	proC	1.094415999	0.171968749	pyrroline-5-carboxylate reductase	PA0393	proC	pyrroline-5-carboxylate reductase
PALES_03921	PALES_03921	0.375092364	0.512148374	putative PLP dependent enzyme	PA0394	PA0394	conserved hypothetical protein
PALES_03931	pilT	0.076564529	0.88373922	twitching motility protein PilT	PA0395	pilT	twitching motility protein PilT
PALES_03941	pilU	0.272654759	0.681333042	twitching motility protein PilU	PA0396	pilU	twitching motility protein PilU
PALES_03951	PALES_03951	-0.228368212	0.826705921	putative cation efflux system protein	PA0397	PA0397	probable cation efflux system protein
PALES_03961	PALES_03961	-0.233486567	0.569513257	hypothetical protein	PA0398	PA0398	hypothetical protein
PALES_03971	PALES_03971	-0.10342168	0.898722964	cystathionine beta-synthase	PA0399	PA0399	cystathionine beta-synthase
PALES_03981	PALES_03981	0.76736383	0.152492038	putative cystathionine gamma-lyase	PA0400	PA0400	probable cystathionine gamma-lyase
PALES_03991	pyrC	0.664933368	0.405074857	dihydroorotase	PA0401	PA0401	noncatalytic dihydroorotase-like protein
PALES_04001	pyrB	0.02648096	0.958595187	aspartate carbamoyltransferase catalytic subunit	PA0402	pyrB	aspartate carbamoyltransferase
PALES_04011	pyrR	0.440893833	0.5700983	bifunctional pyrimidine regulatory protein PyrR uracil phosphoribosyltransferase	PA0403	pyrR	transcriptional regulator PyrR
PALES_04021	yqgF	-0.497013286	0.502962322	Holliday junction resolvase-like protein	PA0404	PA0404	conserved hypothetical protein
PALES_04031	PALES_04031	-0.097703146	0.915418941	hypothetical protein	PA0405	algH	AlgH
PALES_04041	PALES_04041	0.12932341	0.85807407	putative tonB domain protein	PA0406	tonB3	TonB3
PALES_04051	gshB	-0.051601616	0.948183771	glutathione synthetase	PA0407	gshB	glutathione synthetase
PALES_04061	pilG	-0.326871022	0.512148374	twitching motility protein PilG	PA0408	pilG	twitching motility protein PilG
PALES_04071	pilH	-0.030386065	0.965692096	twitching motility protein PilH	PA0409	pilH	twitching motility protein PilH
PALES_04081	pilI	-0.075590628	0.944637786	twitching motility protein PilI	PA0410	pilI	twitching motility protein PilI
PALES_04091	pilJ	-0.315438248	0.405074857	twitching motility protein PilJ	PA0411	pilJ	twitching motility protein PilJ
PALES_04101	pilK	0.153585321	0.85807407	methyltransferase PilK	PA0412	pilK	methyltransferase PilK
PALES_04111	chpA	-0.0380094	0.954180418	still frameshift putative component of chemotactic signal transduction system	PA0413	chpA	component of chemotactic signal transduction system
PALES_04121	chpB	-0.228165636	0.832869921	putative methylesterase	PA0414	chpB	probable methylesterase
PALES_04131	chpC	-0.013491495	0.991082919	putative chemotaxis protein	PA0415	chpC	probable chemotaxis protein
PALES_04141	chpD	-0.563691617	NA	putative transcriptional regulator	PA0416	chpD	probable transcriptional regulator
PALES_04151	chpE	1.486198043	NA	putative chemotaxis protein	PA0417	chpE	probable chemotaxis protein
PALES_04161	PALES_04161	0.276422974	0.761620687	hypothetical protein	PA0418	PA0418	hypothetical protein
PALES_04171	PALES_04171	0.785653685	NA	16S ribosomal RNA methyltransferase RsmE	PA0419	PA0419	conserved hypothetical protein
PALES_04181	bioA	0.005496321	0.992127945	adenosylmethionine--8-amino-7-oxononanoate transaminase	PA0420	bioA	adenosylmethionine-8-amino-7-oxononanoate aminotransferase
PALES_04191	PALES_04191	0.085486432	0.866561135	putative monoamine oxidase	PA0421	PA0421	hypothetical protein
PALES_04201	PALES_04201	0.234396294	0.667079657	putative cytochrome b561	PA0422	PA0422	conserved hypothetical protein
PALES_04211	pasP	-0.023584132	0.977890036	hypothetical protein	PA0423	pasP	PasP
PALES_04221	mexR	0.179840323	0.80908398	multidrug resistance operon repressor MexR	PA0424	mexR	multidrug resistance operon repressor MexR
PALES_04231	mexA	0.418619177	0.013387969	Resistance-Nodulation-Cell Division (RND) multidrug efflux membrane fusion protein MexA precursor	PA0425	mexA	Resistance-Nodulation-Cell Division (RND) multidrug efflux membrane fusion protein MexA precursor
PALES_04241	mexB	0.422187318	0.07573653	Resistance-Nodulation-Cell Division (RND) multidrug efflux transporter MexB	PA0426	mexB	Resistance-Nodulation-Cell Division (RND) multidrug efflux transporter MexB
PALES_04251	oprM	0.265231968	0.545370031	Major intrinsic multiple antibiotic resistance efflux outer membrane protein OprM precursor	PA0427	oprM	Major intrinsic multiple antibiotic resistance efflux outer membrane protein OprM precursor
PALES_04261	PALES_04261	-0.02685536	0.96643798	putative ATP-dependent RNA helicase	PA0428	PA0428	probable ATP-dependent RNA helicase
PALES_04271	PALES_04271	0.07699719	0.922183175	hypothetical protein	PA0429	PA0429	hypothetical protein
PALES_04281	metF	0.339300518	0.587954774	5,10-methylenetetrahydrofolate reductase	PA0430	metF	5,10-methylenetetrahydrofolate reductase
PALES_04291	PALES_04291	0.562033782	0.411603781	hypothetical protein	PA0431	PA0431	hypothetical protein
PALES_04301	sahH	0.218731177	0.736281713	S-adenosyl-L-homocysteine hydrolase	PA0432	sahH	S-adenosyl-L-homocysteine hydrolase
PALES_04311	PALES_04311	0.49195636	NA	hypothetical protein	PA0433	PA0433	hypothetical protein
PALES_04321	PALES_04321	-0.405528735	0.603130882	putative outer membrane ferric siderophore receptor	PA0434	PA0434	hypothetical protein
PALES_04331	PALES_04331	0.886183659	NA	hypothetical protein	PA0435	PA0435	hypothetical protein
PALES_04341	PALES_04341	0.243525279	0.610565752	putative transcriptional regulator	PA0436	PA0436	probable transcriptional regulator
PALES_04351	codA	-0.027914336	0.964855623	cytosine deaminase	PA0437	codA	cytosine deaminase
PALES_04361	codB	0.325665969	0.745127584	cytosine permease	PA0438	codB	cytosine permease
PALES_04371	PALES_04371	0.061849249	NA	dihydropyrimidine dehydrogenase	PA0439	PA0439	probable oxidoreductase
PALES_04381	PALES_04381	-0.309726485	NA	putative oxidoreductase	PA0440	PA0440	probable oxidoreductase
PALES_04391	dht	0.201803108	NA	phenylhydantoinase	PA0441	dht	dihydropyrimidinase
PALES_04401	PALES_04401	-0.038243144	NA	putative transporter	PA0443	PA0443	probable transporter
PALES_04411	PALES_04411	0.293246012	NA	allantoate amidohydrolase	PA0444	PA0444	N-carbamoyl-beta-alanine amidohydrolase
PALES_04421	PALES_04421	-0.588996162	NA	putative acyl-CoA transferase	PA0446	PA0446	conserved hypothetical protein
PALES_04431	gcdH	-0.795443138	0.120403438	glutaryl-CoA dehydrogenase	PA0447	gcdH	glutaryl-CoA dehydrogenase
PALES_04441	PALES_04441	0.030977449	NA	putative transcriptional regulator	PA0448	gcdR	transcriptional regulator, GcdR
PALES_04451	PALES_04451	-0.147687397	0.851255505	putative long-chain acyl-CoA thioester hydrolase family protein	PA0449	PA0449	hypothetical protein
PALES_04461	PALES_04461	-0.327253349	0.653155798	putative phosphate transporter	PA0450	PA0450	probable phosphate transporter
PALES_04471	PALES_04471	0.572537123	NA	putative membrane-bound protease	PA0451	PA0451	conserved hypothetical protein
PALES_04481	PALES_04481	-0.152742732	NA	putative stomatin-like protein	PA0452	PA0452	probable stomatin-like protein
PALES_04501	PALES_04501	0.140558391	0.803662341	hypothetical protein	PA0454	PA0454	conserved hypothetical protein
PALES_04511	dbpA	0.155517752	0.806598139	ATP-dependent RNA helicase DbpA	PA0455	dbpA	RNA helicase DbpA
PALES_04521	PALES_04521	-0.54010196	0.251937779	putative cold-shock protein	PA0456	PA0456	probable cold-shock protein
PALES_04531	PALES_04531	-0.068129163	0.944637786	hypothetical protein	PA0457	PA0457	hypothetical protein
PALES_04541	PALES_04541	0.402065221	0.720522388	putative major facilitator superfamily (MFS) transporter	PA0458	PA0458	probable major facilitator superfamily (MFS) transporter
PALES_04551	PALES_04551	-0.553169847	0.32043727	putative ClpA/B protease ATP binding subunit	PA0459	PA0459	probable ClpA/B protease ATP binding subunit
PALES_04561	PALES_04561	0.202727995	0.768966924	hypothetical protein	PA0460	PA0460	hypothetical protein
PALES_04571	PALES_04571	0.185316949	0.761718257	putative acyltransferase	PA0461	PA0461	conserved hypothetical protein
PALES_04581	PALES_04581	0.113587149	0.910106858	hypothetical protein	PA0462	PA0462	hypothetical protein
PALES_04591	creB	-0.019181657	NA	DNA-binding response regulator CreB	PA0463	creB	two-component response regulator CreB
PALES_04601	creC	0.687065691	0.469948023	sensory histidine kinase CreC	PA0464	creC	two-component sensor CreC
PALES_04611	creD	-0.453114268	0.510276544	hypothetical protein	PA0465	creD	inner membrane protein CreD
PALES_04621	PALES_04621	-0.652309799	NA	hypothetical protein	PA0466	PA0466	hypothetical protein
PALES_04631	PALES_04631	-0.033416133	0.981073263	putative glutathione S-transferase	PA0467	PA0467	conserved hypothetical protein
PALES_04641	PALES_04641	0.402281881	NA	putative streptogramin lyase	PA0468	PA0468	hypothetical protein
PALES_04651	PALES_04651	0.422114461	0.32743217	hypothetical protein	PA0469	PA0469	hypothetical protein
PALES_04661	fiuA	-0.233173012	0.833015483	Ferrichrome receptor FiuA	PA0470	fiuA	Ferrichrome receptor FiuA
PALES_04671	PALES_04671	-0.573254653	NA	putative transmembrane sensor	PA0471	fiuR	FiuR
PALES_04681	PALES_04681	-0.433185564	0.723518809	RNA polymerase sigma factor	PA0472	fiuI	FiuI
PALES_04691	PALES_04691	-0.448618473	0.249429709	putative glutathione S-transferase	PA0473	PA0473	probable glutathione S-transferase
PALES_04711	PALES_04711	0.463920793	NA	putative transcriptional regulator	PA0475	PA0475	probable transcriptional regulator
PALES_04721	PALES_04721	-0.898791223	NA	putative permease	PA0476	PA0476	probable permease
PALES_04731	PALES_04731	-0.167066151	NA	putative transcriptional regulator	PA0477	PA0477	probable transcriptional regulator
PALES_04741	PALES_04741	-0.027750212	0.982692376	putative N-acetyltransferase	PA0478	PA0478	probable N-acetyltransferase
PALES_04751	PALES_04751	-0.148758715	NA	putative transcriptional regulator	PA0479	PA0479	probable transcriptional regulator
PALES_04761	PALES_04761	0.504219654	NA	putative hydrolase	PA0480	PA0480	probable hydrolase
PALES_04771	PALES_04771	-0.148430142	0.842097838	hypothetical protein	PA0481	PA0481	hypothetical protein
PALES_04781	glcB	-0.242754575	0.673719472	malate synthase G	PA0482	glcB	malate synthase G
PALES_04791	PALES_04791	0.264117161	NA	putative acetyltransferase	PA0483	PA0483	probable acetyltransferase
PALES_04801	PALES_04801	-0.283656664	0.733627881	putative ACT domain protein	PA0484	PA0484	conserved hypothetical protein
PALES_04811	PALES_04811	0.139983574	0.922183175	putative permease	PA0485	PA0485	conserved hypothetical protein
PALES_04821	PALES_04821	-0.192863629	0.738760723	serine/threonine protein kinase	PA0486	PA0486	conserved hypothetical protein
PALES_04831	PALES_04831	0.062911703	0.949196503	putative molybdenum transport regulator	PA0487	PA0487	probable molybdenum transport regulator
PALES_04851	PALES_04851	0.304266331	NA	putative phosphoribosyl transferase	PA0489	PA0489	probable phosphoribosyl transferase
PALES_04861	PALES_04861	-0.566596092	0.13619862	hypothetical protein	PA0490	PA0490	hypothetical protein
PALES_04871	PALES_04871	-0.000125494	0.999686271	putative transcriptional regulator	PA0491	PA0491	probable transcriptional regulator
PALES_04881	PALES_04881	-0.883409567	NA	hypothetical protein	PA0492	PA0492	conserved hypothetical protein
PALES_04901	PALES_04901	-1.041839713	NA	acetyl-CoA carboxylase biotin carboxylase subunit	PA0494	PA0494	probable acyl-CoA carboxylase subunit
PALES_04911	PALES_04911	-0.045139034	NA	putative hydrolase	PA0495	PA0495	hypothetical protein
PALES_04921	PALES_04921	-0.120063753	NA	putative hydrolase	PA0496	PA0496	conserved hypothetical protein
PALES_04931	PALES_04931	-0.272982	0.773941811	NA	NA	NA	NA
PALES_04941	PALES_04941	-0.37966715	0.733627881	NA	NA	NA	NA
PALES_04951	PALES_04951	-0.460239378	0.692759231	NA	NA	NA	NA
PALES_04961	bioB	-0.019817245	0.970320397	biotin synthase	PA0500	bioB	biotin synthase
PALES_04971	bioF	0.303957101	0.650537153	8-amino-7-oxononanoate synthase	PA0501	bioF	8-amino-7-oxononanoate synthase
PALES_04981	PALES_04981	0.090157555	0.925841789	putative biotin biosynthesis protein bioH	PA0502	PA0502	probable biotin biosynthesis protein bioH
PALES_04991	PALES_04991	0.853491014	0.385662268	putative biotin synthesis protein BioC	PA0503	PA0503	probable biotin synthesis protein BioC
PALES_05001	bioD	0.581229934	NA	dithiobiotin synthetase	PA0504	bioD	dethiobiotin synthase
PALES_05011	PALES_05011	0.394147179	0.758426471	hypothetical protein	PA0505	PA0505	hypothetical protein
PALES_05031	PALES_05031	-0.132218442	0.821418402	putative acyl-CoA dehydrogenase	PA0506	PA0506	probable acyl-CoA dehydrogenase
PALES_05041	PALES_05041	-0.23929913	0.844837729	putative acyl-CoA dehydrogenase	PA0507	PA0507	probable acyl-CoA dehydrogenase
PALES_05051	PALES_05051	-0.210049807	0.850106065	putative acyl-CoA dehydrogenase	PA0508	PA0508	probable acyl-CoA dehydrogenase
PALES_05061	nirN	-0.452156483	0.597254725	putative c-type cytochrome	PA0509	nirN	NirN
PALES_05071	PALES_05071	1.438560166	NA	putative uroporphyrin-III c-methyltransferase	PA0510	nirE	NirE
PALES_05081	nirJ	1.100184565	NA	heme d1 biosynthesis protein NirJ	PA0511	nirJ	heme d1 biosynthesis protein NirJ
PALES_05091	nirH	1.106754972	NA	heme d1 biosynthesis protein NirH	PA0512	nirH	NirH
PALES_05101	PALES_05101	-0.816667626	NA	putative transcriptional regulator	PA0513	nirG	NirG
PALES_05111	nirL	-2.888306345	NA	heme d1 biosynthesis protein NirL	PA0514	nirL	heme d1 biosynthesis protein NirL
PALES_05121	PALES_05121	-0.328545059	NA	putative transcriptional regulator	PA0515	PA0515	probable transcriptional regulator
PALES_05131	nirF	-0.820851233	0.564263877	heme d1 biosynthesis protein NirF	PA0516	nirF	heme d1 biosynthesis protein NirF
PALES_05151	nirM	0.351705431	NA	cytochrome c-551 precursor	PA0518	nirM	cytochrome c-551 precursor
PALES_05161	nirS	-1.084369475	0.119363913	nitrite reductase precursor	PA0519	nirS	nitrite reductase precursor
PALES_05171	nirQ	0.902955788	NA	regulatory protein NirQ	PA0520	nirQ	regulatory protein NirQ
PALES_05181	PALES_05181	-1.133877172	NA	putative cytochrome c oxidase subunit	PA0521	PA0521	probable cytochrome c oxidase subunit
PALES_05201	norC	0.978978146	NA	nitric-oxide reductase subunit C	PA0523	norC	nitric-oxide reductase subunit C
PALES_05211	norB	0.321196906	0.870627844	nitric-oxide reductase subunit B	PA0524	norB	nitric-oxide reductase subunit B
PALES_05221	PALES_05221	-0.429750401	NA	putative dinitrification protein NorD	PA0525	PA0525	probable dinitrification protein NorD
PALES_05241	dnr	-0.955421894	0.0253285	transcriptional regulator Dnr	PA0527	dnr	transcriptional regulator Dnr
PALES_05251	PALES_05251	0.344323727	0.775673439	putative transcriptional regulator	PA0528	PA0528	probable transcriptional regulator
PALES_05261	PALES_05261	-0.199421013	0.829294683	putative sulfurase	PA0529	PA0529	conserved hypothetical protein
PALES_05271	PALES_05271	-0.383493378	NA	putative class III pyridoxal phosphate-dependent aminotransferase	PA0530	PA0530	probable class III pyridoxal phosphate-dependent aminotransferase
PALES_05281	PALES_05281	0.81829505	NA	putative glutamine amidotransferase	PA0531	PA0531	probable glutamine amidotransferase
PALES_05301	PALES_05301	0.363825556	0.597254725	putative transcriptional regulator	PA0533	PA0533	probable transcriptional regulator
PALES_05321	PALES_05321	-0.33659143	0.752730208	putative oxidoreductase	PA0534	pauB1	FAD-dependent oxidoreductase
PALES_05331	PALES_05331	-0.285968834	NA	putative transcriptional regulator	PA0535	PA0535	probable transcriptional regulator
PALES_05341	PALES_05341	0.008250339	0.994894882	putative dehydrogenase	PA0536	PA0536	hypothetical protein
PALES_05351	PALES_05351	0.068691103	0.91425054	hypothetical protein	PA0537	PA0537	conserved hypothetical protein
PALES_05361	dsbB	0.195384857	0.761620687	disulfide bond formation protein	PA0538	dsbB	disulfide bond formation protein
PALES_05371	PALES_05371	-0.284200299	NA	hypothetical protein	PA0539	PA0539	hypothetical protein
PALES_05381	PALES_05381	0.745505431	NA	hypothetical protein	PA0540	PA0540	hypothetical protein
PALES_05391	PALES_05391	-0.172615738	0.7940498	putative cytochrome c'	PA0541	PA0541	hypothetical protein
PALES_05401	PALES_05401	-0.194794318	0.824856464	hypothetical protein	PA0542	PA0542	conserved hypothetical protein
PALES_05411	PALES_05411	-0.737092425	NA	putative depolymerase	PA0543	PA0543	hypothetical protein
PALES_05421	PALES_05421	0.881600348	NA	hypothetical protein	PA0544	PA0544	hypothetical protein
PALES_05431	PALES_05431	-0.12439531	0.922048289	putative reductase	PA0545	PA0545	hypothetical protein
PALES_05441	metK	-0.064095395	0.941755603	S-adenosylmethionine synthetase	PA0546	metK	methionine adenosyltransferase
PALES_05451	PALES_05451	0.496850017	0.554543902	putative transcriptional regulator	PA0547	PA0547	probable transcriptional regulator
PALES_05461	tktA	-0.078581651	0.870627844	transketolase	PA0548	tktA	transketolase
PALES_05471	PALES_05471	0.698144044	0.497052817	hypothetical protein	PA0549	PA0549	hypothetical protein
PALES_05481	PALES_05481	-0.505639618	NA	putative hydroxypyruvate isomerase	PA0550	PA0550	conserved hypothetical protein
PALES_05491	epd	0.214478285	0.728976651	D-erythrose 4-phosphate dehydrogenase	PA0551	epd	D-erythrose 4-phosphate dehydrogenase
PALES_05501	pgk	0.106093912	0.889922138	phosphoglycerate kinase	PA0552	pgk	phosphoglycerate kinase
PALES_05511	PALES_05511	0.277310525	0.836000781	hypothetical protein	PA0553	PA0553	hypothetical protein
PALES_05521	PALES_05521	0.013650685	0.986236069	hypothetical protein	PA0554	PA0554	hypothetical protein
PALES_05531	fda	0.31149864	0.486309709	fructose-1,6-bisphosphate aldolase	PA0555	fda	fructose-1,6-bisphosphate aldolase
PALES_05541	PALES_05541	0.149849345	NA	hypothetical protein	PA0556	PA0556	hypothetical protein
PALES_05561	PALES_05561	0.458936053	0.513672112	hypothetical protein	PA0558	PA0558	conserved hypothetical protein
PALES_05571	PALES_05571	0.108988889	0.876573463	putative periplasmic protein	PA0559	PA0559	conserved hypothetical protein
PALES_05581	PALES_05581	-0.116974706	0.869387677	putative metal-dependent hydrolase	PA0560	PA0560	conserved hypothetical protein
PALES_05591	PALES_05591	-0.249533357	0.761620687	putative hydrolase	PA0562	PA0562	probable hydrolase
PALES_05601	PALES_05601	-0.518822027	0.304587141	hypothetical protein	PA0563	PA0563	conserved hypothetical protein
PALES_05611	PALES_05611	0.100638413	NA	putative transcriptional regulator	PA0564	PA0564	probable transcriptional regulator
PALES_05621	PALES_05621	-0.864031976	0.765122679	hypothetical protein	PA0565	PA0565	conserved hypothetical protein
PALES_05631	PALES_05631	0.340160607	NA	hypothetical protein	PA0566	PA0566	hypothetical protein
PALES_05641	PALES_05641	0.081954504	0.941504731	hypothetical protein	PA0567	PA0567	conserved hypothetical protein
PALES_05651	PALES_05651	0.283634003	NA	hypothetical protein	PA0568	PA0568	hypothetical protein
PALES_05661	PALES_05661	-0.411727029	0.764055102	hypothetical protein	PA0569	PA0569	hypothetical protein
PALES_05671	PALES_05671	-0.822550571	NA	hypothetical protein	PA0570	PA0570	hypothetical protein
PALES_05681	PALES_05681	-0.102855987	0.883176035	hypothetical protein	PA0571	PA0571	hypothetical protein
PALES_05691	PALES_05691	0.056640698	0.943576725	hypothetical protein	PA0572	PA0572	hypothetical protein
PALES_05701	PALES_05701	-0.059764265	NA	hypothetical protein	PA0573	PA0573	hypothetical protein
PALES_05711	PALES_05711	-0.285798743	0.69044217	hypothetical protein	PA0574	PA0574	hypothetical protein
PALES_05721	PALES_05721	-0.418738652	0.486309709	hypothetical protein	PA0575	rmcA	redox regulator of c_di_GMP, RmcA
PALES_05731	rpoD	-0.176191144	0.759152203	RNA polymerase sigma factor RpoD	PA0576	rpoD	sigma factor RpoD
PALES_05741	dnaG	-0.14345291	0.85807407	DNA primase	PA0577	dnaG	DNA primase
PALES_05751	PALES_05751	0.092128995	0.862748037	hypothetical protein	PA0578	PA0578	conserved hypothetical protein
PALES_05761	rpsU	-0.356507045	0.624620394	30S ribosomal protein S21	PA0579	rpsU	30S ribosomal protein S21
PALES_05771	gcp	0.170037204	0.90184227	O-sialoglycoprotein endopeptidase	PA0580	gcp	O-sialoglycoprotein endopeptidase
PALES_05781	PALES_05781	0.93497187	NA	putative glycerol-3-phosphate acyltransferase PlsY	PA0581	PA0581	conserved hypothetical protein
PALES_05791	folB	-0.089067599	0.939515273	dihydroneopterin aldolase	PA0582	folB	dihydroneopterin aldolase
PALES_05801	PALES_05801	0.198815503	0.911836501	putative 2-amino-4-hydroxy-6-hydroxymethyldihydropteridine pyrophosphokinase	PA0583	PA0583	hypothetical protein
PALES_05811	cca	0.289255088	NA	multifunctional tRNA nucleotidyl transferase/2'3'-cyclic phosphodiesterase/2'nucleotidase/phosphatase	PA0584	cca	tRNA nucleotidyl transferase
PALES_05821	PALES_05821	-0.940355031	NA	hypothetical protein	PA0585	PA0585	hypothetical protein
PALES_05831	PALES_05831	-0.886572219	0.011310143	SpoVR family protein	PA0586	PA0586	conserved hypothetical protein
PALES_05841	PALES_05841	-1.055395846	0.000311054	hypothetical protein	PA0587	PA0587	conserved hypothetical protein
PALES_05851	PALES_05851	-0.785340723	0.025904	putative protein kinase	PA0588	PA0588	conserved hypothetical protein
PALES_05861	glpE	-0.039911917	0.970363717	thiosulfate sulfurtransferase	PA0589	PA0589	conserved hypothetical protein
PALES_05871	apaH	-0.057818434	0.940112778	diadenosine tetraphosphatase	PA0590	apaH	bis(5'-nucleosyl)-tetraphosphatase
PALES_05881	apaG	0.119108916	0.870627844	ApaG	PA0591	PA0591	conserved hypothetical protein
PALES_05891	ksgA	0.113070065	0.864390934	dimethyladenosine transferase	PA0592	ksgA	rRNA (adenine-N6,N6)-dimethyltransferase
PALES_05901	pdxA	0.145376769	0.829525191	4-hydroxythreonine-4-phosphate dehydrogenase	PA0593	pdxA	pyridoxal phosphate biosynthetic protein PdxA
PALES_05911	surA	0.228600578	0.549067455	peptidyl-prolyl cis-trans isomerase SurA	PA0594	surA	peptidyl-prolyl cis-trans isomerase SurA
PALES_05921	ostA	-0.162198918	0.825222603	organic solvent tolerance protein OstA precursor	PA0595	lptD	LPS-assembly protein LptD
PALES_05931	PALES_05931	0.192645348	0.826705921	putative phosphotransferase	PA0596	PA0596	hypothetical protein
PALES_05941	PALES_05941	0.901996758	NA	putative nucleotidyl transferase	PA0597	PA0597	probable nucleotidyl transferase
PALES_05951	PALES_05951	0.44795999	0.68549028	putative DnaJ-like protein DjlA	PA0598	PA0598	hypothetical protein
PALES_05961	PALES_05961	0.203965113	0.828783588	hypothetical protein	PA0599	PA0599	hypothetical protein
PALES_05971	PALES_05971	0.288754148	0.71501478	putative two-component sensor	PA0600	agtS	two-component sensor, AgtS
PALES_05981	PALES_05981	0.069888259	0.948985676	putative two-component response regulator	PA0601	agtR	two-component response regulator, AgtR
PALES_05991	PALES_05991	-0.172708095	0.835841504	putative binding protein component of ABC transporter	PA0602	PA0602	probable binding protein component of ABC transporter
PALES_06001	PALES_06001	-0.230218267	0.773947891	putative ATP-binding component of ABC transporter	PA0603	agtA	AgtA
PALES_06011	PALES_06011	-0.230732346	0.826705921	putative binding protein component of ABC transporter	PA0604	agtB	AgtB
PALES_06021	PALES_06021	-0.111650487	0.91613265	putative permease of ABC transporter	PA0605	agtC	AgtC
PALES_06031	PALES_06031	0.182384356	0.887596048	putative permease of ABC transporter	PA0606	agtD	AgtD
PALES_06041	rpe	0.157813478	0.745127584	ribulose-phosphate 3-epimerase	PA0607	rpe	ribulose-phosphate 3-epimerase
PALES_06051	PALES_06051	0.080409489	0.928729013	phosphoglycolate phosphatase	PA0608	PA0608	probable phosphoglycolate phosphatase
PALES_06061	trpE	0.256996537	0.571180603	anthranilate synthase component I	PA0609	trpE	anthranilate synthetase component I
PALES_06071	prtN	-0.424623985	0.674808223	transcriptional regulator PrtN	PA0610	prtN	transcriptional regulator PrtN
PALES_06081	prtR	-0.145163958	0.845488155	transcriptional regulator PrtR	PA0611	prtR	transcriptional regulator PrtR
PALES_06091	ptrB	-0.058076822	NA	repressor, PtrB	PA0612	ptrB	repressor, PtrB
PALES_06101	PALES_06101	0.029563692	0.981073263	hypothetical protein	PA0613	PA0613	hypothetical protein
PALES_06111	PALES_06111	0.9209131	NA	putative holin	PA0614	PA0614	hypothetical protein
PALES_06121	PALES_06121	-0.32949033	NA	hypothetical protein	PA0615	PA0615	hypothetical protein
PALES_06131	PALES_06131	0.177169711	0.893013674	putative baseplate assembly protein V	PA0616	PA0616	hypothetical protein
PALES_06141	PALES_06141	-0.24298736	NA	putative bacteriophage protein	PA0617	PA0617	probable bacteriophage protein
PALES_06151	PALES_06151	0.409757208	0.61541377	putative bacteriophage protein	PA0618	PA0618	probable bacteriophage protein
PALES_06161	PALES_06161	1.153685079	NA	putative bacteriophage protein	PA0619	PA0619	probable bacteriophage protein
PALES_06171	PALES_06171	-0.126831091	0.888479884	putative bacteriophage protein	PA0620	PA0620	probable bacteriophage protein
PALES_06181	PALES_06181	-0.188219148	0.845488155	putative bacteriophage protein	PA0622	PA0622	probable bacteriophage protein
PALES_06191	PALES_06191	0.166150908	0.867617563	putative bacteriophage protein	PA0623	PA0623	probable bacteriophage protein
PALES_06201	PALES_06201	0.288603251	NA	hypothetical protein	PA0624	PA0624	hypothetical protein
PALES_06211	PALES_06211	-0.028357504	0.983843539	putative tail length determinator protein	PA0625	PA0625	hypothetical protein
PALES_06221	PALES_06221	-0.117971435	NA	putative tail formation protein	PA0626	PA0626	hypothetical protein
PALES_06231	PALES_06231	0.353564527	NA	putative phage protein X	PA0627	PA0627	conserved hypothetical protein
PALES_06241	PALES_06241	0.249110949	0.768420161	putative phage late control gene D protein	PA0628	PA0628	conserved hypothetical protein
PALES_06251	PALES_06251	-0.069172747	NA	putative lytic enzyme	PA0629	PA0629	conserved hypothetical protein
PALES_06271	PALES_06271	0.261490655	NA	hypothetical protein	PA0631	PA0631	hypothetical protein
PALES_06281	trpG	-0.379297192	0.624620394	anthranilate synthase component II	PA0649	trpG	anthranilate synthase component II
PALES_06291	trpD	0.379637947	0.46809049	anthranilate phosphoribosyltransferase	PA0650	trpD	anthranilate phosphoribosyltransferase
PALES_06301	trpC	-0.091447215	0.931680391	indole-3-glycerol-phosphate synthase	PA0651	trpC	indole-3-glycerol-phosphate synthase
PALES_06311	vfr	-0.054162679	0.949213519	cAMP-regulatory protein	PA0652	vfr	transcriptional regulator Vfr
PALES_06321	PALES_06321	0.109868376	0.86127277	putative redox protein	PA0653	PA0653	conserved hypothetical protein
PALES_06331	speD	-0.198870097	0.88373922	S-adenosylmethionine decarboxylase	PA0654	speD	S-adenosylmethionine decarboxylase proenzyme
PALES_06341	PALES_06341	-0.222457854	0.671112498	putative ubiquinone biosynthesis protein	PA0655	PA0655	hypothetical protein
PALES_06351	PALES_06351	-0.238471099	0.783665891	putative HIT family protein	PA0656	PA0656	probable HIT family protein
PALES_06361	PALES_06361	-0.647066512	0.167327571	putative ATPase	PA0657	PA0657	probable ATPase
PALES_06371	PALES_06371	0.223795895	0.725813718	putative short-chain dehydrogenase	PA0658	PA0658	probable short-chain dehydrogenase
PALES_06381	PALES_06381	-0.197290171	0.765663168	hypothetical protein	PA0659	PA0659	hypothetical protein
PALES_06391	PALES_06391	0.561788474	0.461605328	putative 2-nitropropane dioxygenase	PA0660	PA0660	NAD(P)H:quinone reductase
PALES_06401	PALES_06401	0.020071551	0.981073263	hypothetical protein	PA0661	PA0661	conserved hypothetical protein
PALES_06411	argC	0.893120768	0.372261445	N-acetyl-gamma-glutamyl-phosphate reductase	PA0662	argC	N-acetyl-gamma-glutamyl-phosphate reductase
PALES_06421	PALES_06421	0.636307989	0.13619862	hypothetical protein	PA0663	PA0663	hypothetical protein
PALES_06431	PALES_06431	0.136185155	0.878011539	putative integral membrane protein	PA0664	PA0664	hypothetical protein
PALES_06441	PALES_06441	-0.264487416	0.758426471	iron-sulfur cluster insertion protein ErpA	PA0665	PA0665	conserved hypothetical protein
PALES_06451	anmK	0.292714847	0.759335605	anhydro-N-acetylmuramic acid kinase	PA0666	PA0666	conserved hypothetical protein
PALES_06461	PALES_06461	-0.113955065	0.893013674	putative metallopeptidase	PA0667	mepM	MepM
PALES_06471	tyrZ	-0.204044013	0.822438155	tyrosyl-tRNA synthetase	PA0668	tyrZ	tyrosyl-tRNA synthetase 2
PALES_06472	PALES_06472	-0.499160538	NA	NA	NA	NA	NA
PALES_06475	PALES_06475	0.32517446	NA	NA	NA	NA	NA
PALES_06481	birA	-0.191449654	0.817142314	biotin--protein ligase	PA4280	birA	BirA bifunctional protein
PALES_06491	PALES_06491	0.272234146	0.521110469	pantothenate kinase	PA4279	PA4279	hypothetical protein
PALES_06501	PALES_06501	0.030717538	0.970407827	hypothetical protein	PA4278	PA4278	hypothetical protein
PALES_06502	PALES_06502	0.475292015	0.548841596	NA	NA	NA	NA
PALES_06503	PALES_06503	0.704900615	0.566462217	NA	NA	NA	NA
PALES_06504	PALES_06504	1.460765233	NA	NA	NA	NA	NA
PALES_06511	tufB	-0.380435303	0.406381191	elongation factor Tu	PA4277	tufB	elongation factor Tu
PALES_06512	PALES_06512	-0.948849973	NA	NA	NA	NA	NA
PALES_06521	secE	-0.010773176	0.987196361	preprotein translocase subunit SecE	PA4276	secE	secretion protein SecE
PALES_06531	nusG	-0.237992101	0.717347956	transcription antitermination protein NusG	PA4275	nusG	transcription antitermination protein NusG
PALES_06541	rplK	-0.256710243	0.755199455	50S ribosomal protein L11	PA4274	rplK	50S ribosomal protein L11
PALES_06551	rplA	-0.09288002	0.843212026	50S ribosomal protein L1	PA4273	rplA	50S ribosomal protein L1
PALES_06561	rplJ	-0.184750075	0.689228696	50S ribosomal protein L10	PA4272	rplJ	50S ribosomal protein L10
PALES_06571	rplL	-0.194921776	0.780581487	50S ribosomal protein L7/L12	PA4271	rplL	50S ribosomal protein L7 / L12
PALES_06581	rpoB	0.010741522	0.984709344	DNA-directed RNA polymerase subunit beta	PA4270	rpoB	DNA-directed RNA polymerase beta chain
PALES_06591	rpoC	-0.095899794	0.878011539	DNA-directed RNA polymerase subunit beta'	PA4269	rpoC	DNA-directed RNA polymerase beta* chain
PALES_06601	rpsL	-0.171217687	0.826705921	30S ribosomal protein S12	PA4268	rpsL	30S ribosomal protein S12
PALES_06611	rpsG	-0.372589976	0.553894221	30S ribosomal protein S7	PA4267	rpsG	30S ribosomal protein S7
PALES_06621	fusA1	-0.238450519	0.671188438	elongation factor G	PA4266	fusA1	elongation factor G
PALES_06631	tufA	-0.2402684	0.728976651	elongation factor Tu	PA4265	tufA	elongation factor Tu
PALES_06641	rpsJ	-0.231613861	0.687031289	30S ribosomal protein S10	PA4264	rpsJ	30S ribosomal protein S10
PALES_06651	rplC	0.030104039	0.958767735	50S ribosomal protein L3	PA4263	rplC	50S ribosomal protein L3
PALES_06661	rplD	-0.24170422	0.728976651	50S ribosomal protein L4	PA4262	rplD	50S ribosomal protein L4
PALES_06671	rplW	-0.271095802	0.765122679	50S ribosomal protein L23	PA4261	rplW	50S ribosomal protein L23
PALES_06681	rplB	-0.329614795	0.711356245	50S ribosomal protein L2	PA4260	rplB	50S ribosomal protein L2
PALES_06691	rpsS	0.103863735	0.870627844	30S ribosomal protein S19	PA4259	rpsS	30S ribosomal protein S19
PALES_06701	rplV	-0.035244263	0.957380405	50S ribosomal protein L22	PA4258	rplV	50S ribosomal protein L22
PALES_06711	rpsC	-0.109172961	0.893013674	30S ribosomal protein S3	PA4257	rpsC	30S ribosomal protein S3
PALES_06721	rplP	-0.147165834	0.843212026	50S ribosomal protein L16	PA4256	rplP	50S ribosomal protein L16
PALES_06731	rpmC	0.566368234	0.587954774	50S ribosomal protein L29	PA4255	rpmC	50S ribosomal protein L29
PALES_06741	rpsQ	-0.099719628	0.871174505	30S ribosomal protein S17	PA4254	rpsQ	30S ribosomal protein S17
PALES_06751	rplN	-0.281766117	0.638458966	50S ribosomal protein L14	PA4253	rplN	50S ribosomal protein L14
PALES_06761	rplX	0.038395419	0.960994839	50S ribosomal protein L24	PA4252	rplX	50S ribosomal protein L24
PALES_06771	rplE	-0.196795423	0.732994279	50S ribosomal protein L5	PA4251	rplE	50S ribosomal protein L5
PALES_06781	rpsN	-0.227148495	0.765618743	30S ribosomal protein S14	PA4250	rpsN	30S ribosomal protein S14
PALES_06791	rpsH	-0.287707496	0.638458966	30S ribosomal protein S8	PA4249	rpsH	30S ribosomal protein S8
PALES_06801	rplF	0.203003233	0.745127584	50S ribosomal protein L6	PA4248	rplF	50S ribosomal protein L6
PALES_06811	rplR	-0.038733295	0.949196503	50S ribosomal protein L18	PA4247	rplR	50S ribosomal protein L18
PALES_06821	rpsE	-0.022131986	0.970320397	30S ribosomal protein S5	PA4246	rpsE	30S ribosomal protein S5
PALES_06831	rpmD	0.093295028	0.914196756	50S ribosomal protein L30	PA4245	rpmD	50S ribosomal protein L30
PALES_06841	rplO	0.224609986	0.7368266	50S ribosomal protein L15	PA4244	rplO	50S ribosomal protein L15
PALES_06851	secY	0.285121723	0.560539897	preprotein translocase subunit SecY	PA4243	secY	secretion protein SecY
PALES_06861	rpsM	-0.104196708	0.889458876	30S ribosomal protein S13	PA4241	rpsM	30S ribosomal protein S13
PALES_06871	rpsK	-0.183738619	0.785964881	30S ribosomal protein S11	PA4240	rpsK	30S ribosomal protein S11
PALES_06881	rpsD	-0.04959425	0.949213519	30S ribosomal protein S4	PA4239	rpsD	30S ribosomal protein S4
PALES_06891	rpoA	-0.149399381	0.765470099	DNA-directed RNA polymerase subunit alpha	PA4238	rpoA	DNA-directed RNA polymerase alpha chain
PALES_06901	rplQ	0.046598671	0.945652213	50S ribosomal protein L17	PA4237	rplQ	50S ribosomal protein L17
PALES_06911	katA	-0.467424744	0.400420392	catalase	PA4236	katA	catalase
PALES_06921	bfrA	-0.449769997	0.461605328	bacterioferritin	PA4235	ftnA	bacterial ferritin
PALES_06931	uvrA	-0.001667142	0.997439415	excinuclease ABC subunit A	PA4234	uvrA	excinuclease ABC subunit A
PALES_06941	PALES_06941	0.379485137	0.706001671	putative major facilitator superfamily (MFS) transporter	PA4233	PA4233	probable major facilitator superfamily (MFS) transporter
PALES_06951	ssb	0.015128344	0.981073263	single-stranded DNA-binding protein	PA4232	ssb	single-stranded DNA-binding protein
PALES_06961	pchA	0.646040605	0.602970291	salicylate biosynthesis isochorismate synthase	PA4231	pchA	salicylate biosynthesis isochorismate synthase
PALES_06971	pchB	1.302963745	NA	isochorismate-pyruvate lyase	PA4230	pchB	salicylate biosynthesis protein PchB
PALES_06981	pchC	0.959899961	NA	pyochelin biosynthetic protein PchC	PA4229	pchC	pyochelin biosynthetic protein PchC
PALES_06991	pchD	0.518274173	0.638458966	pyochelin biosynthesis protein PchD	PA4228	pchD	pyochelin biosynthesis protein PchD
PALES_07001	pchR	-0.678106579	NA	transcriptional regulator PchR	PA4227	pchR	transcriptional regulator PchR
PALES_07011	pchE	0.859435405	0.35318604	dihydroaeruginoic acid synthetase	PA4226	pchE	dihydroaeruginoic acid synthetase
PALES_07021	pchF	1.092134059	0.210969408	pyochelin synthetase	PA4225	pchF	pyochelin synthetase
PALES_07031	pchG	0.958277681	NA	pyochelin biosynthetic protein PchG	PA4224	pchG	pyochelin biosynthetic protein PchG
PALES_07041	PALES_07041	1.016346245	0.628972601	putative ATP-binding component of ABC transporter	PA4223	PA4223	probable ATP-binding component of ABC transporter
PALES_07051	PALES_07051	1.747497239	0.05501742	putative ATP-binding component of ABC transporter	PA4222	PA4222	probable ATP-binding component of ABC transporter
PALES_07061	fptA	0.744460993	0.244247447	Fe(III)-pyochelin outer membrane receptor precursor	PA4221	fptA	Fe(III)-pyochelin outer membrane receptor precursor
PALES_07071	PALES_07071	-0.083939872	NA	hypothetical protein	PA4220	PA4220	hypothetical protein
PALES_07081	PALES_07081	1.476359515	NA	hypothetical protein	PA4219	ampO	AmpO
PALES_07091	PALES_07091	1.131454065	0.507907555	putative transporter	PA4218	ampP	AmpP
PALES_07101	phzS	-0.001658999	0.999686271	hypothetical protein	PA4217	phzS	flavin-containing monooxygenase
PALES_07111	phzG1	0.28962548	0.764055102	putative pyridoxamine 5'-phosphate oxidase	PA4216	phzG1	probable pyridoxamine 5'-phosphate oxidase
PALES_07111	phzG1	0.28962548	0.764055102	putative pyridoxamine 5'-phosphate oxidase	PA1905	phzG2	probable pyridoxamine 5'-phosphate oxidase
PALES_07161	phzB1	0.187985614	NA	putative phenazine biosynthesis protein	PA4211	phzB1	probable phenazine biosynthesis protein
PALES_07171	phzA1	-0.305861001	0.640659642	putative phenazine biosynthesis protein	PA4210	phzA1	probable phenazine biosynthesis protein
PALES_07181	phzM	-0.23634619	0.768420161	putative phenazine-specific methyltransferase	PA4209	phzM	probable phenazine-specific methyltransferase
PALES_07191	opmD	1.470238848	0.011310143	putative outer membrane protein precursor	PA4208	opmD	probable outer membrane protein precursor
PALES_07201	mexI	1.018697852	0.002125479	putative Resistance-Nodulation-Cell Division (RND) efflux transporter	PA4207	mexI	probable Resistance-Nodulation-Cell Division (RND) efflux transporter
PALES_07211	mexH	0.852606336	0.066589387	putative Resistance-Nodulation-Cell Division (RND) efflux membrane fusion protein precursor	PA4206	mexH	probable Resistance-Nodulation-Cell Division (RND) efflux membrane fusion protein precursor
PALES_07221	mexG	0.840988587	0.06222602	hypothetical protein	PA4205	mexG	hypothetical protein
PALES_07231	PALES_07231	0.194300555	0.748388536	putative 3-carboxymuconate cyclase	PA4204	ppgL	periplasmic gluconolactonase, PpgL
PALES_07241	PALES_07241	-0.000241189	0.999686271	putative transcriptional regulator	PA4203	nmoR	NmoR
PALES_07251	PALES_07251	0.203602576	NA	hypothetical protein	PA4202	nmoA	nitronate monooxygenase NmoA
PALES_07261	ddlA	-0.22839765	0.781767092	D-alanine-D-alanine ligase A	PA4201	ddlA	D-alanine-D-alanine ligase A
PALES_07271	PALES_07271	0.087202749	0.948762536	hypothetical protein	PA4200	PA4200	hypothetical protein
PALES_07281	PALES_07281	-0.028942081	0.970320397	putative acyl-CoA dehydrogenase	PA4199	PA4199	probable acyl-CoA dehydrogenase
PALES_07291	PALES_07291	0.338575387	0.618693755	acyl-CoA synthetase	PA4198	PA4198	probable AMP-binding enzyme
PALES_07301	PALES_07301	0.729780219	NA	putative two-component sensor	PA4197	bfiS	BfiS
PALES_07311	PALES_07311	-0.103155162	NA	putative two-component response regulator	PA4196	bfiR	BfiR
PALES_07321	PALES_07321	0.019839054	0.984709344	NA	NA	NA	NA
PALES_07331	PALES_07331	-0.100141203	0.949213519	NA	NA	NA	NA
PALES_07341	PALES_07341	0.130891242	0.870627844	NA	NA	NA	NA
PALES_07351	PALES_07351	-0.590622759	NA	NA	NA	NA	NA
PALES_07361	PALES_07361	0.199379059	0.768420161	NA	NA	NA	NA
PALES_07371	pqsL	0.011604526	0.993040056	putative monooxygenase	PA4190	pqsL	probable FAD-dependent monooxygenase
PALES_07381	PALES_07381	-1.136661174	NA	putative aldehyde dehydrogenase	PA4189	PA4189	probable aldehyde dehydrogenase
PALES_07391	PALES_07391	0.977077513	NA	putative dihydrodipicolinate synthase	PA4188	PA4188	conserved hypothetical protein
PALES_07401	PALES_07401	-0.204142031	NA	putative major facilitator superfamily (MFS) transporter	PA4187	PA4187	probable major facilitator superfamily (MFS) transporter
PALES_07411	PALES_07411	-0.029323176	NA	putative oxidoreductase	PA4186	PA4186	hypothetical protein
PALES_07421	PALES_07421	0.180359838	0.826705921	putative transcriptional regulator	PA4185	PA4185	probable transcriptional regulator
PALES_07431	PALES_07431	-0.243744536	0.789973767	putative transcriptional regulator	PA4184	souR	sarcosine oxidation and utilization regulator SouR
PALES_07441	PALES_07441	0.014259587	0.992528253	hypothetical protein	PA4183	PA4183	hypothetical protein
PALES_07451	PALES_07451	-0.289299433	NA	putative transcriptional regulator	PA4182	PA4182	hypothetical protein
PALES_07461	PALES_07461	-0.204102706	NA	hypothetical protein	PA4181	PA4181	hypothetical protein
PALES_07471	PALES_07471	0.048028174	0.949213519	acetolactate synthase	PA4180	PA4180	probable acetolactate synthase large subunit
PALES_07481	PALES_07481	0.038375911	0.956400646	putative porin	PA4179	PA4179	probable porin
PALES_07491	PALES_07491	0.197404766	0.893013674	hypothetical protein	PA4178	eftM	SAM-dependent methyltransferase , EftM
PALES_07501	PALES_07501	2.412838292	NA	hypothetical protein	PA4177	PA4177	hypothetical protein
PALES_07511	ppiC2	-0.271754341	NA	peptidyl-prolyl cis-trans isomerase C2	PA4176	ppiC2	peptidyl-prolyl cis-trans isomerase C2
PALES_07521	piv	0.537055592	0.326802632	protease IV	PA4175	piv	protease IV
PALES_07531	PALES_07531	0.17729385	NA	putative transcriptional regulator	PA4174	PA4174	probable transcriptional regulator
PALES_07541	PALES_07541	-0.384576647	NA	putative translation initiation inhibitor	PA4173	PA4173	conserved hypothetical protein
PALES_07551	PALES_07551	-0.238418417	NA	putative nuclease	PA4172	PA4172	probable nuclease
PALES_07561	PALES_07561	0.138618036	0.892206675	putative protease	PA4171	PA4171	probable protease
PALES_07571	PALES_07571	0.231436138	0.86127277	putative oxidoreductase	PA4170	PA4170	hypothetical protein
PALES_07581	PALES_07581	0.510266665	NA	putative transcriptional regulator	PA4169	PA4169	conserved hypothetical protein
PALES_07591	fpvB	-0.185217185	0.918242179	second ferric pyoverdine receptor FpvB	PA4168	fpvB	second ferric pyoverdine receptor FpvB
PALES_07601	dkgB	0.543397053	NA	2,5-diketo-D-gluconate reductase B	PA4167	PA4167	probable oxidoreductase
PALES_07611	PALES_07611	0.458032153	NA	putative acetyltransferase	PA4166	PA4166	probable acetyltransferase
PALES_07621	PALES_07621	0.407187631	NA	putative transcriptional regulator	PA4165	PA4165	probable transcriptional regulator
PALES_07631	PALES_07631	0.428027976	NA	hypothetical protein	PA4164	PA4164	hypothetical protein
PALES_07641	PALES_07641	0.063218202	0.943576725	amidase	PA4163	PA4163	hypothetical protein
PALES_07651	PALES_07651	-0.340609796	NA	short chain dehydrogenase	PA4162	PA4162	probable short-chain dehydrogenase
PALES_07681	fepB	-0.276889766	NA	iron-enterobactin transporter periplasmic binding protein	PA4159	fepB	ferrienterobactin-binding periplasmic protein precursor FepB
PALES_07691	fepC	0.548602834	NA	ferric enterobactin transport protein FepC	PA4158	fepC	ferric enterobactin transport protein FepC
PALES_07701	PALES_07701	-1.624837443	NA	putative transcriptional regulator	PA4157	PA4157	probable transcriptional regulator
PALES_07711	PALES_07711	0.456635474	0.6288756	putative TonB-dependent receptor	PA4156	fvbA	FvbA
PALES_07721	PALES_07721	-0.234592927	NA	putative oxidoreductase	PA4155	PA4155	hypothetical protein
PALES_07731	PALES_07731	0.280030281	0.579325738	putative SH3 domain protein	PA4154	PA4154	conserved hypothetical protein
PALES_07741	PALES_07741	-0.204576727	NA	2,3-butanediol dehydrogenase	PA4153	PA4153	2,3-butanediol dehydrogenase
PALES_07751	PALES_07751	0.009012336	NA	branched-chain alpha-keto acid dehydrogenase subunit E2	PA4152	PA4152	probable hydrolase
PALES_07761	acoB	0.147308045	NA	acetoin catabolism protein AcoB	PA4151	acoB	acetoin catabolism protein AcoB
PALES_07771	PALES_07771	-0.697788855	NA	putative dehydrogenase E1 component	PA4150	PA4150	probable dehydrogenase E1 component
PALES_07791	PALES_07791	3.203383883	NA	putative short-chain dehydrogenase	PA4148	PA4148	probable short-chain dehydrogenase
PALES_07801	acoR	-0.123433638	0.896562951	transcriptional regulator AcoR	PA4147	acoR	transcriptional regulator AcoR
PALES_07821	PALES_07821	-0.055783161	0.960994839	putative transcriptional regulator	PA4145	PA4145	probable transcriptional regulator
PALES_07831	PALES_07831	-0.092808234	NA	putative outer membrane protein precursor	PA4144	PA4144	probable outer membrane protein precursor
PALES_07841	PALES_07841	0.643805605	NA	putative toxin transporter	PA4143	PA4143	probable toxin transporter
PALES_07851	PALES_07851	0.776795696	NA	putative secretion protein	PA4142	PA4142	probable secretion protein
PALES_07861	PALES_07861	0.291761139	0.824975128	hypothetical protein	PA4141	PA4141	hypothetical protein
PALES_07871	PALES_07871	0.182600724	0.88373922	putative cholesterol oxidase	PA4140	PA4140	hypothetical protein
PALES_07881	PALES_07881	0.078411825	0.948994735	hypothetical protein	PA4139	PA4139	hypothetical protein
PALES_07891	PALES_07891	0.10334561	0.948985676	NA	NA	NA	NA
PALES_07901	PALES_07901	-0.074521058	0.958595187	NA	NA	NA	NA
PALES_07911	PALES_07911	0.032882644	0.982692376	NA	NA	NA	NA
PALES_07921	PALES_07921	0.394439888	0.725813718	NA	NA	NA	NA
PALES_07931	PALES_07931	0.000475854	0.999686271	NA	NA	NA	NA
PALES_07941	PALES_07941	-0.226383183	0.883553856	NA	NA	NA	NA
PALES_07951	PALES_07951	-0.213350809	0.8851127	NA	NA	NA	NA
PALES_07961	PALES_07961	-0.468535128	0.615436506	NA	NA	NA	NA
PALES_07971	PALES_07971	-0.188827046	0.893013674	NA	NA	NA	NA
PALES_07981	PALES_07981	-0.246168463	0.878900807	NA	NA	NA	NA
PALES_08001	PALES_08001	0.161951806	0.91113709	NA	NA	NA	NA
PALES_08011	PALES_08011	-0.034620487	0.980552728	NA	NA	NA	NA
PALES_08021	PALES_08021	0.183128569	0.884820535	NA	NA	NA	NA
PALES_08031	PALES_08031	0.008167027	0.995198728	NA	NA	NA	NA
PALES_08041	PALES_08041	0.17486668	0.866561135	NA	NA	NA	NA
PALES_08051	PALES_08051	0.314982378	0.764055102	NA	NA	NA	NA
PALES_08071	PALES_08071	0.128949706	0.922183175	NA	NA	NA	NA
PALES_08072	PALES_08072	0.083689505	0.957380405	NA	NA	NA	NA
PALES_08081	PALES_08081	0.529311637	0.69044217	NA	NA	NA	NA
PALES_08091	PALES_08091	-0.030169885	0.9854198	NA	NA	NA	NA
PALES_08101	PALES_08101	0.331324822	0.778150529	NA	NA	NA	NA
PALES_08111	PALES_08111	-0.058758413	0.970320397	NA	NA	NA	NA
PALES_08131	PALES_08131	-0.129590409	0.942637208	NA	NA	NA	NA
PALES_08141	PALES_08141	-0.217916496	0.925197047	NA	NA	NA	NA
PALES_08151	PALES_08151	-0.198833099	0.893013674	NA	NA	NA	NA
PALES_08161	PALES_08161	0.648588132	0.593092328	NA	NA	NA	NA
PALES_08171	PALES_08171	-0.331213113	0.826705921	NA	NA	NA	NA
PALES_08191	PALES_08191	-0.207827356	0.893013674	NA	NA	NA	NA
PALES_08201	PALES_08201	-0.486978191	0.745127584	NA	NA	NA	NA
PALES_08211	PALES_08211	-0.061030348	0.970320397	NA	NA	NA	NA
PALES_08221	PALES_08221	-0.109302227	0.960994839	NA	NA	NA	NA
PALES_08231	PALES_08231	1.315023729	NA	NA	NA	NA	NA
PALES_08241	PALES_08241	-0.331465785	0.88648374	NA	NA	NA	NA
PALES_08251	PALES_08251	-0.409125355	0.867590012	NA	NA	NA	NA
PALES_08261	PALES_08261	-0.445080479	0.866561135	NA	NA	NA	NA
PALES_08271	PALES_08271	-0.132176463	0.948985676	NA	NA	NA	NA
PALES_08281	PALES_08281	-0.193407135	0.928132078	NA	NA	NA	NA
PALES_08291	PALES_08291	0.252519558	NA	NA	NA	NA	NA
PALES_08301	PALES_08301	-0.085549722	0.958595187	NA	NA	NA	NA
PALES_08311	PALES_08311	-0.45036157	0.841535903	hypothetical protein	PA0648	PA0648	hypothetical protein
PALES_08321	PALES_08321	0.076235039	0.948985676	NA	NA	NA	NA
PALES_08331	tyrS	-0.452698276	0.587954774	tyrosyl-tRNA synthetase	PA4138	tyrS	tyrosyl-tRNA synthetase
PALES_08341	PALES_08341	0.397847975	NA	putative porin	PA4137	PA4137	probable porin
PALES_08351	PALES_08351	0.703126755	NA	putative major facilitator superfamily (MFS) transporter	PA4136	PA4136	probable major facilitator superfamily (MFS) transporter
PALES_08361	PALES_08361	0.204136541	0.745127584	putative transcriptional regulator	PA4135	PA4135	probable transcriptional regulator
PALES_08371	PALES_08371	0.455188752	0.817624421	hypothetical protein	PA4134	PA4134	hypothetical protein
PALES_08381	PALES_08381	0.08443029	0.958595187	cytochrome c oxidase subunit (cbb3-type)	PA4133	PA4133	cytochrome c oxidase subunit (cbb3-type)
PALES_08391	PALES_08391	-0.079628051	0.948985676	putative transcriptional regulator, GntR family	PA4132	mpaR	MpaR
PALES_08401	PALES_08401	0.34835153	0.80045606	putative iron-sulfur protein	PA4131	PA4131	probable iron-sulfur protein
PALES_08411	PALES_08411	0.254104193	0.799642966	putative sulfite or nitrite reductase	PA4130	PA4130	probable sulfite or nitrite reductase
PALES_08421	PALES_08421	0.542522627	0.69044217	hypothetical protein	PA4129	PA4129	hypothetical protein
PALES_08441	hpcG	0.306693626	NA	2-oxo-hept-3-ene-1,7-dioate hydratase	PA4127	hpcG	2-oxo-hept-3-ene-1,7-dioate hydratase
PALES_08451	PALES_08451	-0.148469369	NA	putative major facilitator superfamily (MFS) transporter	PA4126	PA4126	probable major facilitator superfamily (MFS) transporter
PALES_08461	hpcD	2.374644835	NA	5-carboxymethyl-2-hydroxymuconate isomerase	PA4125	hpcD	5-carboxymethyl-2-hydroxymuconate isomerase
PALES_08471	hpcB	0.242373251	NA	homoprotocatechuate 2,3-dioxygenase	PA4124	hpcB	homoprotocatechuate 2,3-dioxygenase
PALES_08481	hpcC	0.153418246	NA	5-carboxy-2-hydroxymuconate semialdehyde dehydrogenase	PA4123	hpcC	5-carboxy-2-hydroxymuconate semialdehyde dehydrogenase
PALES_08491	PALES_08491	0.211052257	NA	putative 4-hydroxyphenylacetate degradation bifunctional isomerase	PA4122	PA4122	conserved hypothetical protein
PALES_08501	PALES_08501	0.396552384	NA	putative 4-hydroxyphenylacetate degradation bifunctional isomerase	PA4121	PA4121	conserved hypothetical protein
PALES_08511	PALES_08511	0.425881336	NA	putative transcriptional regulator	PA4120	PA4120	probable transcriptional regulator
PALES_08521	aph	0.550454382	NA	aminoglycoside 3'-phosphotransferase type IIb	PA4119	aph	aminoglycoside 3'-phosphotransferase type IIb
PALES_08531	PALES_08531	0.540806555	0.531453174	putative periplasmic protein	PA4118	PA4118	hypothetical protein
PALES_08541	PALES_08541	0.203798116	0.70906534	putative bacteriophytochrome	PA4117	bphP	bacterial phytochrome, BphP
PALES_08551	PALES_08551	0.486180074	0.587954774	putative heme oxygenase	PA4116	bphO	heme oxygenase, BphO
PALES_08561	PALES_08561	-0.048446741	0.948985676	putative decarboxylase family protein	PA4115	PA4115	conserved hypothetical protein
PALES_08571	PALES_08571	-0.517786122	0.624620394	spermidine acetyltransferase	PA4114	PA4114	lysine decarboxylase
PALES_08581	PALES_08581	0.560579729	0.362990721	sugar efflux transporter	PA4113	PA4113	probable major facilitator superfamily (MFS) transporter
PALES_08591	PALES_08591	0.350283597	0.758426471	putative sensor/response regulator hybrid	PA4112	PA4112	probable sensor/response regulator hybrid
PALES_08601	PALES_08601	0.742217926	NA	hypothetical protein	PA4111	PA4111	hypothetical protein
PALES_08611	ampC	-0.305826167	NA	beta-lactamase	PA4110	ampC	beta-lactamase precursor
PALES_08621	ampR	-0.721694739	0.632361808	transcriptional regulator AmpR	PA4109	ampR	transcriptional regulator AmpR
PALES_08631	PALES_08631	-0.12595149	0.922183175	NA	NA	NA	NA
PALES_08641	PALES_08641	0.145344735	0.870627844	putative HDIG domain protein	PA4108	PA4108	cyclic di-GMP phosphodiesterase
PALES_08651	PALES_08651	0.277839611	0.685692359	NA	NA	NA	NA
PALES_08661	PALES_08661	0.490628471	0.09239454	NA	NA	NA	NA
PALES_08671	PALES_08671	0.872493023	0.099741894	NA	NA	NA	NA
PALES_08681	PALES_08681	0.157698746	0.747721478	NA	NA	NA	NA
PALES_08691	PALES_08691	0.319157424	0.585787389	NA	NA	NA	NA
PALES_08701	PALES_08701	0.338553087	0.512148374	NA	NA	NA	NA
PALES_08711	PALES_08711	-0.026847066	0.955551061	NA	NA	NA	NA
PALES_08721	PALES_08721	0.595260002	NA	NA	NA	NA	NA
PALES_08731	PALES_08731	1.345236871	NA	putative dehydrogenase	PA4100	PA4100	probable dehydrogenase
PALES_08741	PALES_08741	0.974561817	NA	putative porin	PA4099	PA4099	hypothetical protein
PALES_08781	PALES_08781	0.161154433	NA	putative 2,4'-dihydroxyacetophenone dioxygenase	PA4095	PA4095	hypothetical protein
PALES_08791	PALES_08791	-0.188684352	0.812651713	putative transcriptional regulator	PA4094	PA4094	probable transcriptional regulator
PALES_08801	PALES_08801	-0.749582822	NA	hypothetical protein	PA4093	PA4093	hypothetical protein
PALES_08811	PALES_08811	0.491794344	NA	NA	NA	NA	NA
PALES_08821	PALES_08821	0.336548061	NA	NA	NA	NA	NA
PALES_08831	PALES_08831	-0.114571478	0.867590012	NA	NA	NA	NA
PALES_08841	hpaC	-0.77996198	NA	4-hydroxyphenylacetate 3-monooxygenase small chain	PA4092	hpaC	4-hydroxyphenylacetate 3-monooxygenase small chain
PALES_08851	hpaA	-0.219196753	0.799642966	4-hydroxyphenylacetate 3-monooxygenase large chain	PA4091	hpaA	4-hydroxyphenylacetate 3-monooxygenase large chain
PALES_08861	PALES_08861	-0.530545997	0.68549028	hypothetical protein	PA4090	PA4090	hypothetical protein
PALES_08891	PALES_08891	-0.40474742	NA	hypothetical protein	PA4087	PA4087	conserved hypothetical protein
PALES_08901	cupB1	0.037225789	0.971240759	putative fimbrial subunit CupB1	PA4086	cupB1	probable fimbrial subunit CupB1
PALES_08911	cupB2	0.12812877	NA	chaperone CupB2	PA4085	cupB2	chaperone CupB2
PALES_08921	cupB3	-0.215288408	NA	usher CupB3	PA4084	cupB3	usher CupB3
PALES_08941	cupB5	0.47950972	0.499942421	adhesive protein CupB5	PA4082	cupB5	adhesive protein CupB5
PALES_08951	cupB6	-0.175830968	NA	fimbrial subunit CupB6	PA4081	cupB6	fimbrial subunit CupB6
PALES_08961	PALES_08961	0.313993438	0.779213784	putative response regulator	PA4080	PA4080	probable response regulator
PALES_08971	PALES_08971	0.301109489	NA	short chain dehydrogenase	PA4079	PA4079	NAD(P)H-dependent carbonyl reductase
PALES_08981	PALES_08981	-0.38119005	0.603130882	putative nonribosomal peptide synthetase	PA4078	PA4078	probable nonribosomal peptide synthetase
PALES_08991	PALES_08991	0.563106813	0.554543902	putative transcriptional regulator	PA4077	PA4077	probable transcriptional regulator
PALES_09001	PALES_09001	-0.026104603	0.981073263	hypothetical protein	PA4076	PA4076	hypothetical protein
PALES_09011	PALES_09011	1.513886457	NA	NA	NA	NA	NA
PALES_09021	PALES_09021	0.162608722	NA	putative transcriptional regulator	PA4074	PA4074	probable transcriptional regulator
PALES_09031	PALES_09031	-0.08783059	NA	putative aldehyde dehydrogenase	PA4073	PA4073	probable aldehyde dehydrogenase
PALES_09041	PALES_09041	-0.676290247	NA	putative amino acid permease	PA4072	PA4072	probable amino acid permease
PALES_09051	PALES_09051	1.051439868	NA	hypothetical protein	PA4071	PA4071	hypothetical protein
PALES_09061	PALES_09061	0.002554309	NA	DNA-binding transcriptional activator FeaR	PA4070	PA4070	probable transcriptional regulator
PALES_09071	PALES_09071	0.107863874	0.896562951	putative dTDP-4-rhamnose reductase-related protein	PA4069	PA4069	hypothetical protein
PALES_09081	PALES_09081	0.339502407	0.618062993	putative epimerase	PA4068	PA4068	probable epimerase
PALES_09091	PALES_09091	-0.259961687	NA	NA	NA	NA	NA
PALES_09101	oprG	-0.638398645	0.193048099	Outer membrane protein OprG precursor	PA4067	oprG	Outer membrane protein OprG precursor
PALES_09111	PALES_09111	0.570452328	0.512148374	putative lipoprotein	PA4066	PA4066	hypothetical protein
PALES_09121	PALES_09121	0.051047753	0.968812956	putative permease	PA4065	PA4065	hypothetical protein
PALES_09131	PALES_09131	0.359786514	0.725813718	putative ATP-binding component of ABC transporter	PA4064	PA4064	probable ATP-binding component of ABC transporter
PALES_09141	PALES_09141	-0.403020106	0.545370031	hypothetical protein	PA4063	PA4063	hypothetical protein
PALES_09151	PALES_09151	0.494900554	NA	hypothetical protein	PA4062	PA4062	hypothetical protein
PALES_09161	PALES_09161	0.240712214	0.71501478	putative thioredoxin	PA4061	PA4061	probable thioredoxin
PALES_09171	PALES_09171	-0.237712588	NA	hypothetical phypothetical protein	PA4060	PA4060	hypothetical protein
PALES_09181	PALES_09181	0.637888583	NA	putative lipoprotein	PA4058	PA4058	hypothetical protein
PALES_09191	nrdR	-0.025552691	0.975725526	transcriptional regulator NrdR	PA4057	nrdR	NrdR
PALES_09201	ribD	0.169884064	NA	riboflavin-specific deaminase/reductase	PA4056	ribD	riboflavin-specific deaminase/reductase
PALES_09211	ribC	0.275068157	0.70357592	riboflavin synthase subunit alpha	PA4055	ribC	riboflavin synthase alpha chain
PALES_09221	ribB	0.100509551	0.897376563	bifunctional 3,4-dihydroxy-2-butanone 4-phosphate synthase/GTP cyclohydrolase II-like protein	PA4054	ribB	GTP cyclohydrolase II / 3,4-dihydroxy-2-butanone 4-phosphate synthase
PALES_09231	ribH	0.483570409	0.518860614	6,7-dimethyl-8-ribityllumazine synthase	PA4053	ribE	6,7-dimethyl-8-ribityllumazine synthase
PALES_09241	nusB	-0.021787328	0.971240759	transcription antitermination protein NusB	PA4052	nusB	NusB protein
PALES_09251	thiL	0.500322649	NA	thiamine monophosphate kinase	PA4051	thiL	thiamine monophosphate kinase
PALES_09261	pgpA	0.193994625	0.893013674	phosphatidylglycerophosphatase A	PA4050	pgpA	phosphatidylglycerophosphatase A
PALES_09271	PALES_09271	0.230637043	0.826705921	hypothetical protein	PA4049	PA4049	hypothetical protein
PALES_09281	PALES_09281	0.566928873	0.374830556	hypothetical protein	PA4048	PA4048	hypothetical protein
PALES_09291	ribA	0.116175273	0.923667014	GTP cyclohydrolase II	PA4047	ribA	GTP cyclohydrolase II
PALES_09301	PALES_09301	0.369158631	0.745127584	hypothetical protein	PA4046	PA4046	hypothetical protein
PALES_09311	PALES_09311	1.770636355	NA	putative ABC transporter	PA4045	PA4045	conserved hypothetical protein
PALES_09321	dxs	0.429226483	0.477141802	1-deoxy-D-xylulose-5-phosphate synthase	PA4044	dxs	1-deoxyxylulose-5-phosphate synthase
PALES_09331	ispA	0.171638261	0.882292656	geranyltranstransferase	PA4043	ispA	geranyltranstransferase
PALES_09341	xseB	-0.339682863	0.512148374	exodeoxyribonuclease VII small subunit	PA4042	xseB	exodeoxyribonuclease VII small subunit
PALES_09351	PALES_09351	0.443781964	NA	putative racemase	PA4041	PA4041	hypothetical protein
PALES_09361	PALES_09361	0.0443574	NA	hypothetical protein	PA4040	PA4040	hypothetical protein
PALES_09371	PALES_09371	0.100991096	NA	putative ABC transporter component	PA4039	PA4039	hypothetical protein
PALES_09391	PALES_09391	-0.479866504	NA	putative ATP-binding component of ABC transporter	PA4037	PA4037	probable ATP-binding component of ABC transporter
PALES_09401	PALES_09401	0.353553554	NA	putative two-component sensor	PA4036	PA4036	probable two-component sensor
PALES_09411	PALES_09411	0.305190907	0.778150529	hypothetical protein	PA4035	PA4035	hypothetical protein
PALES_09421	aqpZ	-0.161388026	0.878011539	aquaporin Z	PA4034	aqpZ	aquaporin Z
PALES_09431	PALES_09431	0.050238072	NA	hypothetical protein	PA4033	mucE	MucE
PALES_09441	PALES_09441	-0.326013498	0.603197916	putative two-component response regulator	PA4032	PA4032	probable two-component response regulator
PALES_09451	ppa	-0.356616615	0.510485507	inorganic pyrophosphatase	PA4031	ppa	inorganic pyrophosphatase
PALES_09461	PALES_09461	0.242522325	0.734534061	hypothetical protein	PA4030	PA4030	conserved hypothetical protein
PALES_09471	PALES_09471	-0.030213385	0.970320397	hypothetical protein	PA4029	PA4029	conserved hypothetical protein
PALES_09491	PALES_09491	-0.433147243	0.55396042	hypothetical protein	PA4027	PA4027	hypothetical protein
PALES_09501	PALES_09501	-0.327656941	0.630588871	putative acetyltransferase	PA4026	PA4026	probable acetyltransferase
PALES_09511	PALES_09511	0.296641812	NA	ethanolamine ammonia-lyase small subunit	PA4025	eutC	ethanolamine-ammonia lyase, small subunit, EutC
PALES_09521	eutB	-0.044514815	0.966079857	ethanolamine ammonia-lyase large subunit	PA4024	eutB	ethanolamine-ammonia lyase, large subunit, EutB
PALES_09531	PALES_09531	0.166689901	0.889458876	putative transport protein	PA4023	eat	ethanolamine transporter, Eat
PALES_09541	PALES_09541	0.149320996	0.871174505	putative aldehyde dehydrogenase	PA4022	hdhA	hydrazone dehydrogenase, HdhA
PALES_09551	PALES_09551	-0.118110559	0.842477334	putative transcriptional regulator	PA4021	eatR	regulator of ethanolamine catabolism, EatR
PALES_09561	mpl	0.572972465	0.193048099	UDP-N-acetylmuramate:L-alanyl-gamma-D-glutamyl- meso-diaminopimelate ligase	PA4020	mpl	UDP-N-acetylmuramate:L-alanyl-gamma-D-glutamyl-meso-diaminopimelate ligase
PALES_09571	PALES_09571	0.370812216	0.778150529	aromatic acid decarboxylase	PA4019	ubiX	UbiX
PALES_09581	PALES_09581	-0.478697861	NA	putative lipoprotein	PA4018	PA4018	hypothetical protein
PALES_09591	PALES_09591	0.48890129	0.673719472	hypothetical protein	PA4017	PA4017	conserved hypothetical protein
PALES_09601	PALES_09601	-0.132417395	0.86127277	hypothetical protein	PA4016	PA4016	hypothetical protein
PALES_09611	PALES_09611	0.047749404	0.958595187	hypothetical protein	PA4015	PA4015	conserved hypothetical protein
PALES_09621	PALES_09621	0.803043076	NA	hypothetical protein	PA4014	PA4014	hypothetical protein
PALES_09631	PALES_09631	-0.011240242	0.995198728	hypothetical protein	PA4013	PA4013	conserved hypothetical protein
PALES_09641	PALES_09641	0.507340508	0.5669592	hypothetical protein	PA4012	PA4012	hypothetical protein
PALES_09651	PALES_09651	0.97433474	0.42531976	hypothetical protein	PA4011	PA4011	hypothetical protein
PALES_09661	PALES_09661	0.67841862	0.365101537	3-methyladenine DNA glycosylase	PA4010	PA4010	hypothetical protein
PALES_09671	PALES_09671	0.511426038	NA	putative O-methyltransferase	PA4009	PA4009	hypothetical protein
PALES_09681	PALES_09681	0.269349455	NA	putative hydrolase	PA4008	PA4008	probable hydrolase
PALES_09691	proA	0.096716061	0.869776848	gamma-glutamyl phosphate reductase	PA4007	proA	gamma-glutamyl phosphate reductase
PALES_09701	nadD	0.369783562	0.718797078	nicotinic acid mononucleotide adenylyltransferase	PA4006	nadD1	nicotinate mononucleotide adenylyltransferase NadD1
PALES_09711	PALES_09711	-0.16407414	0.748215566	hypothetical protein	PA4005	PA4005	conserved hypothetical protein
PALES_09721	PALES_09721	0.750313147	0.272871358	rRNA large subunit methyltransferase	PA4004	PA4004	conserved hypothetical protein
PALES_09731	pbpA	0.3835639	0.242437813	penicillin-binding protein 2	PA4003	pbpA	penicillin-binding protein 2
PALES_09741	rodA	0.569068454	0.193048099	rod shape-determining protein	PA4002	rodA	rod shape-determining protein
PALES_09751	sltB1	0.157746159	0.768420161	soluble lytic transglycosylase B	PA4001	sltB1	soluble lytic transglycosylase B
PALES_09761	PALES_09761	0.408759767	0.6288756	putative lipoprotein, rlpA family	PA4000	rlpA	RlpA
PALES_09771	dacC	0.016756877	0.970363717	D-ala-D-ala-carboxypeptidase	PA3999	dacC	D-ala-D-ala-carboxypeptidase
PALES_09781	PALES_09781	-0.033565688	0.965692096	hypothetical protein	PA3998	PA3998	conserved hypothetical protein
PALES_09791	lipB	0.095027243	0.871174505	lipoyltransferase	PA3997	lipB	lipoate-protein ligase B
PALES_09801	lis	0.228830197	0.616766548	lipoyl synthase	PA3996	lis	lipoate synthase
PALES_09811	PALES_09811	0.931707965	NA	putative transcriptional regulator	PA3995	PA3995	probable transcriptional regulator
PALES_09821	PALES_09821	-0.4097432	NA	putative epoxide hydrolase	PA3994	PA3994	probable epoxide hydrolase
PALES_09831	PALES_09831	0.409755664	0.261857537	putative murein transglycosylase	PA3992	sltB3	SltB3
PALES_09851	PALES_09851	0.373190257	NA	hypothetical protein	PA3990	PA3990	conserved hypothetical protein
PALES_09861	holA	0.352690318	0.63540713	DNA polymerase III subunit delta	PA3989	holA	DNA polymerase III, delta subunit
PALES_09871	PALES_09871	-0.104567635	0.826705921	hypothetical protein	PA3988	lptE	LPS-assembly lipoprotein LptE
PALES_09881	leuS	-0.149645134	0.757920098	leucyl-tRNA synthetase	PA3987	leuS	leucyl-tRNA synthetase
PALES_09891	PALES_09891	-0.606202516	0.461605328	hypothetical protein	PA3986	PA3986	hypothetical protein
PALES_09901	PALES_09901	0.608963858	NA	hypothetical protein	PA3985	PA3985	conserved hypothetical protein
PALES_09911	lnt	-0.03839171	0.971240759	apolipoprotein N-acyltransferase	PA3984	lnt	apolipoprotein N-acyltransferase
PALES_09921	PALES_09921	-0.255384574	0.673719472	Putative Mg2+ and Co2+ transporter CorC	PA3983	PA3983	conserved hypothetical protein
PALES_09931	PALES_09931	0.089970775	0.882417119	putative metalloprotease	PA3982	PA3982	conserved hypothetical protein
PALES_09941	PALES_09941	0.107773354	0.798543423	PhoH family protein	PA3981	PA3981	conserved hypothetical protein
PALES_09951	PALES_09951	0.15127264	0.829525191	hypothetical protein	PA3980	PA3980	conserved hypothetical protein
PALES_09961	PALES_09961	0.112369163	0.86680668	hypothetical protein	PA3979	PA3979	hypothetical protein
PALES_09971	PALES_09971	-0.25881296	0.602970291	hypothetical protein	PA3978	PA3978	hypothetical protein
PALES_09981	hemL	0.426126722	0.461605328	glutamate-1-semialdehyde aminotransferase	PA3977	hemL	glutamate-1-semialdehyde 2,1-aminomutase
PALES_09991	thiE	0.441899731	NA	thiamine-phosphate pyrophosphorylase	PA3976	thiE	thiamin-phosphate pyrophosphorylase
PALES_10001	thiD	-0.206163917	NA	phosphomethylpyrimidine kinase	PA3975	thiD	phosphomethylpyrimidine kinase
PALES_10011	PALES_10011	-0.047915991	0.948985676	NA	NA	NA	NA
PALES_10021	PALES_10021	-0.672439041	0.531453174	putative transcriptional regulator	PA3973	PA3973	probable transcriptional regulator
PALES_10031	PALES_10031	-0.360990623	0.70906534	putative acyl-CoA dehydrogenase	PA3972	PA3972	probable acyl-CoA dehydrogenase
PALES_10041	PALES_10041	2.703931074	NA	hypothetical protein	PA3971	PA3971	hypothetical protein
PALES_10051	amn	0.118539727	0.881030793	AMP nucleosidase	PA3970	amn	AMP nucleosidase
PALES_10061	PALES_10061	0.004347959	0.994894882	hypothetical protein	PA3969	PA3969	conserved hypothetical protein
PALES_10071	PALES_10071	0.803686936	0.119363913	putative pseudouridine synthase	PA3968	PA3968	probable pseudouridine synthase
PALES_10081	PALES_10081	0.054877417	0.948985676	hypothetical protein	PA3967	PA3967	hypothetical protein
PALES_10091	PALES_10091	-0.234002697	0.805421955	hypothetical protein	PA3966	PA3966	hypothetical protein
PALES_10101	PALES_10101	-0.165409231	0.86680668	putative transcriptional regulator	PA3965	PA3965	probable transcriptional regulator
PALES_10121	PALES_10121	0.28038546	NA	putative transporter	PA3963	PA3963	probable transporter
PALES_10131	PALES_10131	-0.483449093	0.560539897	hypothetical protein	PA3962	PA3962	hypothetical protein
PALES_10141	PALES_10141	0.708465613	0.20404082	putative ATP-dependent helicase	PA3961	PA3961	probable ATP-dependent helicase
PALES_10151	PALES_10151	0.101354071	NA	hypothetical protein	PA3960	PA3960	hypothetical protein
PALES_10161	PALES_10161	-0.222768467	0.85807407	hypothetical protein	PA3959	PA3959	hypothetical protein
PALES_10171	PALES_10171	0.828509949	NA	putative nuclease or phosphatase	PA3958	PA3958	hypothetical protein
PALES_10191	PALES_10191	-0.011371474	NA	putative glyoxalase	PA3956	PA3956	hypothetical protein
PALES_10201	PALES_10201	-0.084777197	0.889786889	hypothetical protein	PA3955	PA3955	hypothetical protein
PALES_10211	PALES_10211	-0.244391218	0.81130298	putative Coenzyme F420-dependent N5,N10-methylene tetrahydromethanopterin reductase	PA3954	sfnG	FMNH2-dependent monooxygenase, SfnG
PALES_10221	PALES_10221	-0.71852194	NA	putative isochorismatase family protein	PA3953	PA3953	conserved hypothetical protein
PALES_10231	PALES_10231	0.67595526	0.365101537	hypothetical protein	PA3952	PA3952	hypothetical protein
PALES_10241	PALES_10241	0.446272726	0.521110469	hypothetical protein	PA3951	PA3951	conserved hypothetical protein
PALES_10251	PALES_10251	-0.04465678	0.958595187	putative ATP-dependent RNA helicase	PA3950	PA3950	probable ATP-dependent RNA helicase
PALES_10261	PALES_10261	-0.029441642	0.971240759	hypothetical protein	PA3949	PA3949	hypothetical protein
PALES_10271	rocA1	-0.36692652	0.559853957	two-component response regulator RocA1	PA3948	rocA1	Two-component response regulator RocA1
PALES_10291	rocR	-0.57840663	0.329491155	RocR	PA3947	rocR	RocR
PALES_10301	two-compo	-0.178236567	0.822438155	putative two-component sensor	PA3946	rocS1	two-component sensor RocS1
PALES_10311	PALES_10311	-0.159893967	0.86680668	putative acetyltransferase, GNAT family	PA3945	PA3945	conserved hypothetical protein
PALES_10321	PALES_10321	0.112268891	0.943497789	putative acetyltransferase	PA3944	PA3944	conserved hypothetical protein
PALES_10331	PALES_10331	0.904576887	NA	hypothetical protein	PA3943	PA3943	conserved hypothetical protein
PALES_10341	tesB	0.153428685	0.825662594	acyl-CoA thioesterase II	PA3942	tesB	acyl-CoA thioesterase II
PALES_10351	PALES_10351	-0.160357487	0.893013674	putative phosphatase/hydrolase	PA3941	PA3941	hypothetical protein
PALES_10361	PALES_10361	-0.071163378	0.91723731	putative DNA binding protein	PA3940	PA3940	probable DNA binding protein
PALES_10371	PALES_10371	0.545922816	NA	hypothetical protein	PA3939	PA3939	hypothetical protein
PALES_10381	PALES_10381	-0.602209495	0.405074857	putative periplasmic taurine-binding protein precursor	PA3938	PA3938	probable periplasmic taurine-binding protein precursor
PALES_10391	PALES_10391	0.116804812	NA	putative ATP-binding component of ABC taurine transporter	PA3937	PA3937	probable ATP-binding component of ABC taurine transporter
PALES_10401	PALES_10401	0.044219181	0.982692376	putative permease of ABC taurine transporter	PA3936	PA3936	probable permease of ABC taurine transporter
PALES_10411	tauD	-0.920198139	0.016049436	taurine dioxygenase	PA3935	tauD	taurine dioxygenase
PALES_10421	PALES_10421	-0.045926924	0.958595187	hypothetical protein	PA3934	PA3934	conserved hypothetical protein
PALES_10431	PALES_10431	0.249423593	0.81248341	putative choline transporter	PA3933	betT3	BetT3
PALES_10441	PALES_10441	0.586439052	0.564263877	putative transcriptional regulator	PA3932	PA3932	probable transcriptional regulator
PALES_10451	PALES_10451	-0.71608769	0.167327571	hypothetical protein	PA3931	PA3931	putative methionine-binding protein
PALES_10471	cioA	-0.668716967	0.074630264	cyanide insensitive terminal oxidase	PA3930	cioA	cyanide insensitive terminal oxidase
PALES_10481	cioB	-0.149911861	0.85069095	cyanide insensitive terminal oxidase	PA3929	cioB	cyanide insensitive terminal oxidase
PALES_10501	PALES_10501	-0.265547492	0.811144195	putative transcriptional regulator	PA3927	PA3927	probable transcriptional regulator
PALES_10511	PALES_10511	-0.425391369	NA	putative major facilitator superfamily (MFS) transporter	PA3926	PA3926	probable major facilitator superfamily (MFS) transporter
PALES_10521	PALES_10521	-0.227787215	0.826705921	putative acyl-CoA thiolase	PA3925	PA3925	probable acyl-CoA thiolase
PALES_10531	PALES_10531	0.222502218	0.780581487	acyl-CoA synthetase	PA3924	PA3924	probable medium-chain acyl-CoA ligase
PALES_10541	PALES_10541	-0.350289259	0.708956635	hypothetical protein	PA3923	PA3923	hypothetical protein
PALES_10551	PALES_10551	-0.556645236	0.455140215	hypothetical protein	PA3922	PA3922	conserved hypothetical protein
PALES_10561	PALES_10561	-0.484172758	0.050463574	putative transcriptional regulator	PA3921	PA3921	probable transcriptional regulator
PALES_10571	PALES_10571	-0.367778258	NA	putative metal transporting P-type ATPase	PA3920	copA1	CopA1
PALES_10581	PALES_10581	-1.024684372	0.097420475	hypothetical protein	PA3919	PA3919	conserved hypothetical protein
PALES_10591	moaC	-0.168645906	0.883123303	molybdenum cofactor biosynthesis protein C	PA3918	moaC	molybdopterin biosynthetic protein C
PALES_10601	moaD	0.609964023	NA	molybdopterin converting factor, small subunit	PA3917	moaD	molybdopterin converting factor, small subunit
PALES_10611	moaE	0.538305842	NA	molybdopterin converting factor, large subunit	PA3916	moaE	molybdopterin converting factor, large subunit
PALES_10621	moaB1	0.205229752	0.867832685	molybdopterin biosynthetic protein B1	PA3915	moaB1	molybdopterin biosynthetic protein B1
PALES_10631	moeA1	-0.544835962	NA	molybdenum cofactor biosynthetic protein A1	PA3914	moeA1	molybdenum cofactor biosynthetic protein A1
PALES_10641	PALES_10641	-0.269416372	NA	putative protease	PA3913	PA3913	probable protease
PALES_10651	PALES_10651	-0.139224777	NA	putative peptidase	PA3912	PA3912	conserved hypothetical protein
PALES_10661	PALES_10661	-0.352966019	NA	Putative lipid carrier protein	PA3911	PA3911	conserved hypothetical protein
PALES_10671	PALES_10671	0.090629061	0.930771334	putative phosphatase or phosphodiesterase	PA3910	eddA	Extracelullar DNA degradation protein, EddA
PALES_10681	PALES_10681	0.180714288	0.872710692	predicted extracellular nuclease	PA3909	eddB	Extracelullar DNA degradation protein, EddB
PALES_10691	PALES_10691	-0.231877677	0.768420161	hypothetical protein	PA3908	tsiT	immunity protein, TsiT
PALES_10701	PALES_10701	0.029956701	0.96643798	hypothetical protein	PA3907	tseT	TOX-REase-5 domain-containing effector, TseT
PALES_10711	PALES_10711	0.16760429	0.88373922	hypothetical protein	PA3906	PA3906	co-chaperone, co-TecT
PALES_10721	PALES_10721	0.413383892	0.674808223	hypothetical protein	PA3905	tecT	type VI effector chaperone for Tox-Rease, TecT
PALES_10731	PALES_10731	0.272934821	0.79044683	hypothetical protein	PA3904	PA3904	PAAR4
PALES_10741	prfC	-0.092570827	0.88648374	peptide chain release factor 3	PA3903	prfC	peptide chain release factor 3
PALES_10751	PALES_10751	0.647180355	0.560539897	hypothetical protein	PA3902	PA3902	hypothetical protein
PALES_10761	fecA	0.100721872	0.948985676	Fe(III) dicitrate transport protein FecA	PA3901	fecA	Fe(III) dicitrate transport protein FecA
PALES_10771	PALES_10771	1.26652906	NA	putative transmembrane sensor	PA3900	fecR	FecR
PALES_10781	PALES_10781	-0.437394984	NA	RNA polymerase sigma factor	PA3899	fecI	FecI
PALES_10791	PALES_10791	-0.091687186	0.948762536	putative transcriptional regulator	PA3898	PA3898	probable transcriptional regulator
PALES_10801	PALES_10801	1.201914127	NA	hypothetical protein	PA3897	PA3897	hypothetical protein
PALES_10811	PALES_10811	-0.181976638	0.824290661	putative 2-hydroxyacid dehydrogenase	PA3896	PA3896	probable 2-hydroxyacid dehydrogenase
PALES_10821	PALES_10821	-0.015499033	0.987196361	putative transcriptional regulator	PA3895	PA3895	probable transcriptional regulator
PALES_10831	PALES_10831	0.374704652	0.659079482	putative outer membrane protein precursor	PA3894	PA3894	probable outer membrane protein precursor
PALES_10841	PALES_10841	1.35145964	NA	putative outer membrane protein	PA3893	PA3893	conserved hypothetical protein
PALES_10851	PALES_10851	0.344369426	0.745127584	putative fusaric acid resistance protein	PA3892	PA3892	conserved hypothetical protein
PALES_10861	PALES_10861	0.326057464	0.778150529	putative ATP-binding component of ABC transporter	PA3891	opuCA	OpuC ABC transporter, ATP-binding protein, OpuCA
PALES_10871	PALES_10871	0.87351202	NA	putative permease of ABC transporter	PA3890	opuCB	OpuC ABC transporter, permease protein, OpuCB
PALES_10881	PALES_10881	-0.159841083	0.888479884	putative binding protein component of ABC transporter	PA3889	opuCC	OpuC ABC transporter, periplasmic substrate-binding protein, OpuCC
PALES_10891	PALES_10891	0.42748174	NA	putative permease of ABC transporter	PA3888	opuCD	OpuC ABC transporter, permease protein, OpuCD
PALES_10901	nhaP	-0.065540227	0.948985676	Na+/H+ antiporter NhaP	PA3887	nhaP	Na+/H+ antiporter NhaP
PALES_10911	PALES_10911	0.693653691	NA	NA	NA	NA	NA
PALES_10921	PALES_10921	-0.040193143	NA	putative sugar phosphatase	PA3886	PA3886	hypothetical protein
PALES_10931	tpbA	-0.366501608	0.761620687	protein tyrosine phosphatase TpbA	PA3885	tpbA	protein tyrosine phosphatase TpbA
PALES_10941	PALES_10941	-0.068775353	NA	hypothetical protein	PA3884	PA3884	hypothetical protein
PALES_10951	PALES_10951	0.601938811	NA	short chain dehydrogenase	PA3883	PA3883	probable short-chain dehydrogenase
PALES_10961	PALES_10961	0.484482763	NA	putative methyltransferase	PA3882	PA3882	hypothetical protein
PALES_10971	PALES_10971	0.538795014	NA	hypothetical protein	PA3881	PA3881	hypothetical protein
PALES_10981	PALES_10981	-0.091197583	NA	hypothetical protein	PA3880	PA3880	conserved hypothetical protein
PALES_10991	narL	-0.285134912	0.764055102	transcriptional regulator NarL	PA3879	narL	two-component response regulator NarL
PALES_11001	narX	-0.317046504	0.606301638	two-component sensor NarX	PA3878	narX	two-component sensor NarX
PALES_11011	narK1	-0.422863089	0.557547253	nitrite extrusion protein 1	PA3877	narK1	nitrite extrusion protein 1
PALES_11021	narK2	-0.496812708	0.533345588	nitrite extrusion protein 2	PA3876	narK2	nitrite extrusion protein 2
PALES_11031	narG	-0.364362936	0.659744016	respiratory nitrate reductase alpha chain	PA3875	narG	respiratory nitrate reductase alpha chain
PALES_11041	narH	0.118007752	0.925467704	respiratory nitrate reductase beta chain	PA3874	narH	respiratory nitrate reductase beta chain
PALES_11051	narJ	0.507238857	0.761620687	respiratory nitrate reductase delta chain	PA3873	narJ	respiratory nitrate reductase delta chain
PALES_11061	narI	0.667371412	0.638465836	respiratory nitrate reductase gamma chain	PA3872	narI	respiratory nitrate reductase gamma chain
PALES_11071	PALES_11071	0.916090526	0.423093472	putative peptidyl-prolyl cis-trans isomerase, PpiC-type	PA3871	PA3871	probable peptidyl-prolyl cis-trans isomerase, PpiC-type
PALES_11081	moaA	1.114881597	0.360981811	molybdenum cofactor biosynthesis protein A	PA3870	moaA1	molybdopterin biosynthetic protein A1
PALES_11091	PALES_11091	-0.007620718	0.994453344	putative amino acid binding protein	PA3865	PA3865	putative periplasmic lysine-, arginine-, ornithine-binding protein
PALES_11101	dauR	-0.447445594	0.560539897	Transcriptional regulator of the dauBAR operon, DauR	PA3864	dauR	Transcriptional regulator of the dauBAR operon, DauR
PALES_11111	dauA	0.634805078	NA	FAD-dependent catabolic D-arginine dehydrogenase, DauA	PA3863	dauA	FAD-dependent catabolic D-arginine dehydrogenase, DauA
PALES_11121	dauB	-0.440605665	0.70515575	NAD(P)H-dependent anabolic L-arginine dehydrogenase, DauB	PA3862	dauB	NAD(P)H-dependent anabolic L-arginine dehydrogenase, DauB
PALES_11131	rhl	-0.068632076	0.896562951	ATP-dependent RNA helicase RhlB	PA3861	rhl	ATP-dependent RNA helicase RhlB
PALES_11141	PALES_11141	0.245433852	0.852856877	AMP-binding domain protein	PA3860	PA3860	probable AMP-binding enzyme
PALES_11151	PALES_11151	-0.186984644	0.843212026	carboxylesterase	PA3859	PA3859	carboxylesterase
PALES_11161	PALES_11161	0.02388406	0.981073263	putative amino acid-binding protein	PA3858	PA3858	probable amino acid-binding protein
PALES_11171	pcs	-0.235989371	0.638458966	phosphatidylcholine synthase	PA3857	pcs	phosphatidylcholine synthase
PALES_11181	PALES_11181	-0.154114147	NA	hypothetical protein	PA3856	PA3856	hypothetical protein
PALES_11191	PALES_11191	0.119947476	0.892206675	hypothetical protein	PA3855	PA3855	hypothetical protein
PALES_11201	PALES_11201	0.507459635	0.526854417	GIY-YIG nuclease superfamily protein	PA3854	PA3854	hypothetical protein
PALES_11211	PALES_11211	0.382229133	0.681728126	putative transferase	PA3853	PA3853	probable transferase
PALES_11221	PALES_11221	0.04176338	0.958595187	putative glutathione S-transferase	PA3852	PA3852	hypothetical protein
PALES_11231	PALES_11231	0.238273836	NA	hypothetical protein	PA3851	PA3851	hypothetical protein
PALES_11241	PALES_11241	-0.007145541	0.991082919	hypothetical protein	PA3850	PA3850	hypothetical protein
PALES_11251	PALES_11251	0.324479518	0.441828238	nucleoid-associated protein NdpA	PA3849	PA3849	conserved hypothetical protein
PALES_11261	PALES_11261	0.076361142	0.917300448	putative periplasmic transport protein	PA3848	PA3848	hypothetical protein
PALES_11271	PALES_11271	0.105877894	0.910299285	hypothetical protein	PA3847	PA3847	conserved hypothetical protein
PALES_11281	PALES_11281	-0.176261248	0.825222603	putative hydrolase, isochorismatase family	PA3846	PA3846	hypothetical protein
PALES_11291	PALES_11291	-0.068318899	NA	putative transcriptional regulator	PA3845	PA3845	probable transcriptional regulator
PALES_11301	PALES_11301	0.689854981	NA	hypothetical protein	PA3844	PA3844	hypothetical protein
PALES_11321	PALES_11321	-0.372526383	0.659563026	putative chaperone	PA3842	spcS	specific Pseudomonas chaperone for ExoS, SpcS
PALES_11331	PALES_11331	-0.090541047	0.925879622	NA	NA	NA	NA
PALES_11341	PALES_11341	-0.365400439	0.69044217	putative SAM-dependent methyltransferase	PA3840	PA3840	conserved hypothetical protein
PALES_11351	PALES_11351	-0.572138399	0.549067455	putative sodium:sulfate symporter	PA3839	PA3839	probable sodium:sulfate symporter
PALES_11361	PALES_11361	0.173690758	0.869776848	putative ATP-binding component of ABC transporter	PA3838	PA3838	probable ATP-binding component of ABC transporter
PALES_11371	PALES_11371	-0.61505524	0.243661202	putative permease of ABC transporter	PA3837	PA3837	probable permease of ABC transporter
PALES_11381	PALES_11381	-0.128988382	0.866561135	putative ABC-type transport protein, periplasmic c	PA3836	PA3836	hypothetical protein
PALES_11391	PALES_11391	-0.817574506	0.406381191	hypothetical protein	PA3835	PA3835	hypothetical protein
PALES_11401	valS	0.067861434	0.893013674	valyl-tRNA synthetase	PA3834	valS	valyl-tRNA synthetase
PALES_11411	PALES_11411	-0.07331209	0.940112778	hypothetical protein	PA3833	PA3833	hypothetical protein
PALES_11421	holC	0.576427621	0.469948023	DNA polymerase III subunit chi	PA3832	holC	DNA polymerase III, chi subunit
PALES_11431	pepA	-0.06608994	0.894450352	leucyl aminopeptidase	PA3831	pepA	leucine aminopeptidase
PALES_11441	PALES_11441	0.120310288	NA	putative transcriptional regulator	PA3830	PA3830	probable transcriptional regulator
PALES_11451	PALES_11451	0.065945264	NA	putative hydrolase	PA3829	PA3829	hypothetical protein
PALES_11461	PALES_11461	0.371991557	0.200478285	putative permease	PA3828	lptF	Lipopolysaccharide export system permease protein LptF
PALES_11471	PALES_11471	0.309827567	0.461605328	putative permease	PA3827	lptG	Lipopolysaccharide export system permease protein LptG
PALES_11481	PALES_11481	-0.082080897	0.949196503	hypothetical protein	PA3826	PA3826	hypothetical protein
PALES_11491	PALES_11491	0.019073515	0.981073263	hypothetical protein	PA3825	PA3825	Cyclic-guanylate-specific phosphodiesterase
PALES_11492	PALES_11492	-0.746994668	NA	NA	NA	NA	NA
PALES_11501	queA	0.132831544	0.811423879	S-adenosylmethionine:tRNA ribosyltransferase-isomerase	PA3824	queA	S-adenosylmethionine:trna ribosyltransferase-isomerase
PALES_11511	tgt	0.446283875	0.222082619	queuine tRNA-ribosyltransferase	PA3823	tgt	queuine tRNA-ribosyltransferase
PALES_11521	yajC	0.024430126	0.971331863	preprotein translocase subunit YajC	PA3822	PA3822	conserved hypothetical protein
PALES_11531	secD	0.116714211	0.833015483	preprotein translocase subunit SecD	PA3821	secD	secretion protein SecD
PALES_11541	secF	0.022944112	0.967540161	preprotein translocase subunit SecF	PA3820	secF	secretion protein SecF
PALES_11551	PALES_11551	-0.115178196	0.925956498	hypothetical protein	PA3819	PA3819	conserved hypothetical protein
PALES_11561	PALES_11561	-0.10567625	0.869776848	extragenic suppressor protein SuhB	PA3818	PA3818	extragenic suppressor protein SuhB
PALES_11571	PALES_11571	0.106992358	0.830593358	putative methyltransferase	PA3817	PA3817	probable methyltransferase
PALES_11581	cysE	0.51818023	0.268813092	O-acetylserine synthase	PA3816	cysE	O-acetylserine synthase
PALES_11591	PALES_11591	-0.139686074	0.728381831	putative Rrf2 family protein	PA3815	iscR	IscR
PALES_11601	iscS	0.011329498	0.982692376	cysteine desulfurase	PA3814	iscS	L-cysteine desulfurase (pyridoxal phosphate-dependent)
PALES_11611	iscU	-0.149933669	0.836000781	scaffold protein	PA3813	iscU	probable iron-binding protein IscU
PALES_11621	iscA	-0.019334294	0.978767492	putative iron-binding protein IscA	PA3812	iscA	probable iron-binding protein IscA
PALES_11631	hscB	-0.081207316	0.918972264	co-chaperone HscB	PA3811	hscB	heat shock protein HscB
PALES_11641	hscA	0.679184733	0.078665514	chaperone protein HscA	PA3810	hscA	heat shock protein HscA
PALES_11651	fdx2	0.118430459	0.870627844	ferredoxin	PA3809	fdx2	ferredoxin [2Fe-2S]
PALES_11661	PALES_11661	0.229855283	0.603130882	hypothetical protein	PA3808	PA3808	conserved hypothetical protein
PALES_11671	ndk	-0.259383268	0.616663696	nucleoside diphosphate kinase	PA3807	ndk	nucleoside diphosphate kinase
PALES_11681	PALES_11681	-0.381248221	0.469949436	putative Fe-S-cluster redox enzyme	PA3806	PA3806	conserved hypothetical protein
PALES_11691	pilF	0.357206816	0.549067455	type 4 fimbrial biogenesis protein PilF	PA3805	pilF	type 4 fimbrial biogenesis protein PilF
PALES_11701	PALES_11701	0.341328092	0.411603781	hypothetical protein	PA3804	PA3804	hypothetical protein
PALES_11711	ispG	0.207125752	0.67257476	4-hydroxy-3-methylbut-2-en-1-yl diphosphate synthase	PA3803	gcpE	probable isoprenoid biosynthetic protein GcpE
PALES_11721	hisS	0.037130574	0.941372224	histidyl-tRNA synthetase	PA3802	hisS	histidyl-tRNA synthetase
PALES_11731	PALES_11731	0.488891652	0.222082619	hypothetical protein	PA3801	PA3801	conserved hypothetical protein
PALES_11741	PALES_11741	0.097917373	0.871491602	hypothetical protein	PA3800	PA3800	conserved hypothetical protein
PALES_11751	engA	0.292786022	0.459188234	GTP-binding protein EngA	PA3799	PA3799	conserved hypothetical protein
PALES_11761	PALES_11761	0.255284427	0.755199455	putative aminotransferase	PA3798	PA3798	probable aminotransferase
PALES_11771	PALES_11771	0.577039686	0.626848305	putative amidohydrolase	PA3797	PA3797	conserved hypothetical protein
PALES_11781	PALES_11781	0.115987929	0.90620806	hypothetical protein	PA3796	PA3796	hypothetical protein
PALES_11791	PALES_11791	0.989501941	7.48E-05	putative oxidoreductase	PA3795	PA3795	probable oxidoreductase
PALES_11801	PALES_11801	0.335190952	0.673719472	hypothetical protein	PA3794	PA3794	hypothetical protein
PALES_11811	PALES_11811	-7.67E-05	0.999686271	hypothetical protein	PA3793	PA3793	hypothetical protein
PALES_11821	leuA	0.058112593	0.941977769	2-isopropylmalate synthase	PA3792	leuA	2-isopropylmalate synthase
PALES_11831	PALES_11831	0.570784659	NA	hypothetical protein	PA3791	PA3791	hypothetical protein
PALES_11841	oprC	0.246928161	0.833015483	Putative copper transport outer membrane porin OprC precursor	PA3790	oprC	Putative copper transport outer membrane porin OprC precursor
PALES_11851	PALES_11851	0.853599555	NA	putative iron-regulated membrane protein	PA3789	PA3789	hypothetical protein
PALES_11861	PALES_11861	-0.089014453	0.910299285	hypothetical protein	PA3788	PA3788	hypothetical protein
PALES_11871	PALES_11871	0.053798565	0.948985676	putative peptidase	PA3787	PA3787	conserved hypothetical protein
PALES_11881	PALES_11881	-0.877963403	0.030678792	hypothetical protein	PA3786	PA3786	hypothetical protein
PALES_11891	PALES_11891	-0.269874487	0.73008789	putative membrane or periplasmic protein	PA3785	PA3785	putative copper binding protein
PALES_11901	PALES_11901	0.392905956	NA	hypothetical protein	PA3784	PA3784	hypothetical protein
PALES_11911	PALES_11911	0.550524582	NA	hypothetical protein	PA3783	PA3783	hypothetical protein
PALES_11921	PALES_11921	-1.149200255	NA	putative transcriptional regulator	PA3782	PA3782	probable transcriptional regulator
PALES_11931	PALES_11931	-0.097519085	0.922183175	putative transporter	PA3781	PA3781	probable transporter
PALES_11941	PALES_11941	0.167478854	NA	putative TRAP-type C4-dicarboxylate transport protein	PA3780	PA3780	hypothetical protein
PALES_11951	PALES_11951	-0.108985736	0.915296565	putative TRAP-type C4-dicarboxylate transport	PA3779	PA3779	putative periplasmic substrate binding protein
PALES_11961	PALES_11961	0.532865016	NA	putative transcriptional regulator	PA3778	PA3778	probable transcriptional regulator
PALES_11971	xseA	0.037546839	NA	exodeoxyribonuclease VII large subunit	PA3777	xseA	exodeoxyribonuclease VII large subunit
PALES_11981	PALES_11981	0.171298039	NA	putative transcriptional regulator	PA3776	PA3776	probable transcriptional regulator
PALES_11991	PALES_11991	-0.57989179	NA	hypothetical protein	PA3775	PA3775	hypothetical protein
PALES_12001	PALES_12001	-0.392036293	NA	putative acetylpolyamine aminohydrolase	PA3774	PA3774	histone deacetylase-like amidohydrolase
PALES_12021	PALES_12021	-0.073678159	NA	hypothetical protein	PA3772	PA3772	hypothetical protein
PALES_12031	PALES_12031	-0.69558251	NA	putative transcriptional regulator	PA3771	PA3771	probable transcriptional regulator
PALES_12041	guaB	0.138861035	0.765122679	inosine 5'-monophosphate dehydrogenase	PA3770	guaB	inosine-5'-monophosphate dehydrogenase
PALES_12051	guaA	0.180837432	0.672938003	GMP synthase	PA3769	guaA	GMP synthase
PALES_12061	PALES_12061	-0.298665987	0.759411553	NA	NA	NA	NA
PALES_12071	PALES_12071	-0.139210266	NA	NA	NA	NA	NA
PALES_12081	PALES_12081	0.000491064	0.999686271	NA	NA	NA	NA
PALES_12091	PALES_12091	-0.553273817	0.267038556	NA	NA	NA	NA
PALES_12101	PALES_12101	0.24365275	NA	NA	NA	NA	NA
PALES_12111	PALES_12111	0.115446927	0.90512704	putative metallo-oxidoreductase	PA3768	PA3768	probable metallo-oxidoreductase
PALES_12121	PALES_12121	-0.093494917	0.948762536	putative Cytosine/adenosine deaminase	PA3767	PA3767	conserved hypothetical protein
PALES_12131	PALES_12131	0.490461207	0.461605328	putative aromatic amino acid transporter	PA3766	PA3766	probable aromatic amino acid transporter
PALES_12141	PALES_12141	0.553598854	NA	hypothetical protein	PA3765	PA3765	hypothetical protein
PALES_12151	PALES_12151	0.108720523	0.857175959	putative periplasmic binding transport protein	PA3764	PA3764	conserved hypothetical protein
PALES_12161	purL	0.107185174	0.864390934	phosphoribosylformylglycinamidine synthase	PA3763	purL	phosphoribosylformylglycinamidine synthase
PALES_12181	PALES_12181	-0.041608063	0.964855623	hypothetical protein	PA3762	PA3762	hypothetical protein
PALES_12191	nagE	0.041923647	NA	N-Acetyl-D-Glucosamine phosphotransferase system transporter	PA3761	nagE	N-Acetyl-D-Glucosamine phosphotransferase system transporter
PALES_12201	PALES_12201	0.508417735	0.614298866	N-Acetyl-D-Glucosamine phosphotransferase system transporter	PA3760	PA3760	N-Acetyl-D-Glucosamine phosphotransferase system transporter
PALES_12211	PALES_12211	0.895736221	NA	putative aminotransferase	PA3759	PA3759	probable aminotransferase
PALES_12221	PALES_12221	0.24132977	0.795566238	putative N-acetylglucosamine-6-phosphate deacetylase	PA3758	PA3758	probable N-acetylglucosamine-6-phosphate deacetylase
PALES_12231	nagR	-0.040081153	0.968812956	Transcriptional regulator of N-Acetylglucosamine catabolism operon	PA3757	nagR	Transcriptional regulator of N-Acetylglucosamine catabolism operon
PALES_12241	PALES_12241	-0.081456386	0.91113709	hypothetical protein	PA3756	PA3756	hypothetical protein
PALES_12251	PALES_12251	0.055336794	0.958595187	MutT/nudix family protein	PA3755	PA3755	conserved hypothetical protein
PALES_12261	PALES_12261	0.152156069	0.745127584	putative NUDIX hydrolase	PA3754	PA3754	hypothetical protein
PALES_12271	PALES_12271	-0.428915845	0.432869538	putative acetyltransferase	PA3753	PA3753	conserved hypothetical protein
PALES_12281	PALES_12281	1.300915619	NA	hypothetical protein	PA3752	PA3752	hypothetical protein
PALES_12291	purT	-0.160639819	0.878011539	phosphoribosylglycinamide formyltransferase 2	PA3751	purT	phosphoribosylglycinamide formyltransferase 2
PALES_12301	PALES_12301	-0.343648181	NA	putative Lysophospholipase	PA3750	PA3750	hypothetical protein
PALES_12311	PALES_12311	0.13248213	0.90192329	putative major facilitator superfamily (MFS) transporter	PA3749	PA3749	probable major facilitator superfamily (MFS) transporter
PALES_12321	PALES_12321	-0.244183294	0.685909179	putative hemolysin containing a CBS domain	PA3748	PA3748	conserved hypothetical protein
PALES_12331	PALES_12331	0.065449172	0.915296565	putative ABC-type transport permease	PA3747	PA3747	conserved hypothetical protein
PALES_12341	ffh	0.558349099	0.077353918	signal recognition particle protein Ffh	PA3746	ffh	signal recognition particle protein Ffh
PALES_12351	rpsP	0.185255991	0.752730208	30S ribosomal protein S16	PA3745	rpsP	30S ribosomal protein S16
PALES_12361	rimM	0.10726017	0.85807407	16S rRNA-processing protein RimM	PA3744	rimM	16S rRNA processing protein
PALES_12371	trmD	0.360757964	0.461605328	tRNA (guanine-N(1)-)-methyltransferase	PA3743	trmD	tRNA (guanine-N1)-methyltransferase
PALES_12381	rplS	-0.415890794	0.542630184	50S ribosomal protein L19	PA3742	rplS	50S ribosomal protein L19
PALES_12391	PALES_12391	0.404061539	0.54476066	putative ong-chain acyl-CoA thioester hydrolase	PA3741	PA3741	hypothetical protein
PALES_12401	PALES_12401	-0.184056212	0.849883614	hypothetical protein	PA3740	PA3740	hypothetical protein
PALES_12411	PALES_12411	0.13456503	0.892206675	putative sodium/hydrogen antiporter	PA3739	PA3739	probable sodium/hydrogen antiporter
PALES_12421	xerD	-0.142900331	0.8851127	site-specific tyrosine recombinase XerD	PA3738	xerD	integrase/recombinase XerD
PALES_12431	dsbC	0.188535869	0.630971951	thiol:disulfide interchange protein DsbC	PA3737	dsbC	thiol:disulfide interchange protein DsbC
PALES_12441	hom	0.074849721	0.88373922	homoserine dehydrogenase	PA3736	hom	homoserine dehydrogenase
PALES_12451	thrC	-0.064462619	0.925879622	threonine synthase	PA3735	thrC	threonine synthase
PALES_12461	PALES_12461	-0.386768459	0.652273902	hypothetical protein	PA3734	PA3734	hypothetical protein
PALES_12471	PALES_12471	0.101933698	0.912681814	NA	NA	NA	NA
PALES_12491	PALES_12491	-0.130556279	0.898892397	putative carnitine dehydratase	PA3733	PA3733	hypothetical protein
PALES_12501	PALES_12501	-0.316058909	0.605053601	hypothetical protein	PA3732	PA3732	Uncharacterized protein
PALES_12511	PALES_12511	0.027674427	0.967540161	putative phage shock protein	PA3731	PA3731	conserved hypothetical protein
PALES_12521	PALES_12521	-0.067071707	0.917688678	hypothetical protein	PA3730	PA3730	hypothetical protein
PALES_12531	PALES_12531	-0.330617016	0.573915385	hypothetical protein	PA3729	PA3729	conserved hypothetical protein
PALES_12541	PALES_12541	-0.198448808	0.514511236	hypothetical protein	PA3728	PA3728	hypothetical protein
PALES_12551	PALES_12551	0.020876148	0.980552728	hypothetical protein	PA3727	PA3727	hypothetical protein
PALES_12561	PALES_12561	0.105922024	0.915689243	hypothetical protein	PA3726	PA3726	conserved hypothetical protein
PALES_12571	recJ	0.021165826	0.971331863	single-stranded-DNA-specific exonuclease RecJ	PA3725	recJ	single-stranded-DNA-specific exonuclease RecJ
PALES_12581	lasB	0.220061764	0.761620687	elastase LasB	PA3724	lasB	elastase LasB
PALES_12591	PALES_12591	-0.02005603	0.984709344	putative FMN oxidoreductase	PA3723	PA3723	probable FMN oxidoreductase
PALES_12601	PALES_12601	-0.030765686	0.984709344	hypothetical protein	PA3722	PA3722	hypothetical protein
PALES_12611	PALES_12611	0.07879522	0.948762536	putative transcriptional regulator	PA3721	nalC	NalC
PALES_12621	PALES_12621	-0.007675513	0.994894882	hypothetical protein	PA3720	PA3720	hypothetical protein
PALES_12631	PALES_12631	-0.006469271	NA	hypothetical protein	PA3719	armR	antirepressor for MexR, ArmR
PALES_12641	PALES_12641	0.531072704	0.326802632	putative major facilitator superfamily (MFS) transporter	PA3718	PA3718	probable major facilitator superfamily (MFS) transporter
PALES_12651	PALES_12651	-0.335039177	0.629614087	putative peptidyl-prolyl cis-trans isomerase, FkbP-type	PA3717	PA3717	probable peptidyl-prolyl cis-trans isomerase, FkbP-type
PALES_12661	PALES_12661	-0.239966731	0.549067455	hypothetical protein	PA3716	PA3716	hypothetical protein
PALES_12671	PALES_12671	-0.261470426	0.768966924	hypothetical protein	PA3715	PA3715	hypothetical protein
PALES_12681	PALES_12681	-0.314029243	0.689228696	putative two-component response regulator	PA3714	PA3714	probable two-component response regulator
PALES_12691	spdH	-0.14208329	0.836000781	spermidine dehydrogenase, SpdH	PA3713	spdH	spermidine dehydrogenase, SpdH
PALES_12701	PALES_12701	-0.089056568	0.899324796	hypothetical protein	PA3712	PA3712	hypothetical protein
PALES_12711	PALES_12711	0.391432588	0.650241348	putative transcriptional regulator	PA3711	PA3711	probable transcriptional regulator
PALES_12721	PALES_12721	-0.21399632	0.764055102	putative GMC-type oxidoreductase	PA3710	PA3710	probable GMC-type oxidoreductase
PALES_12731	PALES_12731	0.482694202	0.616641458	putative major facilitator superfamily (MFS) transporter	PA3709	PA3709	probable major facilitator superfamily (MFS) transporter
PALES_12741	wspA	-0.274437849	0.682769382	putative chemotaxis transducer	PA3708	wspA	probable chemotaxis transducer
PALES_12751	wspB	-0.108549734	0.910299285	hypothetical protein	PA3707	wspB	hypothetical protein
PALES_12761	wspC	0.421790032	0.588646452	putative protein methyltransferase	PA3706	wspC	probable protein methyltransferase
PALES_12771	wspD	-0.180149991	0.745127584	CheW domain protein	PA3705	wspD	hypothetical protein
PALES_12781	PALES_12781	0.67205192	NA	NA	NA	NA	NA
PALES_12811	wspR	0.24451568	0.725813718	putative two-component response regulator	PA3702	wspR	WspR
PALES_12821	PALES_12821	-0.130174372	0.836434672	NA	NA	NA	NA
PALES_12841	lysS	-0.040380203	0.948994735	lysyl-tRNA synthetase	PA3700	lysS	lysyl-tRNA synthetase
PALES_12851	PALES_12851	-0.06177825	0.948985676	putative transcriptional regulator	PA3699	PA3699	probable transcriptional regulator
PALES_12861	PALES_12861	0.048573064	0.969152872	putative lipoprotein	PA3698	PA3698	hypothetical protein
PALES_12871	PALES_12871	0.093901348	0.870627844	hypothetical protein	PA3697	PA3697	hypothetical protein
PALES_12881	PALES_12881	0.497978915	0.603311017	hypothetical protein	PA3696	PA3696	conserved hypothetical protein
PALES_12891	PALES_12891	0.604017389	NA	putative hydrolase, alpha/beta family	PA3695	PA3695	hypothetical protein
PALES_12901	PALES_12901	0.095420729	0.897376563	putative lipoprotein	PA3694	PA3694	hypothetical protein
PALES_12911	PALES_12911	0.234812831	NA	putative phophatase	PA3693	PA3693	conserved hypothetical protein
PALES_12921	PALES_12921	-0.250610008	0.773947891	putative outer membrane protein precursor	PA3692	lptF	Lipotoxon F, LptF
PALES_12931	PALES_12931	0.082930581	0.949196503	putative lipoprotein	PA3691	PA3691	hypothetical protein
PALES_12941	PALES_12941	0.835947117	0.16929308	putative metal-transporting P-type ATPase	PA3690	PA3690	probable metal-transporting P-type ATPase
PALES_12951	PALES_12951	-0.838219123	0.193048099	putative transcriptional regulator	PA3689	PA3689	probable transcriptional regulator
PALES_12961	PALES_12961	-0.07466242	0.958595187	hypothetical protein	PA3688	PA3688	hypothetical protein
PALES_12971	ppc	0.063089556	0.958595187	phosphoenolpyruvate carboxylase	PA3687	ppc	phosphoenolpyruvate carboxylase
PALES_12981	adk	-0.244727931	0.534820058	adenylate kinase	PA3686	adk	adenylate kinase
PALES_12991	PALES_12991	0.966465611	0.443511714	putative protease with chaperone activity	PA3685	yeaZ	YeaZ
PALES_13001	PALES_13001	0.160382494	NA	hypothetical protein	PA3684	PA3684	hypothetical protein
PALES_13011	PALES_13011	-0.339222661	0.69044217	hypothetical protein	PA3683	PA3683	conserved hypothetical protein
PALES_13021	PALES_13021	0.113554271	NA	putative carboxyvinyl-carboxyphosphonate phosphorylmutase	PA3682	PA3682	hypothetical protein
PALES_13031	PALES_13031	0.774694932	NA	putative inner membrane protein	PA3681	PA3681	hypothetical protein
PALES_13041	PALES_13041	0.579965224	NA	hypothetical protein	PA3680	PA3680	conserved hypothetical protein
PALES_13051	PALES_13051	0.544686305	0.615436506	putative cytochrome P450	PA3679	PA3679	hypothetical protein
PALES_13061	PALES_13061	0.705103055	0.191934595	putative transcriptional regulator	PA3678	mexL	MexL
PALES_13071	PALES_13071	1.41366199	3.83E-07	putative Resistance-Nodulation-Cell Division (RND) efflux membrane fusion protein precursor	PA3677	mexJ	MexJ
PALES_13081	PALES_13081	1.423157031	2.53E-13	putative Resistance-Nodulation-Cell Division (RND) efflux transporter	PA3676	mexK	MexK
PALES_13091	PALES_13091	0.038573427	0.958595187	hypothetical protein	PA3675	PA3675	hypothetical protein
PALES_13101	PALES_13101	0.084159824	0.884820535	putative lipoprotein	PA3674	PA3674	hypothetical protein
PALES_13111	plsB	0.019775896	0.963364431	glycerol-3-phosphate acyltransferase	PA3673	plsB	glycerol-3-phosphate acyltransferase
PALES_13121	PALES_13121	0.324070936	0.745127584	putative ATP-binding component of ABC transporter	PA3672	PA3672	probable ATP-binding component of ABC transporter
PALES_13131	PALES_13131	0.278768435	0.651752373	putative permease of ABC transporter	PA3671	PA3671	probable permease of ABC transporter
PALES_13141	PALES_13141	0.089371939	0.885863906	putative auxiliary component of ABC transporter	PA3670	PA3670	hypothetical protein
PALES_13151	PALES_13151	0.412233639	0.539002559	hypothetical protein	PA3669	PA3669	hypothetical protein
PALES_13161	PALES_13161	0.753896759	NA	putative Fe-S center assembly protein	PA3668	PA3668	conserved hypothetical protein
PALES_13171	PALES_13171	0.539799115	0.548841596	putative pyridoxal-phosphate dependent enzyme	PA3667	PA3667	probable pyridoxal-phosphate dependent enzyme
PALES_13181	dapD	0.13411822	0.79762198	tetrahydrodipicolinate succinylase	PA3666	dapD	tetrahydrodipicolinate succinylase
PALES_13191	PALES_13191	-0.194079747	NA	putative transporter, LysE family	PA3665	PA3665	hypothetical protein
PALES_13201	PALES_13201	-0.121995784	0.878011539	putative arsenate reductase, glutaredoxin family	PA3664	PA3664	conserved hypothetical protein
PALES_13211	PALES_13211	0.051906066	0.951092464	NA	NA	NA	NA
PALES_13221	PALES_13221	0.148936937	0.931680391	NA	NA	NA	NA
PALES_13231	PALES_13231	-0.281993606	0.829525191	NA	NA	NA	NA
PALES_13241	PALES_13241	-0.325243305	0.836000781	NA	NA	NA	NA
PALES_13261	PALES_13261	0.425475023	NA	NA	NA	NA	NA
PALES_13281	PALES_13281	0.033051137	0.9854198	NA	NA	NA	NA
PALES_13291	PALES_13291	-0.503372579	NA	NA	NA	NA	NA
PALES_13361	PALES_13361	-0.827891741	0.512148374	NA	NA	NA	NA
PALES_13371	PALES_13371	-0.799188575	0.447752909	NA	NA	NA	NA
PALES_13381	PALES_13381	0.05071526	0.948773853	NA	NA	NA	NA
PALES_13391	PALES_13391	-0.404404661	0.763694537	NA	NA	NA	NA
PALES_13401	PALES_13401	-0.125718464	0.931055979	NA	NA	NA	NA
PALES_13411	PALES_13411	0.215635475	0.868567141	NA	NA	NA	NA
PALES_13421	PALES_13421	-0.278614973	0.826705921	NA	NA	NA	NA
PALES_13431	PALES_13431	-0.251148812	0.830593358	NA	NA	NA	NA
PALES_13441	PALES_13441	-0.523382219	0.549067455	NA	NA	NA	NA
PALES_13451	PALES_13451	-0.235876844	0.803093323	NA	NA	NA	NA
PALES_13461	PALES_13461	-1.293811986	NA	NA	NA	NA	NA
PALES_13471	PALES_13471	1.222663772	NA	NA	NA	NA	NA
PALES_13491	PALES_13491	0.34216623	0.773338727	NA	NA	NA	NA
PALES_13501	PALES_13501	-0.593119255	NA	NA	NA	NA	NA
PALES_13511	PALES_13511	-0.057337678	0.958595187	NA	NA	NA	NA
PALES_13521	PALES_13521	-0.161903952	0.902691578	NA	NA	NA	NA
PALES_13531	PALES_13531	0.260460152	0.680384083	NA	NA	NA	NA
PALES_13551	PALES_13551	0.127099955	NA	NA	NA	NA	NA
PALES_13561	PALES_13561	-0.006023427	0.996553191	NA	NA	NA	NA
PALES_13571	PALES_13571	-0.576061066	0.598918201	NA	NA	NA	NA
PALES_13581	PALES_13581	0.101492137	0.893013674	NA	NA	NA	NA
PALES_13591	PALES_13591	0.045356676	NA	NA	NA	NA	NA
PALES_13601	PALES_13601	-0.06639475	0.948183771	NA	NA	NA	NA
PALES_13611	PALES_13611	0.962121638	NA	NA	NA	NA	NA
PALES_13621	PALES_13621	-0.119190069	0.928729013	NA	NA	NA	NA
PALES_13631	PALES_13631	-0.369425096	NA	NA	NA	NA	NA
PALES_13641	PALES_13641	-0.296609269	0.760998687	NA	NA	NA	NA
PALES_13651	PALES_13651	0.210170619	NA	NA	NA	NA	NA
PALES_13661	PALES_13661	-0.028582614	0.980552728	NA	NA	NA	NA
PALES_13671	PALES_13671	0.163578074	0.869776848	NA	NA	NA	NA
PALES_13681	PALES_13681	-0.464312342	0.512148374	NA	NA	NA	NA
PALES_13691	PALES_13691	-0.024133602	NA	NA	NA	NA	NA
PALES_13701	PALES_13701	0.031659362	0.966863386	NA	NA	NA	NA
PALES_13721	PALES_13721	-0.270746003	0.778150529	hypothetical protein	PA3663	PA3663	hypothetical protein
PALES_13731	PALES_13731	-0.05689263	0.966137363	hypothetical protein	PA3662	PA3662	hypothetical protein
PALES_13741	PALES_13741	-0.893569554	0.158075554	hypothetical protein	PA3661	PA3661	hypothetical protein
PALES_13751	PALES_13751	0.268415508	0.692759231	putative sodium/hydrogen antiporter	PA3660	PA3660	probable sodium/hydrogen antiporter
PALES_13761	PALES_13761	-0.175094634	0.752730208	succinyldiaminopimelate transaminase	PA3659	PA3659	probable aminotransferase
PALES_13771	glnD	-0.086357971	0.88648374	PII uridylyl-transferase	PA3658	glnD	protein-PII uridylyltransferase
PALES_13781	map	-0.584940493	0.405074857	methionine aminopeptidase	PA3657	map	methionine aminopeptidase
PALES_13791	rpsB	-0.117136631	0.869776848	30S ribosomal protein S2	PA3656	rpsB	30S ribosomal protein S2
PALES_13801	tsf	-0.136669897	0.835841504	elongation factor Ts	PA3655	tsf	elongation factor Ts
PALES_13811	pyrH	0.184716635	0.821418402	uridylate kinase	PA3654	pyrH	uridylate kinase
PALES_13821	frr	0.058307124	0.948985676	ribosome recycling factor	PA3653	frr	ribosome recycling factor
PALES_13831	uppS	0.245818568	0.650445105	undecaprenyl pyrophosphate synthetase	PA3652	uppS	undecaprenyl pyrophosphate synthetase
PALES_13841	cdsA	0.870036807	0.24385318	phosphatidate cytidylyltransferase	PA3651	cdsA	phosphatidate cytidylyltransferase
PALES_13851	dxr	0.786567894	0.510276544	1-deoxy-d-xylulose 5-phosphate reductoisomerase	PA3650	dxr	1-deoxy-d-xylulose 5-phosphate reductoisomerase
PALES_13861	PALES_13861	0.328535826	0.46809049	putative membrane-associated zinc metalloprotease	PA3649	mucP	MucP
PALES_13871	PALES_13871	-0.130275945	0.864390934	putative outer membrane protein precursor	PA3648	opr86	outer membrane protein Opr86
PALES_13881	PALES_13881	-0.312363601	0.706730243	putative outer membrane protein precursor	PA3647	PA3647	probable outer membrane protein precursor
PALES_13891	lpxD	0.317311571	0.510427488	UDP-3-O-[3-hydroxymyristoyl] glucosamine N-acyltransferase	PA3646	lpxD	UDP-3-O-[3-hydroxylauroyl] glucosamine N-acyltransferase
PALES_13901	fabZ	0.032580525	0.971331863	(3R)-hydroxymyristoyl-ACP dehydratase	PA3645	fabZ	(3R)-hydroxymyristoyl-[acyl carrier protein] dehydratase
PALES_13911	lpxA	0.233467219	0.55396042	UDP-N-acetylglucosamine acyltransferase	PA3644	lpxA	UDP-N-acetylglucosamine acyltransferase
PALES_13921	lpxB	0.324191585	0.512148374	lipid-A-disaccharide synthase	PA3643	lpxB	lipid A-disaccharide synthase
PALES_13931	rnhB	0.28078072	0.6288756	ribonuclease HII	PA3642	rnhB	ribonuclease HII
PALES_13941	PALES_13941	0.208664592	0.825222603	putative amino acid permease	PA3641	PA3641	probable amino acid permease
PALES_13951	dnaE	0.112787088	0.792255019	DNA polymerase III subunit alpha	PA3640	dnaE	DNA polymerase III, alpha chain
PALES_13961	accA	-0.122109909	0.851255505	acetyl-CoA carboxylase carboxyltransferase subunit alpha	PA3639	accA	acetyl-coenzyme A carboxylase carboxyl transferase (alpha subunit)
PALES_13971	PALES_13971	0.680434703	0.560539897	putative cell cycle protein	PA3638	PA3638	conserved hypothetical protein
PALES_13981	pyrG	-0.023268315	0.981073263	CTP synthetase	PA3637	pyrG	CTP synthase
PALES_13991	kdsA	0.358412407	0.441429234	2-dehydro-3-deoxyphosphooctonate aldolase	PA3636	kdsA	2-dehydro-3-deoxyphosphooctonate aldolase
PALES_14001	eno	0.067365026	0.899324796	phosphopyruvate hydratase	PA3635	eno	enolase
PALES_14011	PALES_14011	-0.169565628	0.897376563	putative septum formation initiator	PA3634	PA3634	conserved hypothetical protein
PALES_14021	ispD	0.270517535	0.737960675	2-C-methyl-D-erythritol 4-phosphate cytidylyltransferase	PA3633	ygbP	4-diphosphocytidyl-2-C-methylerythritol synthase
PALES_14031	PALES_14031	0.287814312	0.745983104	hypothetical protein	PA3632	PA3632	conserved hypothetical protein
PALES_14041	PALES_14041	0.211612135	0.817968888	putative inner membrane protein	PA3631	PA3631	conserved hypothetical protein
PALES_14051	PALES_14051	0.266722636	NA	putative transcriptional regulator	PA3630	gfnR	glutathione-dependent formaldehyde neutralization regulator GfnR
PALES_14061	adhC	0.433230664	0.441429234	alcohol dehydrogenase class III	PA3629	adhC	alcohol dehydrogenase class III
PALES_14071	PALES_14071	0.696808926	0.32043727	putative esterase	PA3628	PA3628	putative esterase
PALES_14081	ispF	0.857738928	0.241059817	2-C-methyl-D-erythritol 2,4-cyclodiphosphate synthase	PA3627	ygbB	2C-methyl-D-erythritol 2,4-cyclodiphosphate synthase
PALES_14091	truD	0.216367212	0.807231775	tRNA pseudouridine synthase D	PA3626	PA3626	conserved hypothetical protein
PALES_14101	surE	0.172004678	0.674808223	stationary phase survival protein SurE	PA3625	surE	survival protein SurE
PALES_14111	pcm	-0.010445525	0.9854198	protein-L-isoaspartate O-methyltransferase	PA3624	pcm	L-isoaspartate protein carboxylmethyltransferase type II
PALES_14121	PALES_14121	0.041807439	0.958595187	putative lipoprotein NlpD	PA3623	PA3623	conserved hypothetical protein
PALES_14131	rpoS	-0.535256544	0.193048099	RNA polymerase sigma factor RpoS	PA3622	rpoS	sigma factor RpoS
PALES_14141	fdxA	-0.46586092	0.512148374	ferredoxin I	PA3621	fdxA	ferredoxin I
PALES_14151	mutS	0.146054569	0.733252422	DNA mismatch repair protein MutS	PA3620	mutS	DNA mismatch repair protein MutS
PALES_14161	PALES_14161	-0.037129381	0.96643798	putative TolB-like translocation protein	PA3619	PA3619	hypothetical protein
PALES_14171	PALES_14171	0.009746436	0.994894882	putative competence-damaged protein	PA3618	PA3618	conserved hypothetical protein
PALES_14181	recA	0.045498906	0.948762536	recombinase A	PA3617	recA	RecA protein
PALES_14191	recX	0.60320625	0.4932481	recombination regulator RecX	PA3616	PA3616	conserved hypothetical protein
PALES_14201	PALES_14201	-0.159613061	0.866561135	putative lysine decarboxylase	PA3615	PA3615	hypothetical protein
PALES_14211	PALES_14211	-0.224257275	0.717347956	putative metallo-beta-lactamase superfamily protein	PA3614	PA3614	hypothetical protein
PALES_14221	PALES_14221	-0.631127779	0.497052817	hypothetical protein	PA3613	PA3613	hypothetical protein
PALES_14231	PALES_14231	0.185146476	0.765470099	hypothetical protein	PA3612	PA3612	conserved hypothetical protein
PALES_14241	PALES_14241	-0.359788331	0.669991087	putative secreted protein	PA3611	PA3611	hypothetical protein
PALES_14251	potD	0.641150547	0.378019161	polyamine transport protein PotD	PA3610	potD	polyamine transport protein PotD
PALES_14261	potC	0.116298972	NA	polyamine transport protein PotC	PA3609	potC	polyamine transport protein PotC
PALES_14271	potB	0.255146516	0.79762198	polyamine transport protein PotB	PA3608	potB	polyamine transport protein PotB
PALES_14281	potA	-0.279757423	0.76028545	polyamine transport protein PotA	PA3607	potA	polyamine transport protein PotA
PALES_14291	PALES_14291	-0.080065625	0.933266022	hypothetical protein	PA3606	PA3606	conserved hypothetical protein
PALES_14301	PALES_14301	0.091449329	NA	putative transmembrane protein	PA3605	PA3605	hypothetical protein
PALES_14311	PALES_14311	0.101517657	0.878011539	putative two-component response regulator	PA3604	erdR	response regulator ErdR
PALES_14321	dgkA	0.704987275	0.222082619	diacylglycerol kinase	PA3603	dgkA	diacylglycerol kinase
PALES_14331	PALES_14331	0.179592637	0.765470099	putative glutamate synthase, large subunit	PA3602	PA3602	conserved hypothetical protein
PALES_14341	rpmE2	-0.998840222	0.21008097	50S ribosomal protein L31 type B	PA3601	PA3601	conserved hypothetical protein
PALES_14351	rpmJ	-0.377645929	0.666819168	50S ribosomal protein L36	PA3600	PA3600	conserved hypothetical protein
PALES_14361	PALES_14361	0.244657336	0.759411553	putative transcriptional regulator	PA3599	PA3599	probable transcriptional regulator
PALES_14371	PALES_14371	-0.035331869	0.956988305	putative carbon-nitrogen hydrolase family protein	PA3598	PA3598	conserved hypothetical protein
PALES_14381	PALES_14381	0.291151229	NA	putative amino acid permease	PA3597	PA3597	probable amino acid permease
PALES_14401	PALES_14401	0.475524769	NA	putative transcriptional regulator	PA3594	PA3594	probable transcriptional regulator
PALES_14411	PALES_14411	-0.870209918	NA	putative acyl-CoA dehydrogenase	PA3593	PA3593	probable acyl-CoA dehydrogenase
PALES_14421	PALES_14421	3.466430025	NA	putative L-carnitine dehydratase	PA3592	PA3592	conserved hypothetical protein
PALES_14441	PALES_14441	-1.380948431	NA	3-hydroxy-acyl-CoA dehydrogenase	PA3590	PA3590	probable hydroxyacyl-CoA dehydrogenase
PALES_14461	PALES_14461	-0.428499392	NA	putative porin	PA3588	PA3588	probable porin
PALES_14471	metR	0.252797969	0.569513257	transcriptional regulator MetR	PA3587	metR	transcriptional regulator MetR
PALES_14481	PALES_14481	0.763397373	0.775673439	putative hydrolase	PA3586	PA3586	probable hydrolase
PALES_14491	glpM	0.216255171	0.871174505	membrane protein GlpM	PA3585	glpM	membrane protein GlpM
PALES_14501	glpD	0.063359639	0.948183771	glycerol-3-phosphate dehydrogenase	PA3584	glpD	glycerol-3-phosphate dehydrogenase
PALES_14511	glpR	-0.11055058	0.86127277	glycerol-3-phosphate regulon repressor	PA3583	glpR	glycerol-3-phosphate regulon repressor
PALES_14521	glpK	-0.470215307	0.303024996	glycerol kinase	PA3582	glpK	glycerol kinase
PALES_14531	glpF	0.305606656	0.708956635	glycerol uptake facilitator protein	PA3581	glpF	glycerol uptake facilitator protein
PALES_14541	PALES_14541	-0.273757529	0.765663168	hypothetical protein	PA3580	PA3580	conserved hypothetical protein
PALES_14551	PALES_14551	0.498106978	0.512148374	putative carbohydrate kinase	PA3579	PA3579	probable carbohydrate kinase
PALES_14561	PALES_14561	-0.084992003	0.896562951	putative phenazine biosynthesis protein, PhzF family	PA3578	PA3578	conserved hypothetical protein
PALES_14571	PALES_14571	1.083065761	0.097240781	hypothetical protein	PA3576	PA3576	hypothetical protein
PALES_14581	PALES_14581	0.428402321	0.405074857	putative cytochrome B561	PA3575	PA3575	hypothetical protein
PALES_14591	PALES_14591	-0.077175348	0.930771334	putative transcriptional regulator	PA3574	nalD	NalD
PALES_14601	PALES_14601	0.059990915	0.958595187	putative major facilitator superfamily (MFS) transporter	PA3573	PA3573	probable major facilitator superfamily (MFS) transporter
PALES_14611	PALES_14611	-0.831729395	NA	hypothetical protein	PA3572	PA3572	hypothetical protein
PALES_14621	mmsR	-0.208384109	0.817142314	transcriptional regulator MmsR	PA3571	mmsR	transcriptional regulator MmsR
PALES_14631	mmsA	-0.160645227	0.893013674	methylmalonate-semialdehyde dehydrogenase	PA3570	mmsA	methylmalonate-semialdehyde dehydrogenase
PALES_14641	mmsB	-0.119262446	NA	3-hydroxyisobutyrate dehydrogenase	PA3569	mmsB	3-hydroxyisobutyrate dehydrogenase
PALES_14651	PALES_14651	-0.465599036	0.587954774	putative acetyl-coa synthetase	PA3568	PA3568	probable acetyl-coa synthetase
PALES_14661	PALES_14661	0.210221941	0.829525191	putative oxidoreductase	PA3567	PA3567	probable oxidoreductase
PALES_14671	PALES_14671	-0.36072909	0.607663211	putative Antibiotic biosynthesis monooxygenase	PA3566	PA3566	conserved hypothetical protein
PALES_14681	PALES_14681	-0.226430239	NA	putative transcriptional regulator	PA3565	PA3565	probable transcriptional regulator
PALES_14701	fruR	-0.516654603	NA	DNA-binding transcriptional regulator FruR	PA3563	fruR	fructose transport system repressor FruR
PALES_14711	fruI	0.403614918	NA	phosphotransferase system transporter enzyme I, FruI	PA3562	fruI	phosphotransferase system transporter enzyme I, FruI
PALES_14721	fruK	-1.227060896	NA	1-phosphofructokinase	PA3561	fruK	1-phosphofructokinase
PALES_14731	fruA	1.026245898	NA	phosphotransferase system transporter fructose-specific IIBC component, FruA	PA3560	fruA	phosphotransferase system transporter fructose-specific IIBC component, FruA
PALES_14741	PALES_14741	5.681626327	3.09E-246	putative nucleotide sugar dehydrogenase	PA3559	PA3559	probable nucleotide sugar dehydrogenase
PALES_14751	PALES_14751	6.527866527	NA	hypothetical protein	PA3558	arnF	ArnF
PALES_14761	PALES_14761	4.039550618	NA	putative inner membrane protein	PA3557	arnE	ArnE
PALES_14771	arnT	6.524788504	1.07E-40	4-amino-4-deoxy-L-arabinose transferase	PA3556	arnT	inner membrane L-Ara4N transferase ArnT
PALES_14781	PALES_14781	4.98320308	NA	putative polysaccharide deacetylase	PA3555	arnD	ArnD
PALES_14791	PALES_14791	5.496206802	2.08E-99	bifunctional UDP-glucuronic acid decarboxylase/UDP-4-amino-4-deoxy-L-arabinose formyltransferase	PA3554	arnA	ArnA
PALES_14801	PALES_14801	5.508948593	1.26E-65	putative glycosyl transferase	PA3553	arnC	ArnC
PALES_14811	PALES_14811	4.878992808	2.91E-44	UDP-4-amino-4-deoxy-L-arabinose--oxoglutarate aminotransferase	PA3552	arnB	ArnB
PALES_14821	algA	0.13912815	0.893013674	phosphomannose isomerase / guanosine 5'-diphospho-D-mannose pyrophosphorylase	PA3551	algA	phosphomannose isomerase / guanosine 5'-diphospho-D-mannose pyrophosphorylase
PALES_14831	algF	0.597033772	NA	alginate o-acetyltransferase AlgF	PA3550	algF	alginate o-acetyltransferase AlgF
PALES_14841	algJ	0.808903675	NA	alginate o-acetyltransferase AlgJ	PA3549	algJ	alginate o-acetyltransferase AlgJ
PALES_14851	algI	-0.061578394	NA	alginate o-acetyltransferase AlgI	PA3548	algI	alginate o-acetyltransferase AlgI
PALES_14861	algL	0.324193613	NA	poly(beta-D-mannuronate) lyase	PA3547	algL	poly(beta-d-mannuronate) lyase precursor AlgL
PALES_14871	algX	0.01411579	NA	alginate biosynthesis protein AlgX	PA3546	algX	alginate biosynthesis protein AlgX
PALES_14881	algG	0.205709903	0.88373922	alginate-c5-mannuronan-epimerase AlgG	PA3545	algG	alginate-c5-mannuronan-epimerase AlgG
PALES_14891	algE	-0.997517103	NA	Alginate production outer membrane protein AlgE precursor	PA3544	algE	Alginate production outer membrane protein AlgE precursor
PALES_14911	alg44	-0.886294269	NA	alginate biosynthesis protein Alg44	PA3542	alg44	alginate biosynthesis protein Alg44
PALES_14921	alg8	-0.928575314	NA	alginate biosynthesis protein Alg8	PA3541	alg8	alginate biosynthesis protein Alg8
PALES_14931	algD	-0.927020438	0.222082619	GDP-mannose 6-dehydrogenase AlgD	PA3540	algD	GDP-mannose 6-dehydrogenase AlgD
PALES_14941	PALES_14941	0.12852149	0.832869921	hypothetical protein	PA3539	PA3539	conserved hypothetical protein
PALES_14951	PALES_14951	0.08359155	0.900012106	putative ATP-binding component of ABC transporter	PA3538	PA3538	probable ATP-binding component of ABC transporter
PALES_14961	argF	-0.129764966	0.871174505	ornithine carbamoyltransferase	PA3537	argF	ornithine carbamoyltransferase, anabolic
PALES_14971	PALES_14971	0.687447721	NA	hypothetical protein	PA3536	PA3536	hypothetical protein
PALES_14981	PALES_14981	0.236551015	0.811423879	putative serine protease	PA3535	PA3535	probable serine protease
PALES_14991	PALES_14991	-0.197309373	0.79762198	putative oxidoreductase	PA3534	PA3534	probable oxidoreductase
PALES_15001	PALES_15001	-0.317483381	0.423093472	glutaredoxin-related protein	PA3533	grxD	GrxD
PALES_15011	PALES_15011	0.278000159	0.747721478	putative integral membrane transport protein	PA3532	PA3532	hypothetical protein
PALES_15021	bfrB	-0.387363696	0.681333042	bacterioferritin	PA3531	bfrB	bacterioferritin
PALES_15031	PALES_15031	-0.781453473	0.398879788	putative bacterioferritin-associated ferredoxin	PA3530	bfd	bacterioferritin-associated ferredoxin Bfd
PALES_15041	PALES_15041	-0.577142261	0.210969408	putative peroxidase	PA3529	PA3529	alkylhydroperoxide reductase C
PALES_15051	rnt	0.220164498	0.650445105	ribonuclease T	PA3528	rnt	ribonuclease T
PALES_15061	pyrC	-0.040009757	0.954180418	dihydroorotase	PA3527	pyrC	dihydroorotase
PALES_15071	PALES_15071	-0.011776587	0.985429527	putative outer membrane protein precursor	PA3526	motY	MotY
PALES_15081	argG	-0.062841155	0.893825325	argininosuccinate synthase	PA3525	argG	argininosuccinate synthase
PALES_15091	gloA1	0.098436997	0.910299285	lactoylglutathione lyase	PA3524	gloA1	lactoylglutathione lyase
PALES_15101	PALES_15101	1.235850151	NA	putative Resistance-Nodulation-Cell Division (RND) efflux membrane fusion protein precursor	PA3523	mexP	MexP
PALES_15111	PALES_15111	1.045489725	NA	putative Resistance-Nodulation-Cell Division (RND) efflux transporter	PA3522	mexQ	MexQ
PALES_15121	PALES_15121	1.139525422	NA	putative outer membrane protein precursor	PA3521	opmE	OpmE
PALES_15131	PALES_15131	-0.385333126	0.648712192	putative heavy metal binding protein	PA3520	PA3520	putative periplasmic substrate binding protein
PALES_15141	PALES_15141	0.230361906	0.867617563	hypothetical protein	PA3519	PA3519	hypothetical protein
PALES_15151	PALES_15151	0.26734383	0.869776848	hypothetical protein	PA3518	PA3518	hypothetical protein
PALES_15161	PALES_15161	0.903439151	NA	adenylosuccinate lyase	PA3517	PA3517	probable lyase
PALES_15171	PALES_15171	-0.194013995	NA	adenylosuccinate lyase	PA3516	PA3516	probable lyase
PALES_15181	PALES_15181	0.260768928	0.845251707	hypothetical protein	PA3515	PA3515	hypothetical protein
PALES_15191	PALES_15191	-0.986454766	0.243871716	hypothetical protein	PA3496	PA3496	hypothetical protein
PALES_15201	nth	-0.25673085	0.768966924	endonuclease III	PA3495	nth	endonuclease III
PALES_15211	PALES_15211	0.247058382	NA	electron transport complex RsxE subunit	PA3494	PA3494	conserved hypothetical protein
PALES_15221	PALES_15221	0.924633661	NA	putative NADH:ubiquinone oxidoreductase, subunit RnfG	PA3493	PA3493	conserved hypothetical protein
PALES_15231	PALES_15231	0.465879617	NA	putative NADH:ubiquinone oxidoreductase, subunit RnfD	PA3492	PA3492	conserved hypothetical protein
PALES_15241	PALES_15241	0.24390469	0.585403032	electron transport complex protein RnfC	PA3491	PA3491	probable ferredoxin
PALES_15261	PALES_15261	-0.340603309	0.533345588	putative NADH:ubiquinone oxidoreductase, subunit RnfA	PA3489	PA3489	conserved hypothetical protein
PALES_15271	PALES_15271	0.071315415	NA	hypothetical protein	PA3485	tsi3	Tsi3
PALES_15281	PALES_15281	-0.519567018	0.236045517	hypothetical protein	PA3484	tse3	Tse3
PALES_15291	PALES_15291	0.101186448	0.933653678	hypothetical protein	PA3483	PA3483	hypothetical protein
PALES_15301	metG	0.096458692	0.844837729	methionyl-tRNA synthetase	PA3482	metG	methionyl-tRNA synthetase
PALES_15311	PALES_15311	0.508339747	0.630588871	hypothetical protein	PA3481	PA3481	conserved hypothetical protein
PALES_15321	dcd	0.218117152	0.587954774	deoxycytidine triphosphate deaminase	PA3480	PA3480	probable deoxycytidine triphosphate deaminase
PALES_15331	rhlA	0.171209275	0.870627844	rhamnosyltransferase chain A	PA3479	rhlA	rhamnosyltransferase chain A
PALES_15341	rhlB	0.231198573	0.825222603	rhamnosyltransferase chain B	PA3478	rhlB	rhamnosyltransferase chain B
PALES_15351	rhlR	-0.155247344	0.817624421	transcriptional regulator RhlR	PA3477	rhlR	transcriptional regulator RhlR
PALES_15361	rhlI	-0.088904284	0.906811692	autoinducer synthesis protein RhlI	PA3476	rhlI	autoinducer synthesis protein RhlI
PALES_15371	pheC	0.099601197	0.930771334	cyclohexadienyl dehydratase precursor	PA3475	pheC	cyclohexadienyl dehydratase precursor
PALES_15381	PALES_15381	0.489628415	NA	hypothetical protein	PA3474	PA3474	conserved hypothetical protein
PALES_15391	PALES_15391	0.473237101	NA	putative chloramphenicol-sensitive protein	PA3473	PA3473	hypothetical protein
PALES_15401	PALES_15401	0.266447426	0.836000781	putative lipoprotein	PA3472	PA3472	hypothetical protein
PALES_15411	PALES_15411	-0.13255637	0.88373922	malate dehydrogenase	PA3471	PA3471	probable malic enzyme
PALES_15421	PALES_15421	0.582239172	0.406381191	hypothetical protein	PA3470	PA3470	hypothetical protein
PALES_15431	PALES_15431	0.202002768	0.843212026	putative dihydrofolate reductase	PA3469	PA3469	conserved hypothetical protein
PALES_15441	PALES_15441	0.1764398	0.733252422	putative mechanosensitive ion channel family protein	PA3468	PA3468	conserved hypothetical protein
PALES_15451	PALES_15451	1.108236524	NA	putative major facilitator superfamily (MFS) transporter	PA3467	PA3467	probable major facilitator superfamily (MFS) transporter
PALES_15461	PALES_15461	0.007208739	0.992528253	putative ATP-dependent RNA helicase	PA3466	PA3466	probable ATP-dependent RNA helicase
PALES_15471	PALES_15471	0.305134846	NA	putative transmembrane protein	PA3465	PA3465	conserved hypothetical protein
PALES_15481	PALES_15481	0.474919656	0.624620394	hypothetical protein	PA3464	PA3464	hypothetical protein
PALES_15491	PALES_15491	-0.243900624	0.761620687	NA	NA	NA	NA
PALES_15501	PALES_15501	0.241880086	0.904632647	NA	NA	NA	NA
PALES_15511	PALES_15511	0.265917818	0.864390934	NA	NA	NA	NA
PALES_15521	PALES_15521	0.232805614	NA	NA	NA	NA	NA
PALES_15531	PALES_15531	-0.134151574	0.944637786	NA	NA	NA	NA
PALES_15541	PALES_15541	-0.437126311	NA	NA	NA	NA	NA
PALES_15551	PALES_15551	-0.145504876	0.923268981	NA	NA	NA	NA
PALES_15561	PALES_15561	1.191484098	NA	NA	NA	NA	NA
PALES_15571	PALES_15571	0.327164557	NA	NA	NA	NA	NA
PALES_15581	PALES_15581	-0.47258457	0.750136756	NA	NA	NA	NA
PALES_15591	PALES_15591	-0.102359785	0.948985676	NA	NA	NA	NA
PALES_15611	PALES_15611	-0.054101221	NA	NA	NA	NA	NA
PALES_15621	PALES_15621	-0.286040345	0.866960775	NA	NA	NA	NA
PALES_15641	PALES_15641	0.366064163	NA	NA	NA	NA	NA
PALES_15651	PALES_15651	0.071702556	NA	NA	NA	NA	NA
PALES_15661	PALES_15661	-0.8802007	0.675974522	NA	NA	NA	NA
PALES_15681	PALES_15681	-0.760146701	0.618062993	NA	NA	NA	NA
PALES_15691	PALES_15691	0.067005833	0.977856221	NA	NA	NA	NA
PALES_15701	PALES_15701	0.00178675	NA	NA	NA	NA	NA
PALES_15711	PALES_15711	-0.041773358	0.972890046	NA	NA	NA	NA
PALES_15721	PALES_15721	-0.072870614	0.958595187	NA	NA	NA	NA
PALES_15731	PALES_15731	0.383386117	0.752730208	NA	NA	NA	NA
PALES_15741	PALES_15741	0.141534555	NA	NA	NA	NA	NA
PALES_15751	PALES_15751	-0.971121493	0.217572006	NA	NA	NA	NA
PALES_15761	PALES_15761	-0.48770143	0.543455263	NA	NA	NA	NA
PALES_15771	PALES_15771	-0.141729799	0.81289068	NA	NA	NA	NA
PALES_15781	PALES_15781	-0.190213937	0.88373922	NA	NA	NA	NA
PALES_15791	PALES_15791	0.017717078	0.992127945	NA	NA	NA	NA
PALES_15801	PALES_15801	-0.428950876	NA	NA	NA	NA	NA
PALES_15811	PALES_15811	-0.42580297	0.851255505	NA	NA	NA	NA
PALES_15821	PALES_15821	0.219964997	NA	NA	NA	NA	NA
PALES_15831	PALES_15831	-0.196234435	NA	NA	NA	NA	NA
PALES_15841	PALES_15841	-0.170670448	NA	NA	NA	NA	NA
PALES_15851	PALES_15851	-0.306748282	0.84732579	NA	NA	NA	NA
PALES_15861	PALES_15861	0.151706953	NA	NA	NA	NA	NA
PALES_15871	PALES_15871	-0.082366328	0.950159921	NA	NA	NA	NA
PALES_15881	PALES_15881	0.066089651	NA	NA	NA	NA	NA
PALES_15891	PALES_15891	0.895197316	NA	NA	NA	NA	NA
PALES_15901	PALES_15901	0.263431237	NA	NA	NA	NA	NA
PALES_15911	PALES_15911	0.60785628	NA	NA	NA	NA	NA
PALES_15921	PALES_15921	-0.100768911	0.925261674	NA	NA	NA	NA
PALES_15931	PALES_15931	0.098878916	0.939286381	NA	NA	NA	NA
PALES_15941	PALES_15941	0.051527566	0.954180418	NA	NA	NA	NA
PALES_15951	PALES_15951	0.253547892	NA	NA	NA	NA	NA
PALES_15961	PALES_15961	-0.093939258	0.941109912	NA	NA	NA	NA
PALES_15971	PALES_15971	-0.047304179	0.958595187	hypothetical protein	PA3463	PA3463	conserved hypothetical protein
PALES_15981	PALES_15981	0.0329955	0.976888685	putative sensor/response regulator hybrid	PA3462	PA3462	probable sensor/response regulator hybrid
PALES_15991	PALES_15991	-0.068154662	0.958595187	putative peptidase or cellulase	PA3461	PA3461	conserved hypothetical protein
PALES_16001	PALES_16001	0.147033299	0.88373922	putative acetyltransferase	PA3460	PA3460	probable acetyltransferase
PALES_16011	PALES_16011	0.429840287	0.549067455	putative glutamine amidotransferase	PA3459	PA3459	probable glutamine amidotransferase
PALES_16021	PALES_16021	-0.379033264	0.549067455	putative transcriptional regulator	PA3458	PA3458	probable transcriptional regulator
PALES_16031	PALES_16031	1.561990825	NA	putative transmembrane protein	PA3457	PA3457	hypothetical protein
PALES_16041	mnmC	0.992802891	NA	5-methylaminomethyl-2-thiouridine methyltransferase	PA3456	PA3456	hypothetical protein
PALES_16051	PALES_16051	0.047160178	0.958595187	hypothetical protein	PA3455	PA3455	conserved hypothetical protein
PALES_16061	PALES_16061	-0.518097468	NA	putative acyl-CoA thiolase	PA3454	PA3454	probable acyl-CoA thiolase
PALES_16071	PALES_16071	0.007203048	0.994027358	hypothetical protein	PA3453	PA3453	conserved hypothetical protein
PALES_16081	mqoA	0.079866019	0.869515142	malate:quinone oxidoreductase	PA3452	mqoA	malate:quinone oxidoreductase
PALES_16091	PALES_16091	0.168687621	NA	hypothetical protein	PA3451	PA3451	hypothetical protein
PALES_16101	PALES_16101	-0.878478143	0.137377757	putative antioxidant protein	PA3450	lsfA	1-Cys peroxiredoxin LsfA
PALES_16111	PALES_16111	0.215662473	0.835329012	putative sulfonate binding protein	PA3449	PA3449	conserved hypothetical protein
PALES_16121	PALES_16121	0.404400912	NA	putative permease of ABC transporter	PA3448	PA3448	probable permease of ABC transporter
PALES_16131	PALES_16131	0.020870249	NA	putative ATP-binding component of ABC transporter	PA3447	PA3447	probable ATP-binding component of ABC transporter
PALES_16141	PALES_16141	-0.289334098	0.836224353	NAD(P)H-dependent FMN reductase	PA3446	PA3446	conserved hypothetical protein
PALES_16151	PALES_16151	-0.582421974	0.512148374	putative ABC-type transporter periplasmic sulfonate-binding protein	PA3445	PA3445	conserved hypothetical protein
PALES_16161	ssuD	-0.538714072	0.512148374	alkanesulfonate monooxygenase	PA3444	PA3444	conserved hypothetical protein
PALES_16171	PALES_16171	-0.357313723	0.714199172	putative permease of ABC transporter	PA3443	PA3443	probable permease of ABC transporter
PALES_16181	ssuB	0.587000791	0.647491206	aliphatic sulfonates transport ATP-binding subunit	PA3442	PA3442	probable ATP-binding component of ABC transporter
PALES_16191	PALES_16191	-0.950471463	0.326777002	putative molybdopterin-binding protein	PA3441	PA3441	probable molybdopterin-binding protein
PALES_16201	PALES_16201	-0.141015576	0.806598139	NA	NA	NA	NA
PALES_16211	PALES_16211	-0.213506518	0.649065514	hypothetical protein	PA3440	PA3440	conserved hypothetical protein
PALES_16221	folX	0.09386516	0.917688678	D-erythro-7,8-dihydroneopterin triphosphate 2'-epimerase	PA3439	folX	d-erythro-7,8-dihydroneopterin triphosphate epimerase
PALES_16231	folE1	-0.038717559	0.962083138	GTP cyclohydrolase I	PA3438	folE1	GTP cyclohydrolase I precursor
PALES_16241	PALES_16241	0.477232872	0.459188234	short chain dehydrogenase	PA3437	folM	dihydromonapterin reductase, FolM
PALES_16251	PALES_16251	-0.359261315	NA	hypothetical protein	PA3436	PA3436	hypothetical protein
PALES_16261	PALES_16261	0.106108368	0.914196756	flavodoxin	PA3435	PA3435	conserved hypothetical protein
PALES_16271	PALES_16271	0.309943052	NA	putative transcriptional regulator	PA3433	PA3433	probable transcriptional regulator
PALES_16281	PALES_16281	0.069132699	NA	putative murein hydrolase exporter	PA3432	PA3432	hypothetical protein
PALES_16291	PALES_16291	0.560210683	NA	putative murein hydrolase export regulator	PA3431	PA3431	conserved hypothetical protein
PALES_16301	PALES_16301	-0.284838527	0.706730243	aldolase II superfamily protein	PA3430	PA3430	probable aldolase
PALES_16331	PALES_16331	-0.184904553	0.867832685	putative short-chain dehydrogenases	PA3427	PA3427	probable short-chain dehydrogenases
PALES_16341	PALES_16341	-0.119382259	NA	enoyl-CoA hydratase	PA3426	PA3426	probable enoyl CoA-hydratase/isomerase
PALES_16351	PALES_16351	0.782755439	NA	hypothetical protein	PA3425	PA3425	hypothetical protein
PALES_16361	PALES_16361	0.847699611	NA	putative Glycine/D-amino acid oxidases	PA3424	PA3424	hypothetical protein
PALES_16371	PALES_16371	-0.224219066	NA	putative transcriptional regulator	PA3423	PA3423	probable transcriptional regulator
PALES_16381	PALES_16381	0.490421224	NA	hypothetical protein	PA3422	PA3422	hypothetical protein
PALES_16391	PALES_16391	-0.031608941	0.979656445	hypothetical protein	PA3421	PA3421	conserved hypothetical protein
PALES_16401	PALES_16401	1.061239282	NA	putative transcriptional regulator	PA3420	PA3420	probable transcriptional regulator
PALES_16411	PALES_16411	0.070411982	NA	hypothetical protein	PA3419	PA3419	hypothetical protein
PALES_16421	ldh	0.195793155	0.903720234	leucine dehydrogenase	PA3418	ldh	leucine dehydrogenase
PALES_16431	PALES_16431	-1.688953344	NA	putative pyruvate dehydrogenase E1 component, alpha subunit	PA3417	PA3417	probable pyruvate dehydrogenase E1 component, alpha subunit
PALES_16441	PALES_16441	-0.152487353	NA	putative pyruvate dehydrogenase E1 component, beta chain	PA3416	PA3416	probable pyruvate dehydrogenase E1 component, beta chain
PALES_16451	PALES_16451	0.721048652	NA	branched-chain alpha-keto acid dehydrogenase subunit E2	PA3415	PA3415	probable dihydrolipoamide acetyltransferase
PALES_16461	PALES_16461	0.172167488	NA	NA	NA	NA	NA
PALES_16471	PALES_16471	0.393590288	0.701549256	hypothetical protein	PA3414	PA3414	hypothetical protein
PALES_16481	PALES_16481	-0.099071073	0.91425054	hypothetical protein	PA3413	PA3413	conserved hypothetical protein
PALES_16491	PALES_16491	0.771651522	NA	hypothetical protein	PA3412	PA3412	hypothetical protein
PALES_16501	PALES_16501	-0.765523312	NA	hypothetical protein	PA3411	PA3411	hypothetical protein
PALES_16511	PALES_16511	0.036927149	0.980552728	putative sigma-70 factor, ECF subfamily	PA3410	hasI	HasI
PALES_16521	PALES_16521	-0.506514719	NA	putative transmembrane sensor	PA3409	hasS	HasS
PALES_16531	hasR	-0.080607109	0.966137363	Haem uptake outer membrane receptor HasR precursor	PA3408	hasR	Heme uptake outer membrane receptor HasR precursor
PALES_16541	hasAp	-0.942264081	NA	heme acquisition protein HasAp	PA3407	hasAp	heme acquisition protein HasAp
PALES_16551	hasD	-0.770254176	NA	transport protein HasD	PA3406	hasD	transport protein HasD
PALES_16581	PALES_16581	0.173194138	0.840082417	hypothetical protein	PA3403	PA3403	hypothetical protein
PALES_16591	PALES_16591	0.293961002	0.764055102	hypothetical protein	PA3402	PA3402	hypothetical protein
PALES_16601	PALES_16601	0.752381089	NA	putative ABC-type multidrug transport system, permease component	PA3401	PA3401	hypothetical protein
PALES_16611	PALES_16611	0.342568365	0.697892544	putative ABC-type multidrug transport system, permease component	PA3400	PA3400	hypothetical protein
PALES_16621	PALES_16621	-0.394156488	NA	hypothetical protein	PA3399	PA3399	hypothetical protein
PALES_16631	PALES_16631	0.157386411	NA	putative transcriptional regulator	PA3398	PA3398	probable transcriptional regulator
PALES_16641	fpr	-0.2782858	0.635543066	ferredoxin--NADP+ reductase	PA3397	fprA	FprA
PALES_16671	nosD	0.119449871	NA	NosD protein	PA3393	nosD	NosD protein
PALES_16681	nosZ	-0.066772737	0.970407827	nitrous-oxide reductase	PA3392	nosZ	nitrous-oxide reductase precursor
PALES_16691	nosR	-0.045623635	NA	regulatory protein NosR	PA3391	nosR	regulatory protein NosR
PALES_16701	PALES_16701	-0.483978625	0.587954774	putative ring-cleaving dioxygenase	PA3389	PA3389	probable ring-cleaving dioxygenase
PALES_16711	PALES_16711	-0.336910994	NA	putative antibiotic biosynthesis monooxygenase	PA3390	PA3390	hypothetical protein
PALES_16721	PALES_16721	1.461189806	NA	hypothetical protein	PA3388	PA3388	conserved hypothetical protein
PALES_16731	rhlG	0.49429205	NA	beta-ketoacyl reductase	PA3387	rhlG	beta-ketoacyl reductase
PALES_16741	PALES_16741	0.593412289	NA	hypothetical protein	PA3386	PA3386	conserved hypothetical protein
PALES_16751	amrZ	-0.288897968	0.65893802	alginate and motility regulator Z	PA3385	amrZ	alginate and motility regulator Z
PALES_16761	phnC	0.0734734	0.949005656	ATP-binding component of ABC phosphonate transporter	PA3384	phnC	ATP-binding component of ABC phosphonate transporter
PALES_16771	PALES_16771	0.018861029	0.9854198	binding protein component of ABC phosphonate transporter	PA3383	PA3383	binding protein component of ABC phosphonate transporter
PALES_16781	phnE	-0.421687268	NA	phosphonate transport protein PhnE	PA3382	phnE	phosphonate transport protein PhnE
PALES_16791	PALES_16791	-0.350545384	NA	putative transcriptional regulator	PA3381	PA3381	probable transcriptional regulator
PALES_16801	phnG	0.78012642	NA	putative phosphonate metabolism protein PhnG	PA3380	PA3380	conserved hypothetical protein
PALES_16821	phnI	-0.638886554	NA	putative phosphonate metabolism protein	PA3378	PA3378	conserved hypothetical protein
PALES_16831	phnJ	-0.183803093	0.893013674	putative phosphonate metabolism protein	PA3377	PA3377	conserved hypothetical protein
PALES_16841	phnK	0.346696206	NA	phosphonate C-P lyase system protein PhnK	PA3376	PA3376	probable ATP-binding component of ABC transporter
PALES_16851	PALES_16851	-3.18741302	NA	putative ATP-binding component of ABC transporter	PA3375	PA3375	probable ATP-binding component of ABC transporter
PALES_16861	phnM	-1.671988752	NA	phosphonate metabolism protein	PA3374	PA3374	conserved hypothetical protein
PALES_16871	phnN	0.048410549	0.955767138	ATP-binding component of phosphonate transport	PA3373	PA3373	conserved hypothetical protein
PALES_16881	phnP	0.372407042	NA	carbon-phosphorus lyase complex accessory protein	PA3372	PA3372	conserved hypothetical protein
PALES_16891	PALES_16891	0.945279631	0.193048099	hypothetical protein	PA3371	PA3371	hypothetical protein
PALES_16901	PALES_16901	0.310157801	0.726249766	hypothetical protein	PA3370	PA3370	hypothetical protein
PALES_16911	PALES_16911	-0.161905945	0.867832685	hypothetical protein	PA3369	PA3369	hypothetical protein
PALES_16921	PALES_16921	-0.112310954	NA	putative acetyltransferase	PA3368	PA3368	probable acetyltransferase
PALES_16931	PALES_16931	-0.5564929	0.585787389	hypothetical protein	PA2457	PA2457	hypothetical protein
PALES_16941	PALES_16941	-0.358662699	0.692268334	hypothetical protein	PA2458	PA2458	hypothetical protein
PALES_16961	PALES_16961	-0.358005985	0.75118635	NA	NA	NA	NA
PALES_16971	PALES_16971	-0.482883477	0.635355784	NA	NA	NA	NA
PALES_16981	amiE	0.099438866	0.85807407	acylamide amidohydrolase	PA3366	amiE	aliphatic amidase
PALES_16991	PALES_16991	0.022643671	NA	putative chaperone	PA3365	PA3365	probable chaperone
PALES_17001	amiC	0.12677042	NA	aliphatic amidase expression-regulating protein	PA3364	amiC	aliphatic amidase expression-regulating protein
PALES_17011	amiR	-0.283916215	NA	aliphatic amidase regulator	PA3363	amiR	aliphatic amidase regulator
PALES_17021	PALES_17021	-0.350874617	NA	NA	NA	NA	NA
PALES_17031	lecB	0.090008081	0.922183175	fucose-binding lectin PA-IIL	PA3361	lecB	fucose-binding lectin PA-IIL
PALES_17041	PALES_17041	-0.784114885	NA	putative secretion protein	PA3360	PA3360	probable secretion protein
PALES_17051	PALES_17051	0.218604175	NA	hypothetical protein	PA3359	PA3359	hypothetical protein
PALES_17061	PALES_17061	-0.828568347	NA	hypothetical protein	PA3358	PA3358	hypothetical protein
PALES_17071	dsdA	0.05484709	0.967354073	D-serine dehydratase	PA3357	dsdA	D-serine dehydratase
PALES_17081	PALES_17081	-0.296802077	0.689713708	putative glutamine synthetase	PA3356	pauA5	Glutamylpolyamine synthetase
PALES_17091	PALES_17091	0.227644037	0.846057212	putative MFS transporter	PA3355	PA3355	hypothetical protein
PALES_17101	PALES_17101	0.004717528	NA	hypothetical protein	PA3354	PA3354	hypothetical protein
PALES_17111	PALES_17111	0.030194356	0.967540161	putative glycosyltransferase	PA3353	flgZ	FlgZ
PALES_17121	flgN	-0.183917578	0.728976651	putative export chaperone involved in flagellar synthesis	PA3352	PA3352	hypothetical protein
PALES_17131	flgM	-0.198774561	0.63482694	FlgM	PA3351	flgM	FlgM
PALES_17141	flgA	-0.197016483	0.824722577	flagellar basal body P-ring biosynthesis protein FlgA	PA3350	PA3350	hypothetical protein
PALES_17151	PALES_17151	-0.307922544	0.432106488	putative chemotaxis protein	PA3349	PA3349	probable chemotaxis protein
PALES_17161	PALES_17161	-0.071257412	0.88648374	putative chemotaxis protein methyltransferase	PA3348	cheR1	CheR1
PALES_17171	PALES_17171	0.19235094	0.745127584	putative anti-sigma F factor antagonist	PA3347	hsbA	HptB-dependent secretion and biofilm anti anti-sigma factor HsbA
PALES_17181	PALES_17181	0.370589902	0.585787389	putative two-component response regulator	PA3346	hsbR	HptB-dependent secretion and biofilm regulator HsbR
PALES_17191	PALES_17191	0.696445632	0.461605328	putative histidine-containing phosphotransfer (HPt) domain	PA3345	hptB	Histidine phosphotransfer protein HptB
PALES_17201	recQ	0.223284773	0.725813718	ATP-dependent DNA helicase RecQ	PA3344	recQ	ATP-dependent DNA helicase RecQ
PALES_17211	PALES_17211	-0.211021461	0.840082417	putative two-component response regulator	PA3343	hsbD	diguanylate cyclase HsbD
PALES_17221	PALES_17221	-0.287787682	0.801995082	hypothetical protein	PA3342	PA3342	hypothetical protein
PALES_17231	PALES_17231	-0.198207674	0.833015483	putative transcriptional regulator	PA3341	PA3341	probable transcriptional regulator
PALES_17241	PALES_17241	0.323896569	0.711731767	putative Tfp pilus assembly protein FimV	PA3340	PA3340	hypothetical protein
PALES_17251	PALES_17251	0.085157108	0.897718806	hypothetical protein	PA3339	plpD	patatin-like protein, PlpD
PALES_17261	PALES_17261	-0.517446269	NA	hypothetical protein	PA3338	PA3338	hypothetical protein
PALES_17271	rfaD	1.841722148	NA	ADP-L-glycero-D-mannoheptose 6-epimerase	PA3337	rfaD	ADP-L-glycero-D-mannoheptose 6-epimerase
PALES_17281	PALES_17281	0.865919226	NA	putative major facilitator superfamily (MFS) transporter	PA3336	PA3336	probable major facilitator superfamily (MFS) transporter
PALES_17291	PALES_17291	-0.374450523	0.621381595	hypothetical protein	PA3335	PA3335	hypothetical protein
PALES_17301	PALES_17301	-0.455507965	0.587954774	putative acyl carrier protein	PA3334	acp3	Acp3
PALES_17311	fabH2	0.245016664	0.86680668	3-oxoacyl-(acyl carrier protein) synthase III	PA3333	fabH2	3-oxoacyl-[acyl-carrier-protein] synthase III
PALES_17321	PALES_17321	-0.179476743	0.806598139	putative isomerase	PA3332	PA3332	conserved hypothetical protein
PALES_17331	PALES_17331	-0.462578354	0.251937779	cytochrome P450	PA3331	PA3331	cytochrome P450
PALES_17341	PALES_17341	0.240926981	NA	putative short chain dehydrogenase	PA3330	PA3330	probable short chain dehydrogenase
PALES_17351	PALES_17351	-0.206131029	0.825222603	hypothetical protein	PA3329	PA3329	hypothetical protein
PALES_17361	PALES_17361	0.118129115	0.932431152	putative FAD-dependent monooxygenase	PA3328	PA3328	probable FAD-dependent monooxygenase
PALES_17371	PALES_17371	-0.429321634	0.482100889	putative non-ribosomal peptide synthetase	PA3327	PA3327	probable non-ribosomal peptide synthetase
PALES_17381	PALES_17381	-0.099463331	0.873456028	ATP-dependent Clp protease proteolytic subunit	PA3326	clpP2	ClpP2
PALES_17391	PALES_17391	-0.105417392	NA	putative hydrolase	PA3325	PA3325	conserved hypothetical protein
PALES_17401	PALES_17401	0.129526219	NA	short chain dehydrogenase	PA3324	PA3324	probable short-chain dehydrogenase
PALES_17411	PALES_17411	0.203129548	NA	hypothetical protein	PA3323	PA3323	conserved hypothetical protein
PALES_17421	PALES_17421	0.369377902	0.708398737	putative MerR-family transcriptional regulator	PA3322	PA3322	hypothetical protein
PALES_17431	PALES_17431	0.171501635	NA	putative transcriptional regulator	PA3321	PA3321	probable transcriptional regulator
PALES_17441	PALES_17441	-0.30853871	NA	hypothetical protein	PA3320	PA3320	hypothetical protein
PALES_17461	plcN	-0.509653174	NA	non-hemolytic phospholipase C precursor	PA3319	plcN	non-hemolytic phospholipase C precursor
PALES_17471	PALES_17471	0.060905641	NA	hypothetical protein	PA3318	PA3318	hypothetical protein
PALES_17481	PALES_17481	0.336613032	0.835329012	putative outer membrane lipoprotein	PA3317	PA3317	hypothetical protein
PALES_17491	PALES_17491	-0.076376432	NA	putative permease of ABC transporter	PA3316	PA3316	probable permease of ABC transporter
PALES_17501	PALES_17501	-0.132076631	NA	putative permease of ABC transporter	PA3315	PA3315	probable permease of ABC transporter
PALES_17511	PALES_17511	0.138326097	NA	putative ATP-binding component of ABC transporter	PA3314	PA3314	probable ATP-binding component of ABC transporter
PALES_17521	PALES_17521	-0.252223165	0.720522388	putative ABC-type phosphate/phosphonate transport system, periplasmic component	PA3313	PA3313	putative periplasmic organophosphorous compound-binding protein
PALES_17531	PALES_17531	0.5371214	NA	putative 3-hydroxyisobutyrate dehydrogenase	PA3312	PA3312	probable 3-hydroxyisobutyrate dehydrogenase
PALES_17541	PALES_17541	-0.76204365	0.300083712	hypothetical protein	PA3311	nbdA	NbdA
PALES_17551	PALES_17551	0.451297317	0.616663696	hypothetical protein	PA3310	PA3310	conserved hypothetical protein
PALES_17561	PALES_17561	-0.854909275	0.034917532	hypothetical protein	PA3309	PA3309	conserved hypothetical protein
PALES_17581	hepA	0.052891057	0.906941617	ATP-dependent helicase HepA	PA3308	hepA	RNA helicase HepA
PALES_17591	PALES_17591	0.423231863	0.66547392	hypothetical protein	PA3307	PA3307	hypothetical protein
PALES_17601	alkB	0.015116743	0.981421787	putative alkylated DNA repair protein	PA3306	PA3306	hypothetical protein
PALES_17611	PALES_17611	0.058677216	0.967540161	hypothetical protein	PA3305	PA3305	hypothetical protein
PALES_17612	PALES_17612	0.528542061	NA	NA	NA	NA	NA
PALES_17621	PALES_17621	0.371016382	NA	putative membrane fusion protein	PA3304	PA3304	conserved hypothetical protein
PALES_17631	PALES_17631	0.524656615	NA	putative major facilitator superfamily (MFS) transporter	PA3303	PA3303	probable major facilitator superfamily (MFS) transporter
PALES_17641	phaJ1	0.107235462	0.869776848	(R)-specific enoyl-CoA hydratase	PA3302	PA3302	conserved hypothetical protein
PALES_17651	PALES_17651	-0.111410809	0.892668408	putative lysophospholipase	PA3301	PA3301	hypothetical protein
PALES_17661	fadD2	-0.192242381	0.824724607	acyl-CoA synthetase	PA3300	fadD2	long-chain-fatty-acid--CoA ligase
PALES_17671	fadD1	-0.086739701	0.867617563	acyl-CoA synthetase	PA3299	fadD1	long-chain-fatty-acid--CoA ligase
PALES_17691	PALES_17691	0.208380579	0.616663696	putative ATP-dependent helicase	PA3297	PA3297	probable ATP-dependent helicase
PALES_17701	phoA	-0.06476198	0.954180418	alkaline phosphatase	PA3296	phoA	alkaline phosphatase
PALES_17711	PALES_17711	0.025728475	0.970712651	putative HIT family protein	PA3295	PA3295	probable HIT family protein
PALES_17721	PALES_17721	-0.125094507	0.843886268	hypothetical protein	PA3294	vgrG4a	VgrG4a
PALES_17731	PALES_17731	-0.448080288	NA	hypothetical protein	PA3293	PA3293	hypothetical protein
PALES_17741	PALES_17741	-0.61668902	0.593168759	hypothetical protein	PA3291	tli1	Tli1
PALES_17751	PALES_17751	-0.57188522	0.512148374	hypothetical protein	PA3290	tle1	Tle1
PALES_17761	PALES_17761	-0.12550341	NA	hypothetical protein	PA3289	PA3289	hypothetical protein
PALES_17771	PALES_17771	-0.084608043	NA	putative hydrolase	PA3288	PA3288	hypothetical protein
PALES_17781	PALES_17781	-0.23364406	0.80045606	putative ankyrin domain protein	PA3287	PA3287	conserved hypothetical protein
PALES_17791	PALES_17791	0.331491266	0.259429348	3-oxoacyl-(acyl carrier protein) synthase III	PA3286	PA3286	beta-acetoacetyl-acyl carrier protein synthase
PALES_17801	PALES_17801	0.441731476	NA	putative sigma-70 factor, ECF subfamily	PA3285	PA3285	probable sigma-70 factor, ECF subfamily
PALES_17821	PALES_17821	0.141907336	0.892925444	hypothetical protein	PA3284	PA3284	hypothetical protein
PALES_17831	PALES_17831	0.138107337	0.867590012	hypothetical protein	PA3283	PA3283	conserved hypothetical protein
PALES_17841	PALES_17841	-0.066863491	0.965692096	hypothetical protein	PA3282	PA3282	hypothetical protein
PALES_17851	PALES_17851	0.15202113	NA	hypothetical protein	PA3281	PA3281	hypothetical protein
PALES_17861	oprO	-0.504481488	0.461605328	Pyrophosphate-specific outer membrane porin OprO precursor	PA3280	oprO	Pyrophosphate-specific outer membrane porin OprO precursor
PALES_17881	oprP	-0.952704848	NA	Phosphate-specific outer membrane porin OprP precursor	PA3279	oprP	Phosphate-specific outer membrane porin OprP precursor
PALES_17891	PALES_17891	0.036190246	NA	hypothetical protein	PA3278	PA3278	hypothetical protein
PALES_17901	PALES_17901	0.066765049	0.954180418	short chain dehydrogenase	PA3277	PA3277	probable short-chain dehydrogenase
PALES_17911	PALES_17911	0.395216543	0.571700005	hypothetical protein	PA3276	PA3276	hypothetical protein
PALES_17921	PALES_17921	0.00359612	NA	hypothetical protein	PA3275	PA3275	conserved hypothetical protein
PALES_17931	PALES_17931	0.133089784	0.909931969	hypothetical protein	PA3274	PA3274	hypothetical protein
PALES_17951	PALES_17951	0.447263885	0.46809049	putative ATP-dependent DNA helicase	PA3272	PA3272	probable ATP-dependent DNA helicase
PALES_17961	PALES_17961	0.298640501	0.673719472	putative two-component sensor	PA3271	PA3271	probable two-component sensor
PALES_17971	PALES_17971	0.184896014	0.775553493	putative acetyltransferase	PA3270	PA3270	hypothetical protein
PALES_17981	PALES_17981	-0.098631089	0.889786889	putative transcriptional regulator	PA3269	PA3269	probable transcriptional regulator
PALES_17991	PALES_17991	-0.135485643	0.893013674	putative TonB-dependent receptor	PA3268	PA3268	probable TonB-dependent receptor
PALES_18001	PALES_18001	0.020523092	0.966137363	putative acetyltransferase	PA3267	PA3267	hypothetical protein
PALES_18011	capB	-0.422725296	0.606301638	cold acclimation protein B	PA3266	capB	cold acclimation protein B
PALES_18021	PALES_18021	0.477264876	0.512148374	putative transporter	PA3265	PA3265	probable transporter
PALES_18031	PALES_18031	-0.053932776	0.966388104	putative transporter	PA3264	PA3264	probable transporter
PALES_18041	rdgC	0.083947508	0.885863906	recombination associated protein	PA3263	PA3263	conserved hypothetical protein
PALES_18043	PALES_18043	0.68744897	NA	NA	NA	NA	NA
PALES_18051	PALES_18051	-0.127785586	0.857288611	putative peptidyl-prolyl cis-trans isomerase, FkbP-type	PA3262	PA3262	probable peptidyl-prolyl cis-trans isomerase, FkbP-type
PALES_18061	PALES_18061	-0.088038359	0.913301159	putative periplasmic binding protein	PA3261	PA3261	hypothetical protein
PALES_18071	PALES_18071	0.621949298	NA	putative transcriptional regulator	PA3260	PA3260	probable transcriptional regulator
PALES_18081	PALES_18081	0.125630557	0.897376563	hypothetical protein	PA3259	PA3259	hypothetical protein
PALES_18091	PALES_18091	-0.802659797	0.117402098	putative EAL domain/GGDEF domain protein	PA3258	PA3258	hypothetical protein
PALES_18101	prc	0.010218214	0.984709344	periplasmic tail-specific protease	PA3257	algO	AlgO
PALES_18111	PALES_18111	-0.070237716	0.949213519	putative oxidoreductase	PA3256	PA3256	probable oxidoreductase
PALES_18121	PALES_18121	-0.167190793	0.852064324	putative HAD-superfamily hydrolase	PA3255	PA3255	hypothetical protein
PALES_18131	PALES_18131	-0.467261605	NA	putative ATP-binding component of ABC transporter	PA3254	PA3254	probable ATP-binding component of ABC transporter
PALES_18141	PALES_18141	-0.741747491	NA	putative permease of ABC transporter	PA3253	PA3253	probable permease of ABC transporter
PALES_18151	PALES_18151	-0.559330189	NA	putative permease of ABC transporter	PA3252	PA3252	probable permease of ABC transporter
PALES_18161	PALES_18161	-0.640660694	NA	hypothetical protein	PA3251	PA3251	hypothetical protein
PALES_18171	PALES_18171	-0.099217094	0.916702753	putative ABC transporter, periplasmic substrate-binding protein	PA3250	PA3250	hypothetical protein
PALES_18181	PALES_18181	1.319851189	NA	putative transcriptional regulator	PA3249	PA3249	probable transcriptional regulator
PALES_18191	PALES_18191	0.407505167	NA	putative ribosomal-protein-serine acetyltransferase	PA3248	PA3248	Uncharacterized protein
PALES_18201	PALES_18201	0.074205454	0.896562951	putative aminopeptidase 2	PA3247	PA3247	hypothetical protein
PALES_18211	rluA	0.069899698	0.928729013	pseudouridine synthase RluA	PA3246	rluA	pseudouridine synthase RluA
PALES_18221	minE	-0.497985217	0.540386215	cell division topological specificity factor MinE	PA3245	minE	cell division topological specificity factor MinE
PALES_18231	minD	0.032787237	0.951092464	cell division inhibitor MinD	PA3244	minD	cell division inhibitor MinD
PALES_18241	minC	0.114793494	0.83707386	septum formation inhibitor	PA3243	minC	cell division inhibitor MinC
PALES_18251	PALES_18251	0.083103155	0.943497789	lipid A biosynthesis lauroyl acyltransferase	PA3242	htrB2	temperature-regulated acyltransferase HtrB1
PALES_18261	PALES_18261	0.139798111	0.922183175	putative patatin family protein	PA3241	PA3241	hypothetical protein
PALES_18271	PALES_18271	-0.342402298	0.734534061	hypothetical protein	PA3240	PA3240	conserved hypothetical protein
PALES_18281	vacJ	-0.012551078	0.982692376	putative surface lipoprotein	PA3239	PA3239	conserved hypothetical protein
PALES_18291	PALES_18291	-0.254385466	0.764055102	hypothetical protein	PA3238	PA3238	putative lipase
PALES_18301	PALES_18301	-0.339908934	0.831772987	hypothetical protein	PA3237	PA3237	hypothetical protein
PALES_18311	PALES_18311	-0.945551826	0.005644691	putative glycine betaine-binding protein precursor	PA3236	betX	BetX
PALES_18321	PALES_18321	-0.515924108	0.533345588	hypothetical protein	PA3235	PA3235	conserved hypothetical protein
PALES_18331	actP	-0.328952208	0.773947891	acetate permease	PA3234	PA3234	probable sodium:solute symporter
PALES_18341	PALES_18341	-0.116486644	0.918972264	putative signal-transduction protein	PA3233	PA3233	hypothetical protein
PALES_18351	PALES_18351	0.333773262	NA	DNA polymerase III subunit epsilon	PA3232	PA3232	probable nuclease
PALES_18361	PALES_18361	0.077913263	NA	hypothetical protein	PA3231	PA3231	hypothetical protein
PALES_18371	PALES_18371	0.423411096	0.611259153	hypothetical protein	PA3230	PA3230	conserved hypothetical protein
PALES_18381	PALES_18381	-0.043887592	0.960994839	hypothetical protein	PA3229	PA3229	hypothetical protein
PALES_18391	PALES_18391	0.282057944	0.659611411	putative ATP-binding/permease fusion ABC transporter	PA3228	PA3228	probable ATP-binding/permease fusion ABC transporter
PALES_18401	ppiA	0.279251839	0.61021393	peptidyl-prolyl cis-trans isomerase A	PA3227	ppiA	peptidyl-prolyl cis-trans isomerase A
PALES_18411	PALES_18411	0.48132391	0.640659642	putative hydrolase	PA3226	PA3226	probable hydrolase
PALES_18421	PALES_18421	0.476596582	0.544059291	putative transcriptional regulator	PA3225	PA3225	transcriptional regulator
PALES_18431	PALES_18431	-0.420266802	0.635716136	hypothetical protein	PA3224	PA3224	hypothetical protein
PALES_18441	acpD	-0.423832551	0.658425779	acyl carrier protein phosphodiesterase	PA3223	azoR3	AzoR3, azoreductase 3
PALES_18451	PALES_18451	0.792443074	NA	putative permease	PA3222	PA3222	hypothetical protein
PALES_18461	csaA	0.007904697	0.994027358	CsaA protein	PA3221	csaA	CsaA protein
PALES_18471	PALES_18471	0.385159709	NA	putative transcriptional regulator	PA3220	PA3220	probable transcriptional regulator
PALES_18481	PALES_18481	-1.283521263	NA	hypothetical protein	PA3219	PA3219	hypothetical protein
PALES_18501	cyaB	-0.108654318	0.836000781	CyaB	PA3217	cyaB	CyaB
PALES_18511	PALES_18511	-0.544323644	NA	hypothetical protein	PA3216	PA3216	hypothetical protein
PALES_18521	PALES_18521	0.196362611	0.859655005	putative transcriptional regulator	PA3215	PA3215	probable transcriptional regulator
PALES_18531	PALES_18531	1.075987045	NA	putative ABC-type uncharacterized transport system	PA3214	PA3214	hypothetical protein
PALES_18541	PALES_18541	0.305234073	0.630588871	ABC-type transporter, periplasmic component	PA3213	PA3213	hypothetical protein
PALES_18551	PALES_18551	-0.468595813	0.461605328	putative ATP-binding component of ABC transporter	PA3212	PA3212	probable ATP-binding component of ABC transporter
PALES_18561	PALES_18561	0.385525384	0.650537153	putative permease of ABC transporter	PA3211	PA3211	probable permease of ABC transporter
PALES_18571	trkH	0.187578942	0.759152203	potassium uptake protein TrkH	PA3210	trkH	potassium uptake protein TrkH
PALES_18581	PALES_18581	-0.469850495	NA	putative ferredoxin	PA3209	PA3209	conserved hypothetical protein
PALES_18591	PALES_18591	1.290080822	NA	putative nitroreductase family protein	PA3208	PA3208	conserved hypothetical protein
PALES_18611	PALES_18611	1.455248185	1.18E-05	putative two-component sensor	PA3206	cpxS	CpxS
PALES_18621	PALES_18621	0.807157435	0.193048099	putative periplasmic inhibitor/zinc-resistance associated protein	PA3205	PA3205	hypothetical protein
PALES_18631	PALES_18631	0.31836297	0.638489847	putative two-component response regulator	PA3204	cpxR	two-component response regulator CpxR
PALES_18641	PALES_18641	0.445689427	0.526764389	hypothetical protein	PA3203	PA3203	hypothetical protein
PALES_18651	yciI	0.454829516	NA	YciI-like protein	PA3202	PA3202	conserved hypothetical protein
PALES_18661	yciB	-0.152696936	0.845251707	intracellular septation protein A	PA3201	PA3201	conserved hypothetical protein
PALES_18671	PALES_18671	-0.281227825	0.689713708	putative PHP domain protein	PA3200	PA3200	conserved hypothetical protein
PALES_18681	PALES_18681	0.172210347	0.72094421	putative SUA5/yciO/yrdC family:Sua5/YciO/YrdC/YwlC protein family	PA3199	PA3199	conserved hypothetical protein
PALES_18691	PALES_18691	-0.054266902	0.948183771	hypothetical protein	PA3198	PA3198	conserved hypothetical protein
PALES_18701	PALES_18701	-0.014907447	0.982692376	putative transcriptional regulator	PA3197	PA3197	hypothetical protein
PALES_18711	PALES_18711	0.711141711	NA	hypothetical protein	PA3196	PA3196	hypothetical protein
PALES_18721	PALES_18721	-0.931345293	NA	NA	NA	NA	NA
PALES_18731	gapA	-0.211573037	0.771815018	glyceraldehyde 3-phosphate dehydrogenase	PA3195	gapA	glyceraldehyde 3-phosphate dehydrogenase
PALES_18741	edd	-0.000294067	0.999686271	phosphogluconate dehydratase	PA3194	edd	phosphogluconate dehydratase
PALES_18751	glk	0.549554496	0.544059291	glucokinase	PA3193	glk	glucokinase
PALES_18761	gltR	-0.252598038	0.764055102	two-component response regulator GltR	PA3192	gltR	two-component response regulator GltR
PALES_18771	PALES_18771	0.232761901	0.822438155	putative two-component sensor	PA3191	gtrS	glucose transport sensor, GtrS
PALES_18781	PALES_18781	0.161504063	0.88373922	putative binding protein component of ABC sugar transporter	PA3190	PA3190	probable binding protein component of ABC sugar transporter
PALES_18791	PALES_18791	-0.271123677	0.825222603	putative permease of ABC sugar transporter	PA3189	PA3189	probable permease of ABC sugar transporter
PALES_18801	PALES_18801	-0.002709856	0.999305657	putative permease of ABC sugar transporter	PA3188	PA3188	probable permease of ABC sugar transporter
PALES_18811	PALES_18811	0.143400295	0.893013674	putative ATP-binding component of ABC transporter	PA3187	PA3187	probable ATP-binding component of ABC transporter
PALES_18821	oprB	0.177065352	0.88373922	Glucose/carbohydrate outer membrane porin OprB precursor	PA3186	oprB	Glucose/carbohydrate outer membrane porin OprB precursor
PALES_18831	PALES_18831	-0.02455153	0.977856221	putative aldose 1-epimerase	PA3185	PA3185	hypothetical protein
PALES_18841	PALES_18841	0.171372267	0.836434672	DNA-binding transcriptional regulator HexR	PA3184	PA3184	probable transcriptional regulator
PALES_18851	zwf	-0.00792316	0.990329227	glucose-6-phosphate 1-dehydrogenase	PA3183	zwf	glucose-6-phosphate 1-dehydrogenase
PALES_18861	pgl	-0.041761212	0.954180418	6-phosphogluconolactonase	PA3182	pgl	6-phosphogluconolactonase
PALES_18871	PALES_18871	-0.037887353	0.968812956	keto-hydroxyglutarate-aldolase/keto-deoxy- phosphogluconate aldolase	PA3181	PA3181	2-keto-3-deoxy-6-phosphogluconate aldolase
PALES_18881	PALES_18881	-0.094865257	0.933653678	putative 7,8-dihydro-8-oxoguanine-triphosphatase	PA3180	PA3180	hypothetical protein
PALES_18891	PALES_18891	0.191316097	0.787862966	putative pseudouridine synthase	PA3179	PA3179	conserved hypothetical protein
PALES_18901	PALES_18901	0.729483113	NA	hypothetical protein	PA3178	PA3178	hypothetical protein
PALES_18911	PALES_18911	-0.451939172	0.360981811	putative sensory box/GGDEF domain protein	PA3177	PA3177	diguanylate cyclase
PALES_18921	gltS	0.340250891	NA	glutamate/sodium ion symporter, GltS	PA3176	gltS	glutamate/sodium ion symporter, GltS
PALES_18941	PALES_18941	0.495670938	NA	putative transcriptional regulator	PA3174	hutR	HutR
PALES_18951	PALES_18951	-0.342827085	0.549067455	short chain dehydrogenase	PA3173	PA3173	probable short-chain dehydrogenase
PALES_18961	PALES_18961	0.344817725	0.648712192	phosphoglycolate phosphatase	PA3172	PA3172	probable hydrolase
PALES_18971	ubiG	-0.074492184	0.925197047	3-demethylubiquinone-9 3-methyltransferase	PA3171	ubiG	3-demethylubiquinone-9 3-methyltransferase
PALES_18981	PALES_18981	0.018786247	0.983072432	N-ethylammeline chlorohydrolase	PA3170	PA3170	conserved hypothetical protein
PALES_18991	mtnA	-0.073574768	0.869515142	methylthioribose-1-phosphate isomerase	PA3169	PA3169	5-methylthioribose-1-phosphate isomerase MtnA
PALES_19001	gyrA	0.086572813	0.866561135	DNA gyrase subunit A	PA3168	gyrA	DNA gyrase subunit A
PALES_19011	serC	0.129298336	0.778101957	phosphoserine aminotransferase	PA3167	serC	3-phosphoserine aminotransferase
PALES_19021	pheA	-0.016223243	0.975916917	chorismate mutase	PA3166	pheA	chorismate mutase
PALES_19031	hisC2	0.428715269	0.432869538	histidinol-phosphate aminotransferase	PA3165	hisC2	histidinol-phosphate aminotransferase
PALES_19041	PALES_19041	0.611386638	0.354734342	NA	NA	NA	NA
PALES_19051	cmk	0.596514361	0.314119599	cytidylate kinase	PA3163	cmk	cytidylate kinase
PALES_19061	rpsA	-0.134287863	0.840082417	30S ribosomal protein S1	PA3162	rpsA	30S ribosomal protein S1
PALES_19071	ihfB	-0.300469719	0.745127584	integration host factor subunit beta	PA3161	himD	integration host factor beta subunit
PALES_19081	wzz	-0.251827971	0.819427542	O-antigen chain length regulator	PA3160	wzz	O-antigen chain length regulator
PALES_19091	PALES_19091	-0.538250317	0.587954774	NA	NA	NA	NA
PALES_19101	PALES_19101	-0.312333631	0.761620687	NA	NA	NA	NA
PALES_19111	PALES_19111	-0.357802607	0.761620687	NA	NA	NA	NA
PALES_19121	PALES_19121	-0.348328178	0.674808223	NA	NA	NA	NA
PALES_19131	PALES_19131	-0.308077215	0.749734512	NA	NA	NA	NA
PALES_19141	PALES_19141	-0.309261762	0.685692359	NA	NA	NA	NA
PALES_19151	PALES_19151	0.252562919	0.443511714	NA	NA	NA	NA
PALES_19161	PALES_19161	0.379784956	0.405074857	ORF_13; similar to NAD dependent epimerase/dehydratase family	PA3146	wbpK	probable NAD-dependent epimerase/dehydratase WbpK
PALES_19171	orfN	-0.1848662	0.843011138	putative group 4 glycosyl transferase	PA3145	wbpL	glycosyltransferase WbpL
PALES_19181	wbpM	-0.156652488	0.761620687	nucleotide sugar epimerase/dehydratase WbpM	PA3141	wbpM	nucleotide sugar epimerase/dehydratase WbpM
PALES_19191	PALES_19191	-0.442265332	0.603311017	putative competence protein	PA3140	PA3140	hypothetical protein
PALES_19201	PALES_19201	0.031474797	0.949213519	aromatic amino acid aminotransferase	PA3139	PA3139	probable amino acid aminotransferase
PALES_19211	uvrB	-0.222230041	0.6288756	excinuclease ABC subunit B	PA3138	uvrB	excinuclease ABC subunit B
PALES_19221	PALES_19221	0.243719498	0.765122679	putative major facilitator superfamily (MFS) transporter	PA3137	PA3137	probable major facilitator superfamily (MFS) transporter
PALES_19231	PALES_19231	0.303416296	0.788535003	putative secretion protein	PA3136	PA3136	probable secretion protein
PALES_19241	PALES_19241	0.450312769	NA	putative transcriptional regulator	PA3135	PA3135	probable transcriptional regulator
PALES_19251	gltX	0.005537998	0.992127945	glutamyl-tRNA synthetase	PA3134	gltX	glutamyl-tRNA synthetase
PALES_19252	PALES_19252	0.531259661	NA	NA	NA	NA	NA
PALES_19253	PALES_19253	0.109192427	NA	NA	NA	NA	NA
PALES_19254	PALES_19254	1.277201271	NA	NA	NA	NA	NA
PALES_19261	PALES_19261	-0.031568607	NA	putative transcriptional regulator	PA3133	sawR	SawR
PALES_19271	PALES_19271	0.643163088	NA	putative hydrolase	PA3132	PA3132	probable hydrolase
PALES_19281	PALES_19281	0.234992119	0.806195184	putative aldolase	PA3131	PA3131	probable aldolase
PALES_19291	PALES_19291	0.35528773	0.624620394	putative thioesterase	PA3130	PA3130	hypothetical protein
PALES_19301	PALES_19301	0.449940019	0.571700005	putative tRNA-dihydrouridine synthase	PA3129	PA3129	conserved hypothetical protein
PALES_19311	PALES_19311	0.98381093	NA	short chain dehydrogenase	PA3128	PA3128	probable short-chain dehydrogenase
PALES_19321	PALES_19321	-0.076042159	0.949196503	putative bleomycin resistance protein	PA3127	PA3127	hypothetical protein
PALES_19331	ibpA	0.765695895	0.083216594	heat-shock protein IbpA	PA3126	ibpA	heat-shock protein IbpA
PALES_19341	PALES_19341	0.185989022	NA	putative secreted protein	PA3125	PA3125	putative transferase
PALES_19351	PALES_19351	0.781678127	0.365101537	putative transcriptional regulator	PA3124	PA3124	probable transcriptional regulator
PALES_19361	PALES_19361	0.238740865	0.826705921	putative translation initiation inhibitor	PA3123	PA3123	RidA subfamily protein
PALES_19371	PALES_19371	0.235116262	0.832575483	putative transcriptional regulator	PA3122	PA3122	probable transcriptional regulator
PALES_19381	leuC	0.140908352	0.893013674	isopropylmalate isomerase large subunit	PA3121	leuC	3-isopropylmalate dehydratase large subunit
PALES_19391	leuD	-0.053556602	0.973896787	isopropylmalate isomerase small subunit	PA3120	leuD	3-isopropylmalate dehydratase small subunit
PALES_19401	PALES_19401	-0.101379801	0.942637208	putative biotin synthesis protein	PA3119	PA3119	conserved hypothetical protein
PALES_19411	leuB	0.014494109	0.981421787	3-isopropylmalate dehydrogenase	PA3118	leuB	3-isopropylmalate dehydrogenase
PALES_19421	asd	-0.191975786	0.647369073	aspartate-semialdehyde dehydrogenase	PA3117	asd	aspartate semialdehyde dehydrogenase
PALES_19431	PALES_19431	0.195866309	0.773947891	aspartate-semialdehyde dehydrogenase	PA3116	PA3116	probable aspartate-semialdehyde dehydrogenase
PALES_19441	fimV	-0.22229174	0.512148374	Motility protein FimV	PA3115	fimV	Motility protein FimV
PALES_19451	truA	0.298840855	NA	tRNA pseudouridine synthase A	PA3114	truA	tRNA-pseudouridine synthase I
PALES_19461	trpF	0.426212791	0.429095278	N-(5'-phosphoribosyl)anthranilate isomerase	PA3113	trpF	N-(5'phosphoribosyl)anthranilate (PRA) isomerase
PALES_19481	accD	0.075962642	0.882292656	acetyl-CoA carboxylase subunit beta	PA3112	accD	acetyl-CoA carboxylase beta subunit
PALES_19491	folC	0.411210409	0.6288756	folylpolyglutamate synthetase	PA3111	folC	folylpolyglutamate synthetase
PALES_19501	PALES_19501	0.099346735	0.870627844	putative DedD protein	PA3110	PA3110	hypothetical protein
PALES_19511	cvpA	0.508163416	0.652273902	putative colicin V production protein	PA3109	PA3109	hypothetical protein
PALES_19521	purF	0.095817883	0.828785811	amidophosphoribosyltransferase	PA3108	purF	amidophosphoribosyltransferase
PALES_19531	metZ	-0.031271617	0.960298771	o-succinylhomoserine sulfhydrylase	PA3107	metZ	o-succinylhomoserine sulfhydrylase
PALES_19541	PALES_19541	0.12900888	0.897376563	oxidoreductase	PA3106	PA3106	probable short-chain dehydrogenase
PALES_19551	xcpQ	0.030063354	0.964855623	general secretion pathway protein D	PA3105	xcpQ	general secretion pathway protein D
PALES_19561	xcpP	0.180113161	0.761620687	secretion protein XcpP	PA3104	xcpP	secretion protein XcpP
PALES_19571	xcpR	0.309089248	0.398612842	general secretion pathway protein E	PA3103	xcpR	general secretion pathway protein E
PALES_19581	xcpS	0.113941918	0.897376563	general secretion pathway protein F	PA3102	xcpS	general secretion pathway protein F
PALES_19591	xcpT	0.099431707	0.889455016	general secretion pathway protein G	PA3101	xcpT	general secretion pathway protein G
PALES_19601	xcpU	0.677225476	NA	General secretion pathway outer membrane protein H precursor	PA3100	xcpU	General secretion pathway outer membrane protein H precursor
PALES_19611	xcpV	0.546609602	NA	general secretion pathway protein I	PA3099	xcpV	general secretion pathway protein I
PALES_19621	xcpW	1.082361522	0.193048099	general secretion pathway protein J	PA3098	xcpW	general secretion pathway protein J
PALES_19631	xcpX	0.622396181	0.469948023	general secretion pathway protein K	PA3097	xcpX	general secretion pathway protein K
PALES_19641	xcpY	0.372346892	NA	general secretion pathway protein L	PA3096	xcpY	general secretion pathway protein L
PALES_19651	xcpZ	1.476423679	NA	general secretion pathway protein M	PA3095	xcpZ	general secretion pathway protein M
PALES_19652	PALES_19652	0.704291411	NA	NA	NA	NA	NA
PALES_19653	PALES_19653	1.253158159	NA	NA	NA	NA	NA
PALES_19654	PALES_19654	0.288114781	NA	NA	NA	NA	NA
PALES_19661	PALES_19661	0.282133118	0.745983104	putative transcriptional regulator	PA3094	PA3094	probable transcriptional regulator
PALES_19671	PALES_19671	0.189615911	0.88648374	hypothetical protein	PA3093	PA3093	hypothetical protein
PALES_19681	fadH1	0.200330676	0.802765142	2,4-dienoyl-CoA reductase FadH1	PA3092	fadH1	2,4-dienoyl-CoA reductase FadH1
PALES_19691	PALES_19691	-0.238605013	0.761620687	hypothetical protein	PA3091	PA3091	hypothetical protein
PALES_19701	PALES_19701	0.648205387	NA	NA	NA	NA	NA
PALES_19711	PALES_19711	1.822289893	NA	hypothetical protein	PA3089	PA3089	hypothetical protein
PALES_19721	ppnK	-0.624217439	0.390711398	inorganic polyphosphate/ATP-NAD kinase	PA3088	PA3088	conserved hypothetical protein
PALES_19731	PALES_19731	0.71925629	NA	hypothetical protein	PA3087	PA3087	hypothetical protein
PALES_19741	PALES_19741	0.067039247	NA	hypothetical protein	PA3086	PA3086	hypothetical protein
PALES_19751	PALES_19751	0.318771012	0.675974522	hypothetical protein	PA3085	PA3085	hypothetical protein
PALES_19761	PALES_19761	0.5378512	0.365101537	hypothetical protein	PA3084	PA3084	hypothetical protein
PALES_19771	pepN	0.140181361	0.70906534	aminopeptidase N	PA3083	pepN	aminopeptidase N
PALES_19781	gbt	-0.225639093	0.632330456	glycine betaine transmethylase	PA3082	gbt	glycine betaine transmethylase
PALES_19791	PALES_19791	-0.026260849	0.971240759	hypothetical protein	PA3081	PA3081	conserved hypothetical protein
PALES_19801	PALES_19801	0.571275231	0.398026888	putative BNR/Asp-box repeat protein	PA3080	PA3080	hypothetical protein
PALES_19811	PALES_19811	-0.00528443	0.996553191	putative export protein	PA3079	PA3079	hypothetical protein
PALES_19821	PALES_19821	0.548211138	0.37592047	putative two-component sensor	PA3078	cprS	CprS
PALES_19831	PALES_19831	0.585059579	NA	putative two-component response regulator	PA3077	cprR	CprR
PALES_19841	PALES_19841	0.13828383	NA	hypothetical protein	PA3076	PA3076	hypothetical protein
PALES_19851	PALES_19851	0.073032758	0.923096355	hypothetical protein	PA3075	PA3075	hypothetical protein
PALES_19861	PALES_19861	-0.037536772	NA	putative TPR domain protein	PA3074	PA3074	hypothetical protein
PALES_19871	PALES_19871	-0.575744101	NA	putative von Willebrand factor type A domain	PA3073	PA3073	hypothetical protein
PALES_19891	PALES_19891	-0.305894853	0.593334775	hypothetical protein	PA3071	PA3071	hypothetical protein
PALES_19901	PALES_19901	0.111001627	0.826705921	putative MoxR-like ATPase	PA3070	PA3070	conserved hypothetical protein
PALES_19911	PALES_19911	0.548624637	0.497052817	putative lipoprotein	PA3069	PA3069	hypothetical protein
PALES_19921	gdhB	-0.06828407	0.930771334	NAD-dependent glutamate dehydrogenase	PA3068	gdhB	NAD-dependent glutamate dehydrogenase
PALES_19931	PALES_19931	1.004676271	NA	NA	NA	NA	NA
PALES_19941	PALES_19941	0.461284068	0.633637205	NA	NA	NA	NA
PALES_19951	PALES_19951	1.466011348	NA	NA	NA	NA	NA
PALES_19961	pelA	-0.607288675	0.546258708	hypothetical protein	PA3064	pelA	PelA
PALES_19971	pelB	0.423767588	0.653155798	hypothetical protein	PA3063	pelB	PelB
PALES_19991	pelD	-0.161781665	0.908102292	hypothetical protein	PA3061	pelD	PelD
PALES_20001	pelE	1.067992578	NA	hypothetical protein	PA3060	pelE	PelE
PALES_20011	pelF	-0.577692983	0.405074857	putative glycosyltransferase	PA3059	pelF	PelF
PALES_20021	pelG	-0.070959147	0.949213519	PelG	PA3058	pelG	PelG
PALES_20031	PALES_20031	-0.883511174	NA	hypothetical protein	PA3057	PA3057	hypothetical protein
PALES_20041	PALES_20041	0.078758629	0.948985676	hypothetical protein	PA3056	PA3056	hypothetical protein
PALES_20051	PALES_20051	0.299431034	0.616766548	hypothetical protein	PA3055	PA3055	hypothetical protein
PALES_20061	PALES_20061	-0.079137628	0.936960756	putative carboxypeptidase	PA3054	PA3054	putative carboxypeptidase
PALES_20071	PALES_20071	0.161776629	0.820177249	hypothetical protein	PA3053	PA3053	probable hydrolytic enzyme
PALES_20081	PALES_20081	0.118027503	NA	hypothetical protein	PA3051	PA3051	hypothetical protein
PALES_20091	pyrD	0.209206195	0.778150529	dihydroorotate dehydrogenase 2	PA3050	pyrD	dihydroorotate dehydrogenase
PALES_20101	rmf	-0.998170984	0.075681669	ribosome modulation factor	PA3049	rmf	ribosome modulation factor
PALES_20121	rlmL	0.276131536	0.518860614	23S rRNA m(2)G2445 methyltransferase	PA3048	PA3048	conserved hypothetical protein
PALES_20131	PALES_20131	-0.024949993	0.973896787	putative D-alanyl-D-alanine carboxypeptidase	PA3047	PA3047	probable D-alanyl-D-alanine carboxypeptidase
PALES_20141	PALES_20141	-0.459723343	0.539541642	hypothetical protein	PA3046	PA3046	conserved hypothetical protein
PALES_20151	PALES_20151	-0.378281019	0.803093323	putative two-component response regulator	PA3045	rocA2	Two-component response regulator, RocA2
PALES_20161	PALES_20161	-0.106919473	0.933653678	putative two-component sensor	PA3044	rocsS2	Two-component sensor RocS2
PALES_20171	PALES_20171	-0.137753525	0.870627844	deoxyguanosinetriphosphate triphosphohydrolase-like protein	PA3043	PA3043	conserved hypothetical protein
PALES_20181	PALES_20181	0.119860787	NA	hypothetical protein	PA3042	PA3042	hypothetical protein
PALES_20191	PALES_20191	0.576455303	0.616766548	hypothetical protein	PA3041	PA3041	hypothetical protein
PALES_20201	PALES_20201	-0.558770632	0.193048099	hypothetical protein	PA3040	PA3040	conserved hypothetical protein
PALES_20211	PALES_20211	0.494498869	0.533345588	putative transporter	PA3039	PA3039	probable transporter
PALES_20221	PALES_20221	-0.475291951	0.504278388	putative porin	PA3038	opdQ	OpdQ
PALES_20231	PALES_20231	-1.055725125	NA	putative hydrolase	PA3037	PA3037	hypothetical protein
PALES_20251	PALES_20251	0.313943886	NA	putative glutathione S-transferase	PA3035	PA3035	probable glutathione S-transferase
PALES_20261	PALES_20261	-0.234862126	0.745127584	putative transcriptional regulator	PA3034	PA3034	probable transcriptional regulator
PALES_20271	PALES_20271	0.103615233	0.913301159	hypothetical protein	PA3033	PA3033	hypothetical protein
PALES_20281	snr1	-0.375583273	0.535652152	cytochrome c Snr1	PA3032	snr1	cytochrome c Snr1
PALES_20291	PALES_20291	-0.403721905	0.635716136	putative lipoprotein	PA3031	PA3031	hypothetical protein
PALES_20301	mobA	-0.772128358	NA	molybdopterin-guanine dinucleotide biosynthesis protein A	PA3030	mobA	molybdopterin-guanine dinucleotide biosynthesis protein MobA
PALES_20311	moaB2	-0.147549893	0.857751367	molybdopterin biosynthetic protein B2	PA3029	moaB2	molybdopterin biosynthetic protein B2
PALES_20321	moeA2	0.611553071	NA	molybdenum cofactor biosynthesis protein A2	PA3028	moeA2	molybdenum cofactor biosynthesis protein A2
PALES_20331	PALES_20331	0.185922298	0.778101957	putative transcriptional regulator	PA3027	PA3027	probable transcriptional regulator
PALES_20341	PALES_20341	-0.091229649	0.912681814	putative oxidase	PA3026	PA3026	conserved hypothetical protein
PALES_20351	PALES_20351	0.724397418	NA	putative FAD-dependent glycerol-3-phosphate dehydrogenase	PA3025	PA3025	probable FAD-dependent glycerol-3-phosphate dehydrogenase
PALES_20361	PALES_20361	0.401865625	0.593092328	putative carbohydrate kinase	PA3024	PA3024	probable carbohydrate kinase
PALES_20371	PALES_20371	-0.058932198	0.964855623	lipid kinase	PA3023	PA3023	conserved hypothetical protein
PALES_20381	PALES_20381	-0.047330221	0.958595187	hypothetical protein	PA3022	PA3022	hypothetical protein
PALES_20401	PALES_20401	-0.606232555	0.210969408	hypothetical protein	PA3021	PA3021	hypothetical protein
PALES_20411	PALES_20411	-0.117821891	0.870911435	putative soluble lytic transglycosylase	PA3020	PA3020	probable soluble lytic transglycosylase
PALES_20431	PALES_20431	0.257253421	0.647079494	putative ATP-binding component of ABC transporter	PA3019	PA3019	probable ATP-binding component of ABC transporter
PALES_20441	PALES_20441	-0.010708943	0.994453344	hypothetical protein	PA3018	PA3018	hypothetical protein
PALES_20451	PALES_20451	-0.204723034	0.819114311	putative universal stress protein	PA3017	PA3017	conserved hypothetical protein
PALES_20461	PALES_20461	-0.553019231	NA	hypothetical protein	PA3016	PA3016	hypothetical protein
PALES_20471	PALES_20471	-0.086997114	0.931680391	hypothetical protein	PA3015	PA3015	hypothetical protein
PALES_20481	fadB	-0.349185051	0.594233907	multifunctional fatty acid oxidation complex subunit alpha	PA3014	faoA	fatty-acid oxidation complex alpha-subunit
[truncated: 3,656 more rows]
