# Supplementary material for: A biofilm-targeting lipo-peptoid to treat Pseudomonas aeruginosa and Staphylococcus aureus co-infections
Source: Biofilm. 2025 Mar 12;9:100272. doi: 10.1016/j.bioflm.2025.100272 (PMC12005307; doi:10.1016/j.bioflm.2025.100272)
Supplement: Multimedia component 3 [file mmc3.zip]

Archive with 1 entries (1 files):
- Table S3_monoSa_V2.txt
