# Supplementary material for: A biofilm-targeting lipo-peptoid to treat Pseudomonas aeruginosa and Staphylococcus aureus co-infections
Source: Biofilm. 2025 Mar 12;9:100272. doi: 10.1016/j.bioflm.2025.100272 (PMC12005307; doi:10.1016/j.bioflm.2025.100272)
Supplement: Multimedia component 3 [file mmc3.zip › Table S3_monoSa_V2.txt]

USA300_Locus	USA300_gene	log2 FoldChange	padj	refseq_loci	description
SAUSA300_0001	dnaA	-0.091959898	0.319861119	SAUSA300_RS00010	chromosomal replication initiator protein DnaA
SAUSA300_0002	dnaN	0.030733499	0.798756305	SAUSA300_RS00015	DNA polymerase III subunit beta
SAUSA300_0003	yaaA	0.474265951	0.014299905	SAUSA300_RS00020	S4 domain-containing protein YaaA
SAUSA300_0004	recF	0.140599561	0.122907314	SAUSA300_RS00025	DNA replication/repair protein RecF
SAUSA300_0005	gyrB	0.077430867	0.621062682	SAUSA300_RS00030	DNA topoisomerase (ATP-hydrolyzing) subunit B
SAUSA300_0006	gyrA	0.044581467	0.692055999	SAUSA300_RS00035	DNA gyrase subunit A
SAUSA300_0007	SAUSA300_0007	-0.808900962	5.00E-16	SAUSA300_RS00040	NAD(P)H-hydrate dehydratase
SAUSA300_0008	hutH	0.248103134	0.058411081	SAUSA300_RS00045	histidine ammonia-lyase
SAUSA300_0009	serS	-0.785676338	5.31E-20	SAUSA300_RS00050	serine--tRNA ligase
SAUSA300_0010	SAUSA300_0010	-0.109500132	0.494606225	SAUSA300_RS00055	AzlC family ABC transporter permease
SAUSA300_0011	SAUSA300_0011	0.030093803	0.879247422	SAUSA300_RS00060	AzlD domain-containing protein
SAUSA300_0012	SAUSA300_0012	0.351609129	0.001202611	SAUSA300_RS00065	alpha/beta fold hydrolase family protein
SAUSA300_0013	SAUSA300_0013	0.319679016	0.000563586	SAUSA300_RS00070	YybS family protein
SAUSA300_0014	gdpP	0.253753316	1.02E-07	SAUSA300_RS00075	cyclic-di-AMP phosphodiesterase GdpP
SAUSA300_0015	rplI	0.207081354	0.1335811	SAUSA300_RS00080	50S ribosomal protein L9
SAUSA300_0016	dnaB	0.157335991	0.047617271	SAUSA300_RS00085	replicative DNA helicase
SAUSA300_0017	SAUSA300_0017	-0.932102701	3.52E-16	SAUSA300_RS00090	adenylosuccinate synthase
SAUSA300_0020	SAUSA300_0020	0.222311036	0.016400785	SAUSA300_RS00105	response regulator transcription factor
SAUSA300_0021	walK	0.234310144	0.001068528	SAUSA300_RS00110	cell wall metabolism sensor histidine kinase WalK
SAUSA300_0022	SAUSA300_0022	0.074437166	0.320820818	SAUSA300_RS00115	hypothetical protein
SAUSA300_0023	SAUSA300_0023	0.07380644	0.479117507	SAUSA300_RS00120	two-component system regulatory protein YycI
SAUSA300_0024	SAUSA300_0024	0.450277275	1.83E-07	SAUSA300_RS00125	MBL fold metallo-hydrolase
SAUSA300_0025	adsA	-0.649264295	1.84E-06	SAUSA300_RS00130	LPXTG-anchored adenosine synthase AdsA
SAUSA300_0026	rlmH	-0.425033059	0.021976541	SAUSA300_RS00135	23S rRNA (pseudouridine(1915)-N(3))-methyltransferase RlmH
SAUSA300_0027	SAUSA300_0027	-0.415314189	7.33E-05	SAUSA300_RS00140	DUF3578 domain-containing protein
SAUSA300_0028	SAUSA300_0028	0.052947164	0.783885225	SAUSA300_RS00145	IS6-like element IS257 family transposase
SAUSA300_0029	SAUSA300_0029	0.043682508	0.82141793	NA	NA
SAUSA300_0030	SAUSA300_0030	0.917656716	1.90E-17	SAUSA300_RS00155	glycerophosphoryl diester phosphodiesterase
SAUSA300_0031	SAUSA300_0031	0.637744335	0.044461322	SAUSA300_RS00160	MaoC family dehydratase
SAUSA300_0032	mecA	-0.221980565	0.047056141	SAUSA300_RS00165	PBP2a family beta-lactam-resistant peptidoglycan transpeptidase MecA
SAUSA300_0033	SAUSA300_0033	-0.307676873	0.000317426	SAUSA300_RS00170	beta-lactam sensor/signal transducer MecR1
SAUSA300_0034	SAUSA300_0034	0.125618326	0.809096979	SAUSA300_RS00180	IS1182 family transposase
SAUSA300_0035	SAUSA300_0035	-0.164270499	0.353146502	SAUSA300_RS00175	DUF3387 domain-containing protein
SAUSA300_0036	SAUSA300_0036	-0.310552461	0.714598613	SAUSA300_RS00185	DUF1643 domain-containing protein
SAUSA300_0037	SAUSA300_0037	0.942404341	3.94E-23	SAUSA300_RS00200	recombinase family protein
SAUSA300_0038	SAUSA300_0038	0.114646643	0.475000743	SAUSA300_RS00205	recombinase family protein
SAUSA300_0039	SAUSA300_0039	0.094145309	0.575206187	SAUSA300_RS00210	DUF927 domain-containing protein
SAUSA300_0040	SAUSA300_0040	0.242332497	0.662900567	SAUSA300_RS00215	hypothetical protein
SAUSA300_0041	SAUSA300_0041	0.343847807	2.78E-05	SAUSA300_RS00220	hypothetical protein
SAUSA300_0042	SAUSA300_0042	0.221654666	0.000685989	SAUSA300_RS00225	putative DNA binding domain-containing protein
SAUSA300_0043	SAUSA300_0043	0.817740375	0.456850033	NA	NA
SAUSA300_0044	cstB	0.347874698	0.349004258	SAUSA300_RS00235	persulfide dioxygenase-sulfurtransferase CstB
SAUSA300_0045	SAUSA300_0045	-0.197253809	0.483113093	SAUSA300_RS00240	HNH endonuclease
SAUSA300_0046	SAUSA300_0046	0.180688952	0.109187982	SAUSA300_RS00245	hypothetical protein
SAUSA300_0047	SAUSA300_0047	0.127218404	0.570333354	SAUSA300_RS00250	HNH endonuclease
SAUSA300_0048	SAUSA300_0048	-0.103487087	0.803231025	SAUSA300_RS00255	hypothetical protein
SAUSA300_0049	SAUSA300_0049	0.139967991	0.651006184	SAUSA300_RS00260	hypothetical protein
SAUSA300_0050	SAUSA300_0050	-0.536903811	0.099444164	SAUSA300_RS00265	hypothetical protein
SAUSA300_0052	SAUSA300_0052	-1.440580851	0.184859198	NA	NA
SAUSA300_0053	SAUSA300_0053	-0.65850054	4.54E-05	SAUSA300_RS00275	GNAT family N-acetyltransferase
SAUSA300_0054	SAUSA300_0054	0.06561844	0.951747724	NA	NA
SAUSA300_0055	SAUSA300_0055	2.027869261	1.44E-24	SAUSA300_RS00280	zinc-dependent alcohol dehydrogenase family protein
SAUSA300_0056	SAUSA300_0056	1.297727226	0.141087142	SAUSA300_RS00290	DUF1643 domain-containing protein
SAUSA300_0057	SAUSA300_0057	0.607937539	0.113684229	SAUSA300_RS00295	DUF960 family protein
SAUSA300_0059	SAUSA300_0059	-0.531054948	0.576349019	SAUSA300_RS00300	hypothetical protein
SAUSA300_0060	SAUSA300_0060	0.35521319	0.184156023	SAUSA300_RS00305	IS3 family transposase
SAUSA300_0061	arcC	0.091617492	0.50971673	SAUSA300_RS00310	carbamate kinase
SAUSA300_0062	argF	0.124193422	0.452955816	SAUSA300_RS00315	ornithine carbamoyltransferase
SAUSA300_0063	SAUSA300_0063	-0.197726292	0.4790808	SAUSA300_RS00320	Crp/Fnr family transcriptional regulator
SAUSA300_0064	arcD	0.007954944	0.960699207	SAUSA300_RS00325	arginine-ornithine antiporter
SAUSA300_0065	arcA	0.166534563	0.355925788	SAUSA300_RS00330	arginine deiminase
SAUSA300_0066	SAUSA300_0066	0.005642766	0.988641177	SAUSA300_RS00335	ArgR family transcriptional regulator
SAUSA300_0067	SAUSA300_0067	0.281312994	0.085256784	SAUSA300_RS00340	universal stress protein
SAUSA300_0068	SAUSA300_0068	-0.451172412	0.401932393	NA	NA
SAUSA300_0070	SAUSA300_0070	0.068941509	0.596876589	SAUSA300_RS00355	alpha/beta hydrolase
SAUSA300_0071	SAUSA300_0071	0.292978023	0.011052602	SAUSA300_RS00360	IS110 family transposase
SAUSA300_0072	SAUSA300_0072	0.063016891	0.80237569	SAUSA300_RS00365	class I SAM-dependent methyltransferase
SAUSA300_0073	SAUSA300_0073	0.035516293	0.860087626	SAUSA300_RS00370	ABC transporter substrate-binding protein
SAUSA300_0074	SAUSA300_0074	-0.025387579	0.883954197	SAUSA300_RS00375	ABC transporter permease
SAUSA300_0075	SAUSA300_0075	-0.062458153	0.798756305	SAUSA300_RS00380	ABC transporter permease
SAUSA300_0076	SAUSA300_0076	0.01067304	0.961097956	SAUSA300_RS00385	ATP-binding cassette domain-containing protein
SAUSA300_0077	SAUSA300_0077	-0.522426748	0.007154514	SAUSA300_RS00390	ATP-binding cassette domain-containing protein
SAUSA300_0078	SAUSA300_0078	0.880485584	2.09E-05	SAUSA300_RS00395	copper-translocating P-type ATPase
SAUSA300_0079	SAUSA300_0079	0.833775395	0.000275053	SAUSA300_RS00400	YdhK family protein
SAUSA300_0080	SAUSA300_0080	0.883327801	0.023618386	SAUSA300_RS00410	hypothetical protein
SAUSA300_0081	SAUSA300_0081	0.490953341	1.49E-07	SAUSA300_RS00415	TIGR04141 family sporadically distributed protein
SAUSA300_0082	SAUSA300_0082	-0.242522071	0.099245894	SAUSA300_RS00420	tRNA-dihydrouridine synthase
SAUSA300_0083	SAUSA300_0083	-0.186429311	0.256802411	SAUSA300_RS00430	sulfite exporter TauE/SafE family protein
SAUSA300_0084	cstR	-0.477744244	0.261489814	SAUSA300_RS00435	persulfide-sensing transcriptional repressor CstR
SAUSA300_0085	cstA	0.177203212	0.372560443	SAUSA300_RS00440	persulfide response sulfurtransferase CstA
SAUSA300_0086	cstB	0.154871889	0.332989228	SAUSA300_RS00445	persulfide dioxygenase-sulfurtransferase CstB
SAUSA300_0088	SAUSA300_0088	-0.603385692	0.017678158	SAUSA300_RS00455	universal stress protein
SAUSA300_0089	SAUSA300_0089	-0.360944194	1.17E-05	SAUSA300_RS00460	tRNA-dihydrouridine synthase
SAUSA300_0090	SAUSA300_0090	0.039818195	0.830038917	SAUSA300_RS00470	TfoX/Sxy family protein
SAUSA300_0091	SAUSA300_0091	0.030282787	0.861339943	SAUSA300_RS00475	MFS transporter
SAUSA300_0092	SAUSA300_0092	-0.360017125	0.281896938	SAUSA300_RS00480	flavodoxin family protein
SAUSA300_0093	SAUSA300_0093	0.460951161	2.45E-05	SAUSA300_RS00485	LysR family transcriptional regulator
SAUSA300_0094	SAUSA300_0094	-0.427157203	0.117723289	SAUSA300_RS00490	DUF4865 family protein
SAUSA300_0095	SAUSA300_0095	-0.124467333	0.496901865	SAUSA300_RS00495	LysR family transcriptional regulator
SAUSA300_0096	SAUSA300_0096	-0.261833035	0.035256432	SAUSA300_RS00500	hypothetical protein
SAUSA300_0097	SAUSA300_0097	-0.696771788	2.19E-07	SAUSA300_RS00505	DNA2/NAM7 family helicase
SAUSA300_0098	SAUSA300_0098	-0.741623503	0.00015573	SAUSA300_RS00510	hypothetical protein
SAUSA300_0099	SAUSA300_0099	-1.295492062	1.25E-13	SAUSA300_RS00515	phosphatidylinositol-specific phospholipase C
SAUSA300_0100	SAUSA300_0100	-0.693357065	0.000973976	SAUSA300_RS00520	tandem-type lipoprotein
SAUSA300_0101	SAUSA300_0101	-0.36772238	0.005466637	SAUSA300_RS00525	tandem-type lipoprotein
SAUSA300_0102	SAUSA300_0102	-0.308771472	0.050379924	SAUSA300_RS00530	tandem-type lipoprotein
SAUSA300_0103	SAUSA300_0103	-0.318647028	0.010799583	SAUSA300_RS00535	tandem-type lipoprotein
SAUSA300_0104	SAUSA300_0104	0.008541771	0.927140127	SAUSA300_RS00540	helix-turn-helix domain-containing protein
SAUSA300_0105	SAUSA300_0105	-0.026081443	0.88245354	SAUSA300_RS00545	M20 family metallopeptidase
SAUSA300_0106	SAUSA300_0106	0.023486042	0.87534255	SAUSA300_RS00550	MFS transporter
SAUSA300_0107	SAUSA300_0107	-0.799739525	1.13E-16	SAUSA300_RS00555	Na/Pi cotransporter family protein
SAUSA300_0108	SAUSA300_0108	-0.902461931	4.98E-08	SAUSA300_RS00560	oleate hydratase
SAUSA300_0109	SAUSA300_0109	-0.377184076	0.431658531	SAUSA300_RS00565	DMT family transporter
SAUSA300_0110	SAUSA300_0110	-0.281930589	0.2183575	SAUSA300_RS00570	PLP-dependent aminotransferase family protein
SAUSA300_0111	SAUSA300_0111	-0.26816752	0.195540029	SAUSA300_RS00575	DUF1648 domain-containing protein
SAUSA300_0112	SAUSA300_0112	-0.470645562	0.000262971	SAUSA300_RS00580	L-lactate permease
SAUSA300_0113	spa	-1.687417943	6.46E-22	SAUSA300_RS00585	staphylococcal protein A
SAUSA300_0114	sarS	-0.906648033	7.51E-15	SAUSA300_RS00590	HTH-type transcriptional regulator SarS
SAUSA300_0115	sirC	-0.383149103	0.010610179	SAUSA300_RS00595	staphyloferrin B ABC transporter permease subunit SirC
SAUSA300_0116	sirB	-1.288736546	2.82E-12	SAUSA300_RS00600	staphyloferrin B ABC transporter permease subunit SirB
SAUSA300_0117	sirA	-1.725177251	5.46E-24	SAUSA300_RS00605	staphyloferrin B ABC transporter substrate-binding protein SirA
SAUSA300_0118	sbnA	0.507385078	0.090420103	SAUSA300_RS00610	3-diaminopropionate biosynthesis protein SbnA
SAUSA300_0119	sbnB	0.200443379	0.546032956	SAUSA300_RS00615	N-[(2S)-2-amino-2-carboxyethyl]-L-glutamate dehydrogenase SbnB
SAUSA300_0120	sbnC	0.218541892	0.368605962	SAUSA300_RS00620	staphyloferrin B biosynthesis protein SbnC
SAUSA300_0121	sbnD	0.115925373	0.669808883	SAUSA300_RS00625	staphyloferrin B export MFS transporter
SAUSA300_0122	sbnE	0.091554404	0.662900567	SAUSA300_RS00630	3-diaminopropanoate--citrate ligase SbnE
SAUSA300_0123	sbnF	0.082466079	0.667584508	SAUSA300_RS00635	3-(L-alanin-3-ylcarbamoyl)-2-[(2-aminoethylcarbamoyl)methyl]-2-hydroxypropanoate synthase SbnF
SAUSA300_0124	sbnG	0.050792671	0.859530162	SAUSA300_RS00640	staphyloferrin B biosynthesis citrate synthase SbnG
SAUSA300_0125	sbnH	0.038202809	0.87923222	SAUSA300_RS00645	staphyloferrin B biosynthesis decarboxylase SbnH
SAUSA300_0126	sbnI	0.143882425	0.443452718	SAUSA300_RS00650	bifunctional transcriptional regulator/O-phospho-L-serine synthase SbnI
SAUSA300_0127	SAUSA300_0127	-0.532228497	0.07283074	SAUSA300_RS00660	hypothetical protein
SAUSA300_0128	SAUSA300_0128	-0.889799996	1.82E-10	SAUSA300_RS00665	MFS transporter
SAUSA300_0129	SAUSA300_0129	0.835495022	4.90E-11	SAUSA300_RS00670	(S)-acetoin forming diacetyl reductase
SAUSA300_0130	SAUSA300_0130	-0.253666847	0.443452718	SAUSA300_RS00680	NAD-dependent epimerase/dehydratase family protein
SAUSA300_0131	SAUSA300_0131	-0.494148048	0.273090563	SAUSA300_RS00685	sugar transferase
SAUSA300_0132	SAUSA300_0132	-0.259294198	0.642305657	SAUSA300_RS00690	glycosyltransferase family 4 protein
SAUSA300_0133	SAUSA300_0133	-0.401775277	0.107026645	SAUSA300_RS00695	O-antigen ligase family protein
SAUSA300_0134	SAUSA300_0134	-0.087323484	0.53894378	SAUSA300_RS00700	lipopolysaccharide biosynthesis protein
SAUSA300_0135	SAUSA300_0135	0.165750184	0.246248715	SAUSA300_RS00705	superoxide dismutase
SAUSA300_0136	sasD	-1.152866684	5.39E-13	SAUSA300_RS00710	cell-wall-anchored protein SasD
SAUSA300_0137	SAUSA300_0137	-0.434112765	0.012436165	SAUSA300_RS00715	GntR family transcriptional regulator
SAUSA300_0138	deoD	-1.28090246	1.31E-12	SAUSA300_RS00725	purine-nucleoside phosphorylase
SAUSA300_0139	tet(38)	-0.67138021	6.13E-07	SAUSA300_RS00730	tetracycline efflux MFS transporter Tet(38)
SAUSA300_0140	deoC	-0.077850859	0.581219174	SAUSA300_RS00735	deoxyribose-phosphate aldolase
SAUSA300_0141	deoB	-0.088548485	0.5148997	SAUSA300_RS00740	phosphopentomutase
SAUSA300_0142	phnE	0.856550701	0.0033945	SAUSA300_RS00745	phosphonate ABC transporter permease protein PhnE
SAUSA300_0143	phnE	0.498299577	0.119773427	SAUSA300_RS00750	phosphonate ABC transporter permease protein PhnE
SAUSA300_0144	phnC	0.793300557	0.009304608	SAUSA300_RS00755	phosphonate ABC transporter ATP-binding protein
SAUSA300_0145	SAUSA300_0145	0.590284029	0.007530933	SAUSA300_RS00760	phosphate/phosphite/phosphonate ABC transporter substrate-binding protein
SAUSA300_0146	SAUSA300_0146	0.983153901	1.08E-18	SAUSA300_RS00765	hypothetical protein
SAUSA300_0147	SAUSA300_0147	0.116570259	0.367335661	SAUSA300_RS00770	bifunctional metallophosphatase/5'-nucleotidase
SAUSA300_0148	SAUSA300_0148	-0.107594139	0.804197889	SAUSA300_RS00775	zinc peptidase
SAUSA300_0151	adhE	-0.540209648	0.006544925	SAUSA300_RS00800	bifunctional acetaldehyde-CoA/alcohol dehydrogenase
SAUSA300_0152	capA	0.098062881	0.699914027	SAUSA300_RS00805	capsular polysaccharide type 5/8 biosynthesis protein CapA
SAUSA300_0153	cap8B	0.204855723	0.403419939	SAUSA300_RS00810	type 8 capsular polysaccharide synthesis protein Cap8B
SAUSA300_0154	cap8C	0.127486108	0.515513981	SAUSA300_RS00815	type 8 capsular polysaccharide synthesis protein Cap8C
SAUSA300_0156	cap8E	-0.00460468	0.979890609	SAUSA300_RS00825	type 8 capsular polysaccharide synthesis protein Cap8E
SAUSA300_0157	cap8F	-0.123935569	0.605079613	SAUSA300_RS00830	type 8 capsular polysaccharide synthesis protein Cap8F
SAUSA300_0158	cap8G	0.062652375	0.733788749	SAUSA300_RS00835	type 8 capsular polysaccharide synthesis protein Cap8G
SAUSA300_0159	SAUSA300_0159	-0.032329046	0.883505309	SAUSA300_RS00840	CatB-related O-acetyltransferase
SAUSA300_0160	SAUSA300_0160	-0.016010325	0.927140127	SAUSA300_RS00845	glycosyltransferase
SAUSA300_0161	SAUSA300_0161	-0.010203534	0.954168328	SAUSA300_RS00850	O-antigen ligase family protein
SAUSA300_0162	SAUSA300_0162	-0.157010513	0.432752961	SAUSA300_RS00855	capsular polysaccharide biosynthesis protein
SAUSA300_0163	cap8L	0.092884643	0.518756608	SAUSA300_RS00860	type 8 capsular polysaccharide synthesis protein Cap8L
SAUSA300_0164	cap8M	0.009176787	0.969961923	SAUSA300_RS00865	type 8 capsular polysaccharide synthesis protein Cap8M
SAUSA300_0165	capN	0.079147303	0.527882842	SAUSA300_RS00870	capsular polysaccharide type 5/8 biosynthesis epimerase CapN
SAUSA300_0166	cap8O	-0.068654058	0.538895532	SAUSA300_RS00875	type 8 capsular polysaccharide synthesis protein Cap8O
SAUSA300_0167	cap8P	0.028929033	0.806743442	SAUSA300_RS00880	type 8 capsular polysaccharide synthesis protein Cap8P
SAUSA300_0168	isdI	-1.100895604	8.52E-10	SAUSA300_RS00885	staphylobilin-forming heme oxygenase IsdI
SAUSA300_0169	SAUSA300_0169	-1.121013878	1.42E-12	SAUSA300_RS00890	YbaN family protein
SAUSA300_0170	SAUSA300_0170	0.784497606	1.71E-06	SAUSA300_RS00895	aldehyde dehydrogenase family protein
SAUSA300_0171	SAUSA300_0171	0.125720347	0.407480826	SAUSA300_RS00900	cation diffusion facilitator family transporter
SAUSA300_0172	SAUSA300_0172	-0.496760824	0.566934744	SAUSA300_RS00905	hypothetical protein
SAUSA300_0173	SAUSA300_0173	-0.062281579	0.636961461	SAUSA300_RS00910	DUF4242 domain-containing protein
SAUSA300_0174	SAUSA300_0174	-0.120000122	0.490330989	SAUSA300_RS00915	ABC transporter ATP-binding protein
SAUSA300_0175	SAUSA300_0175	-0.001469176	0.99523759	SAUSA300_RS00920	ABC transporter substrate-binding protein
SAUSA300_0176	SAUSA300_0176	0.059986174	0.798756305	SAUSA300_RS00925	ABC transporter permease
SAUSA300_0177	SAUSA300_0177	-0.145688122	0.382324735	SAUSA300_RS00930	acyl-CoA/acyl-ACP dehydrogenase
SAUSA300_0178	SAUSA300_0178	0.621312165	5.94E-16	SAUSA300_RS00935	DUF2294 domain-containing protein
SAUSA300_0179	SAUSA300_0179	0.708459191	6.02E-06	SAUSA300_RS00940	NAD-dependent formate dehydrogenase
SAUSA300_0180	SAUSA300_0180	0.740845879	4.67E-11	SAUSA300_RS00945	MFS transporter
SAUSA300_0181	SAUSA300_0181	0.227767528	0.026822872	SAUSA300_RS00950	amino acid adenylation domain-containing protein
SAUSA300_0182	SAUSA300_0182	0.031305979	0.859530162	SAUSA300_RS00955	4'-phosphopantetheinyl transferase superfamily protein
SAUSA300_0183	SAUSA300_0183	-0.283978924	0.295967987	SAUSA300_RS00960	YagU family protein
SAUSA300_0184	argB	-0.189584309	0.399756776	SAUSA300_RS00965	acetylglutamate kinase
SAUSA300_0185	argJ	-0.325576296	0.079556926	SAUSA300_RS00970	bifunctional glutamate N-acetyltransferase/amino-acid acetyltransferase ArgJ
SAUSA300_0186	SAUSA300_0186	-0.606120988	0.048687653	SAUSA300_RS00975	N-acetyl-gamma-glutamyl-phosphate reductase
SAUSA300_0187	rocD	-0.416418937	0.089190445	SAUSA300_RS00980	ornithine--oxo-acid transaminase
SAUSA300_0188	brnQ	-1.008405309	4.11E-13	SAUSA300_RS00985	branched-chain amino acid transport system II carrier protein
SAUSA300_0189	SAUSA300_0189	0.425400587	0.022409072	SAUSA300_RS00990	isochorismatase family protein
SAUSA300_0190	SAUSA300_0190	0.559675812	7.33E-05	SAUSA300_RS00995	alpha-keto acid decarboxylase family protein
SAUSA300_0191	SAUSA300_0191	-1.483686006	1.07E-29	SAUSA300_RS01005	glucose-specific PTS transporter subunit IIBC
SAUSA300_0192	SAUSA300_0192	-1.289964311	1.21E-16	SAUSA300_RS01010	DUF871 domain-containing protein
SAUSA300_0193	murQ	-1.104329725	2.10E-06	SAUSA300_RS01015	N-acetylmuramic acid 6-phosphate etherase
SAUSA300_0194	SAUSA300_0194	-0.931946667	5.03E-07	SAUSA300_RS01020	PTS transporter subunit EIIC
SAUSA300_0195	SAUSA300_0195	-1.088142962	4.89E-13	SAUSA300_RS01025	MurR/RpiR family transcriptional regulator
SAUSA300_0196	SAUSA300_0196	-1.068371918	1.08E-18	SAUSA300_RS01035	type I restriction endonuclease subunit R
SAUSA300_0197	SAUSA300_0197	-0.182049639	0.151959996	SAUSA300_RS01040	sce7726 family protein
SAUSA300_0198	SAUSA300_0198	-0.162446482	0.211243594	SAUSA300_RS01045	sce7725 family protein
SAUSA300_0199	SAUSA300_0199	-0.163258824	0.287763224	SAUSA300_RS01050	RES domain-containing protein
SAUSA300_0200	SAUSA300_0200	-0.198309466	0.100290791	SAUSA300_RS01055	ABC transporter ATP-binding protein
SAUSA300_0201	SAUSA300_0201	0.36194104	0.023231446	SAUSA300_RS01060	ABC transporter permease
SAUSA300_0202	SAUSA300_0202	0.375798829	0.037758607	SAUSA300_RS01065	ABC transporter permease
SAUSA300_0203	SAUSA300_0203	0.618654609	1.28E-06	SAUSA300_RS01070	ABC transporter substrate-binding protein
SAUSA300_0204	ggt	0.596775285	0.000113284	SAUSA300_RS01075	gamma-glutamyltransferase
SAUSA300_0205	SAUSA300_0205	-0.054871662	0.834859279	SAUSA300_RS01080	tandem-type lipoprotein
SAUSA300_0206	SAUSA300_0206	0.186841028	0.206628029	SAUSA300_RS01085	FMN-dependent NADH-azoreductase
SAUSA300_0207	SAUSA300_0207	2.503599995	3.59E-41	SAUSA300_RS01090	M23 family metallopeptidase
SAUSA300_0208	ugpC	-0.674414611	0.000641234	SAUSA300_RS01095	sn-glycerol-3-phosphate ABC transporter ATP-binding protein UgpC
SAUSA300_0209	SAUSA300_0209	-1.018374329	3.73E-14	SAUSA300_RS01100	extracellular solute-binding protein
SAUSA300_0210	SAUSA300_0210	-0.49277718	0.008243591	SAUSA300_RS01105	ABC transporter permease subunit
SAUSA300_0211	SAUSA300_0211	-0.586803146	0.009304608	SAUSA300_RS01110	sugar ABC transporter permease
SAUSA300_0212	SAUSA300_0212	-0.310180222	0.120462722	SAUSA300_RS01115	Gfo/Idh/MocA family oxidoreductase
SAUSA300_0213	SAUSA300_0213	-0.427516595	0.028891198	SAUSA300_RS01120	Gfo/Idh/MocA family oxidoreductase
SAUSA300_0214	SAUSA300_0214	-0.45195951	0.000620987	SAUSA300_RS01125	sugar phosphate isomerase/epimerase
SAUSA300_0215	SAUSA300_0215	-2.607155045	1.57E-36	SAUSA300_RS01130	isoprenylcysteine carboxyl methyltransferase family protein
SAUSA300_0216	uhpT	-2.04289542	8.90E-17	SAUSA300_RS01135	hexose-6-phosphate:phosphate antiporter
SAUSA300_0217	SAUSA300_0217	-0.864315703	2.86E-07	SAUSA300_RS01140	response regulator transcription factor
SAUSA300_0218	SAUSA300_0218	-0.936877204	1.36E-19	SAUSA300_RS01145	sensor histidine kinase
SAUSA300_0219	SAUSA300_0219	-0.744862838	4.41E-08	SAUSA300_RS01150	ABC transporter substrate-binding protein
SAUSA300_0220	pflB	-1.814326943	6.54E-21	SAUSA300_RS01155	formate C-acetyltransferase
SAUSA300_0221	pflA	-1.654699127	1.26E-24	SAUSA300_RS01160	pyruvate formate lyase-activating protein
SAUSA300_0222	SAUSA300_0222	-1.302225069	5.27E-21	SAUSA300_RS01170	glycerophosphoryl diester phosphodiesterase membrane domain-containing protein
SAUSA300_0223	SAUSA300_0223	-2.062202536	3.28E-14	SAUSA300_RS01175	complement inhibitor SCIN family protein
SAUSA300_0224	coa	-3.222769984	1.21E-97	SAUSA300_RS01180	staphylocoagulase
SAUSA300_0225	SAUSA300_0225	0.189883283	0.399087755	SAUSA300_RS01195	thiolase family protein
SAUSA300_0226	SAUSA300_0226	-0.038098695	0.892083274	SAUSA300_RS01200	3-hydroxyacyl-CoA dehydrogenase/enoyl-CoA hydratase family protein
SAUSA300_0227	SAUSA300_0227	0.422621451	0.535902251	SAUSA300_RS01205	acyl-CoA dehydrogenase family protein
SAUSA300_0228	SAUSA300_0228	0.608666069	0.144321251	SAUSA300_RS01210	acyl--CoA ligase
SAUSA300_0229	SAUSA300_0229	0.782076142	7.39E-06	SAUSA300_RS01215	acyl CoA:acetate/3-ketoacid CoA transferase
SAUSA300_0230	SAUSA300_0230	-0.547772032	1.46E-06	SAUSA300_RS01220	PrsW family intramembrane metalloprotease
SAUSA300_0231	SAUSA300_0231	0.011159501	0.960659112	SAUSA300_RS01225	ABC transporter substrate-binding protein
SAUSA300_0232	SAUSA300_0232	0.177845504	0.426325663	SAUSA300_RS01230	DUF488 domain-containing protein
SAUSA300_0233	SAUSA300_0233	-0.138392129	0.689128009	SAUSA300_RS01235	hypothetical protein
SAUSA300_0234	SAUSA300_0234	0.0288981	0.892016016	SAUSA300_RS01240	nitric oxide dioxygenase
SAUSA300_0235	SAUSA300_0235	-0.162849483	0.317221825	SAUSA300_RS01250	L-lactate dehydrogenase
SAUSA300_0236	SAUSA300_0236	-0.592104136	0.002039109	SAUSA300_RS01260	PTS transporter subunit EIIC
SAUSA300_0237	SAUSA300_0237	0.305070573	0.052385726	SAUSA300_RS01265	nucleoside hydrolase
SAUSA300_0238	SAUSA300_0238	0.465163187	0.107027846	SAUSA300_RS01275	BglG family transcription antiterminator
SAUSA300_0239	SAUSA300_0239	0.593668419	0.257950998	SAUSA300_RS01280	PTS sugar transporter subunit IIA
SAUSA300_0240	SAUSA300_0240	0.147614857	0.861339943	SAUSA300_RS01285	PTS sugar transporter subunit IIB
SAUSA300_0241	SAUSA300_0241	0.293647811	0.287043087	SAUSA300_RS01290	PTS galactitol transporter subunit IIC
SAUSA300_0242	SAUSA300_0242	0.266825449	0.225474826	SAUSA300_RS01295	zinc-binding dehydrogenase
SAUSA300_0243	SAUSA300_0243	-0.140543399	0.880279971	SAUSA300_RS01300	hypothetical protein
SAUSA300_0244	SAUSA300_0244	0.456926227	0.066293505	SAUSA300_RS01305	galactitol-1-phosphate 5-dehydrogenase
SAUSA300_0245	SAUSA300_0245	0.144217497	0.228226928	SAUSA300_RS01310	2-C-methyl-D-erythritol 4-phosphate cytidylyltransferase
SAUSA300_0246	SAUSA300_0246	0.026969989	0.84595296	SAUSA300_RS01315	alcohol dehydrogenase catalytic domain-containing protein
SAUSA300_0247	SAUSA300_0247	0.04872349	0.696624536	SAUSA300_RS01320	CDP-glycerol glycerophosphotransferase family protein
SAUSA300_0248	SAUSA300_0248	0.606913153	1.89E-05	SAUSA300_RS01325	CDP-glycerol--glycerophosphate glycerophosphotransferase
SAUSA300_0249	SAUSA300_0249	0.140356879	0.494051979	SAUSA300_RS01330	D-ribitol-5-phosphate cytidylyltransferase
SAUSA300_0250	SAUSA300_0250	0.233430905	0.033523239	SAUSA300_RS01335	zinc-binding dehydrogenase
SAUSA300_0251	SAUSA300_0251	0.215187065	0.00137549	SAUSA300_RS01340	CDP-glycerol glycerophosphotransferase family protein
SAUSA300_0252	tarS	0.132488641	0.010137499	SAUSA300_RS01345	poly(ribitol-phosphate) beta-N-acetylglucosaminyltransferase
SAUSA300_0253	scdA	-1.221219145	1.08E-20	SAUSA300_RS01350	iron-sulfur cluster repair di-iron protein ScdA
SAUSA300_0254	SAUSA300_0254	-1.493190864	2.67E-38	SAUSA300_RS01355	sensor histidine kinase
SAUSA300_0255	SAUSA300_0255	-1.951162546	1.72E-72	SAUSA300_RS01360	response regulator transcription factor LytR
SAUSA300_0256	lrgA	-2.077615836	7.67E-24	SAUSA300_RS01365	antiholin-like murein hydrolase modulator LrgA
SAUSA300_0257	lrgB	-1.404031053	4.00E-38	SAUSA300_RS01370	antiholin-like protein LrgB
SAUSA300_0258	SAUSA300_0258	-0.615302466	0.000283499	SAUSA300_RS01375	GntR family transcriptional regulator
SAUSA300_0259	SAUSA300_0259	-0.148185652	0.39269316	SAUSA300_RS01380	glucose PTS transporter subunit IIA
SAUSA300_0260	SAUSA300_0260	-0.399084822	0.002216208	SAUSA300_RS01385	6-phospho-beta-glucosidase
SAUSA300_0261	SAUSA300_0261	-1.802966794	6.65E-25	SAUSA300_RS01395	class I SAM-dependent methyltransferase
SAUSA300_0262	rbsK	0.001365274	0.994355698	SAUSA300_RS01405	ribokinase
SAUSA300_0263	rbsD	0.219057427	0.138916813	SAUSA300_RS01410	D-ribose pyranase
SAUSA300_0264	rbsU	0.412679213	0.041099827	SAUSA300_RS01415	ribose transporter RbsU
SAUSA300_0265	SAUSA300_0265	-0.328053742	0.005099726	SAUSA300_RS01420	LacI family transcriptional regulator
SAUSA300_0266	SAUSA300_0266	-0.932006281	1.43E-09	SAUSA300_RS01430	hypothetical protein
SAUSA300_0267	SAUSA300_0267	-0.566540629	0.046519802	SAUSA300_RS01435	IS1182 family transposase
SAUSA300_0268	SAUSA300_0268	0.017014774	0.927140127	SAUSA300_RS01440	MFS transporter
SAUSA300_0269	SAUSA300_0269	0.084177072	0.603467583	SAUSA300_RS01445	linear amide C-N hydrolase
SAUSA300_0270	lytM	0.015015583	0.927140127	SAUSA300_RS01450	glycine-glycine endopeptidase LytM
SAUSA300_0271	SAUSA300_0271	-0.613813644	0.003604734	SAUSA300_RS01455	ABC transporter ATP-binding protein
SAUSA300_0272	SAUSA300_0272	-0.561061977	0.007929446	SAUSA300_RS01460	ABC transporter permease
SAUSA300_0273	SAUSA300_0273	-0.964563728	0.000134087	SAUSA300_RS01465	ABC transporter permease
SAUSA300_0274	SAUSA300_0274	-1.31508328	2.10E-16	SAUSA300_RS01470	hypothetical protein
SAUSA300_0275	SAUSA300_0275	-0.540103194	0.123053174	SAUSA300_RS01475	DUF5079 family protein
SAUSA300_0276	SAUSA300_0276	-0.09162745	0.653281761	SAUSA300_RS01480	DUF5080 family protein
SAUSA300_0277	SAUSA300_0277	-1.751032036	7.27E-48	SAUSA300_RS01485	CHAP domain-containing protein
SAUSA300_0278	esxA	-0.990364432	1.25E-09	SAUSA300_RS01490	WXG100 family type VII secretion effector EsxA
SAUSA300_0279	esaA	-1.609379258	9.74E-32	SAUSA300_RS01495	type VII secretion protein EsaA
SAUSA300_0280	essA	-1.657635841	1.06E-05	SAUSA300_RS01500	type VII secretion protein EssA
SAUSA300_0281	esaB	-1.877216332	0.001296473	SAUSA300_RS01505	type VII secretion protein EsaB
SAUSA300_0282	essB	-1.642273454	1.22E-17	SAUSA300_RS01510	type VII secretion protein EssB
SAUSA300_0283	essC	-1.279539893	3.72E-22	SAUSA300_RS01515	type VII secretion protein EssC
SAUSA300_0284	esaC	-1.325834293	8.91E-09	SAUSA300_RS01520	type VII secretion substrate EsaC
SAUSA300_0285	esxB	-0.987383442	0.000116924	SAUSA300_RS01525	WXG100 family type VII secretion effector EsxB
SAUSA300_0286	SAUSA300_0286	-1.252196896	4.63E-16	SAUSA300_RS01530	DUF5081 family protein
SAUSA300_0287	SAUSA300_0287	-1.539958117	6.52E-09	SAUSA300_RS01535	hypothetical protein
SAUSA300_0288	SAUSA300_0288	-0.313657829	0.065838981	SAUSA300_RS01540	DNA/RNA non-specific endonuclease
SAUSA300_0289	SAUSA300_0289	0.347683737	0.08928349	SAUSA300_RS01545	TIGR01741 family protein
SAUSA300_0290	SAUSA300_0290	0.235710316	0.188883958	SAUSA300_RS01550	DUF5079 family protein
SAUSA300_0291	SAUSA300_0291	0.092320092	0.689128009	SAUSA300_RS01555	DUF5080 family protein
SAUSA300_0292	SAUSA300_0292	-0.656139978	0.297555354	SAUSA300_RS01560	hypothetical protein
SAUSA300_0293	SAUSA300_0293	-0.834388817	0.00028808	SAUSA300_RS01565	TIGR01741 family protein
SAUSA300_0294	SAUSA300_0294	-0.403085143	0.095194977	SAUSA300_RS01570	TIGR01741 family protein
SAUSA300_0295	SAUSA300_0295	-0.219997507	0.335477569	SAUSA300_RS01575	TIGR01741 family protein
SAUSA300_0296	SAUSA300_0296	0.029407381	0.882398538	SAUSA300_RS01580	TIGR01741 family protein
SAUSA300_0297	SAUSA300_0297	0.08908244	0.606360293	SAUSA300_RS01585	DUF5079 family protein
SAUSA300_0298	SAUSA300_0298	-0.512149202	0.002110254	SAUSA300_RS01590	TIGR01741 family protein
SAUSA300_0299	SAUSA300_0299	-0.319333482	0.140680047	SAUSA300_RS01595	TIGR01741 family protein
SAUSA300_0300	SAUSA300_0300	-0.494367728	0.013184592	SAUSA300_RS01600	antitoxin YezG family protein
SAUSA300_0301	SAUSA300_0301	0.120207919	0.507334342	SAUSA300_RS01605	TIGR01741 family protein
SAUSA300_0302	SAUSA300_0302	-0.439119133	0.001007515	SAUSA300_RS01610	antitoxin YezG family protein
SAUSA300_0303	SAUSA300_0303	-1.005640642	4.48E-14	SAUSA300_RS01615	DUF4467 domain-containing protein
SAUSA300_0304	SAUSA300_0304	-1.072043984	5.46E-10	SAUSA300_RS01620	DUF4064 domain-containing protein
SAUSA300_0305	SAUSA300_0305	-0.485792564	0.006265306	SAUSA300_RS01625	formate/nitrite transporter family protein
SAUSA300_0306	brnQ	1.048757719	2.67E-17	SAUSA300_RS01630	branched-chain amino acid transport system II carrier protein
SAUSA300_0307	lipoprotein e(P4) family	-1.681035015	1.29E-28	SAUSA300_RS01635	5'-nucleotidase
SAUSA300_0308	SAUSA300_0308	0.218869282	0.09022963	SAUSA300_RS01645	FtsX-like permease family protein
SAUSA300_0309	SAUSA300_0309	0.112541896	0.34255974	SAUSA300_RS01650	ABC transporter ATP-binding protein
SAUSA300_0310	SAUSA300_0310	0.208261259	0.112613158	SAUSA300_RS01655	PTS sugar transporter subunit IIC
SAUSA300_0311	SAUSA300_0311	-0.942861121	0.006090072	SAUSA300_RS01660	winged helix-turn-helix transcriptional regulator
SAUSA300_0312	SAUSA300_0312	-0.314050105	0.27131962	SAUSA300_RS01665	pseudouridine-5'-phosphate glycosidase
SAUSA300_0313	SAUSA300_0313	-0.360955151	0.099326394	SAUSA300_RS01670	NupC/NupG family nucleoside CNT transporter
SAUSA300_0314	SAUSA300_0314	-0.955955361	0.000311378	SAUSA300_RS01675	sodium:solute symporter
SAUSA300_0315	SAUSA300_0315	-1.311518866	0.000704028	SAUSA300_RS01680	N-acetylneuraminate lyase
SAUSA300_0316	SAUSA300_0316	-0.464209773	0.040763167	SAUSA300_RS01685	ROK family protein
SAUSA300_0317	SAUSA300_0317	0.790448365	5.20E-15	SAUSA300_RS01690	MurR/RpiR family transcriptional regulator
SAUSA300_0318	SAUSA300_0318	-0.176695715	0.380755484	SAUSA300_RS01695	N-acetylmannosamine-6-phosphate 2-epimerase
SAUSA300_0319	SAUSA300_0319	0.229431743	0.489731059	SAUSA300_RS01700	YjiH family protein
SAUSA300_0320	lip2	-1.578594577	9.85E-42	SAUSA300_RS01705	YSIRK domain-containing triacylglycerol lipase Lip2/Geh
SAUSA300_0321	SAUSA300_0321	0.110329096	0.537120969	SAUSA300_RS01710	alpha/beta hydrolase
SAUSA300_0322	SAUSA300_0322	0.447962028	0.003865763	SAUSA300_RS01715	NADH-dependent flavin oxidoreductase
SAUSA300_0323	SAUSA300_0323	-0.810177499	0.040915943	SAUSA300_RS01720	hypothetical protein
SAUSA300_0324	SAUSA300_0324	0.402156606	0.002838735	SAUSA300_RS01725	LLM class flavin-dependent oxidoreductase
SAUSA300_0325	SAUSA300_0325	0.493605987	0.022089067	SAUSA300_RS01730	glycine cleavage system protein H
SAUSA300_0326	SAUSA300_0326	0.396971856	0.059467625	SAUSA300_RS01735	protein-ADP-ribose hydrolase
SAUSA300_0327	SAUSA300_0327	0.219224046	0.270430366	SAUSA300_RS01740	NAD-dependent deacetylase
SAUSA300_0328	SAUSA300_0328	0.151358077	0.137683598	SAUSA300_RS01745	lipoate--protein ligase
SAUSA300_0329	SAUSA300_0329	-0.319063152	0.00846869	SAUSA300_RS01750	aldehyde reductase
SAUSA300_0330	SAUSA300_0330	-0.011792515	0.943184807	SAUSA300_RS01755	PTS ascorbate transporter subunit IIC
SAUSA300_0331	SAUSA300_0331	-0.040691834	0.939524826	SAUSA300_RS01760	PTS sugar transporter subunit IIB
SAUSA300_0332	SAUSA300_0332	-0.697764623	0.083690157	SAUSA300_RS01765	PTS sugar transporter subunit IIA
SAUSA300_0333	SAUSA300_0333	-0.048128276	0.859530162	SAUSA300_RS01770	BglG family transcription antiterminator
SAUSA300_0334	mepR	-0.459845394	0.004742346	SAUSA300_RS01775	multidrug efflux transporter transcriptional repressor MepR
SAUSA300_0335	mepA	-0.562547328	0.00398327	SAUSA300_RS01780	multidrug efflux MATE transporter MepA
SAUSA300_0336	SAUSA300_0336	-0.371586528	0.033523239	SAUSA300_RS01785	MepB family protein
SAUSA300_0337	glpT	-1.422404931	9.01E-38	SAUSA300_RS01790	glycerol-3-phosphate transporter
SAUSA300_0338	SAUSA300_0338	0.830649	3.71E-08	SAUSA300_RS01795	VOC family protein
SAUSA300_0339	SAUSA300_0339	0.716848022	5.34E-09	SAUSA300_RS01800	LLM class flavin-dependent oxidoreductase
SAUSA300_0340	SAUSA300_0340	0.722075447	3.07E-08	SAUSA300_RS01805	NAD(P)H-dependent oxidoreductase
SAUSA300_0341	SAUSA300_0341	-0.573516724	0.008858136	SAUSA300_RS01810	YeiH family protein
SAUSA300_0342	SAUSA300_0342	-0.365310489	0.426325663	SAUSA300_RS01815	hypothetical protein
SAUSA300_0343	SAUSA300_0343	-0.167359696	0.399842739	SAUSA300_RS01820	GNAT family N-acetyltransferase
SAUSA300_0344	SAUSA300_0344	-0.392783002	0.040763167	SAUSA300_RS01825	EfeM/EfeO family lipoprotein
SAUSA300_0345	efeB	-0.133509069	0.426325663	SAUSA300_RS01830	deferrochelatase/peroxidase EfeB
SAUSA300_0346	SAUSA300_0346	-0.064752657	0.662511781	SAUSA300_RS01835	FTR1 family protein
SAUSA300_0347	tatC	0.553183753	8.63E-07	SAUSA300_RS01840	twin-arginine translocase subunit TatC
SAUSA300_0348	SAUSA300_0348	0.658309362	3.66E-09	SAUSA300_RS01845	twin-arginine translocase TatA/TatE family subunit
SAUSA300_0349	SAUSA300_0349	0.78154344	8.70E-10	SAUSA300_RS01850	DUF1398 family protein
SAUSA300_0350	SAUSA300_0350	0.746607381	0.143053286	SAUSA300_RS01855	helix-turn-helix transcriptional regulator
SAUSA300_0351	SAUSA300_0351	0.269183174	0.062309807	SAUSA300_RS01860	DUF3169 family protein
SAUSA300_0352	SAUSA300_0352	0.250688455	0.186868988	SAUSA300_RS01865	ABC transporter ATP-binding protein
SAUSA300_0353	SAUSA300_0353	0.442695482	0.00017673	SAUSA300_RS01870	ABC-2 transporter permease
SAUSA300_0354	SAUSA300_0354	-1.080437387	1.39E-12	SAUSA300_RS01875	low temperature requirement protein A
SAUSA300_0355	SAUSA300_0355	0.487480664	9.89E-12	SAUSA300_RS01885	acetyl-CoA C-acetyltransferase
SAUSA300_0356	SAUSA300_0356	1.375298231	3.25E-21	SAUSA300_RS01890	cyclase family protein
SAUSA300_0357	metE	1.626219414	8.46E-50	SAUSA300_RS01895	5-methyltetrahydropteroyltriglutamate--homocysteine S-methyltransferase
SAUSA300_0358	SAUSA300_0358	1.413530132	5.87E-38	SAUSA300_RS01900	bifunctional homocysteine S-methyltransferase/methylenetetrahydrofolate reductase
SAUSA300_0359	SAUSA300_0359	1.068413646	2.94E-23	SAUSA300_RS01905	PLP-dependent aspartate aminotransferase family protein
SAUSA300_0360	SAUSA300_0360	0.971571211	1.73E-16	SAUSA300_RS01910	aminotransferase class I/II-fold pyridoxal phosphate-dependent enzyme
SAUSA300_0361	SAUSA300_0361	-0.211937409	0.189739959	SAUSA300_RS01915	ParB/RepB/Spo0J family partition protein
SAUSA300_0362	SAUSA300_0362	0.392904924	0.010345264	SAUSA300_RS01920	mechanosensitive ion channel family protein
SAUSA300_0363	SAUSA300_0363	0.280283388	0.266446821	SAUSA300_RS01925	DUF951 domain-containing protein
SAUSA300_0364	ychF	0.13760601	0.136169314	SAUSA300_RS01930	redox-regulated ATPase YchF
SAUSA300_0365	SAUSA300_0365	0.206221486	0.575206187	SAUSA300_RS01935	hypothetical protein
SAUSA300_0366	SAUSA300_0366	-0.20950448	0.030424492	SAUSA300_RS01940	30S ribosomal protein S6
SAUSA300_0367	ssb	-0.112966684	0.595929152	SAUSA300_RS01945	single-stranded DNA-binding protein
SAUSA300_0368	rpsR	-0.121001214	0.821925402	SAUSA300_RS01950	30S ribosomal protein S18
SAUSA300_0369	SAUSA300_0369	0.031278325	0.866522532	SAUSA300_RS01955	Abi family protein
SAUSA300_0370	SAUSA300_0370	-2.300992527	1.65E-57	SAUSA300_RS01970	staphylococcal enterotoxin-like toxin X
SAUSA300_0371	SAUSA300_0371	-1.585812386	9.62E-13	SAUSA300_RS01975	YxeA family protein
SAUSA300_0372	SAUSA300_0372	0.301579193	0.026136568	SAUSA300_RS01980	PepSY domain-containing protein
SAUSA300_0373	SAUSA300_0373	0.023331651	0.896903138	SAUSA300_RS01985	helix-turn-helix domain-containing protein
SAUSA300_0374	SAUSA300_0374	0.670926669	0.003508474	SAUSA300_RS01990	GlsB/YeaQ/YmgE family stress response membrane protein
SAUSA300_0375	SAUSA300_0375	0.052794529	0.729641919	SAUSA300_RS02000	phosphoglycerate mutase family protein
SAUSA300_0376	SAUSA300_0376	0.312605982	0.059439477	SAUSA300_RS02005	hypothetical protein
SAUSA300_0377	SAUSA300_0377	0.101902885	0.350280877	SAUSA300_RS02010	NDxxF motif lipoprotein
SAUSA300_0378	SAUSA300_0378	-0.230546897	0.301349218	SAUSA300_RS02015	hypothetical protein
SAUSA300_0379	ahpF	0.186799052	0.005168097	SAUSA300_RS02020	alkyl hydroperoxide reductase subunit F
SAUSA300_0380	ahpC	0.300272794	0.006290231	SAUSA300_RS02025	peroxiredoxin
SAUSA300_0381	SAUSA300_0381	0.972507485	1.59E-31	SAUSA300_RS02030	NADPH-dependent oxidoreductase
SAUSA300_0382	SAUSA300_0382	-0.629102258	1.56E-07	SAUSA300_RS02035	L-cystine transporter
SAUSA300_0383	SAUSA300_0383	-0.195657561	0.011897979	SAUSA300_RS02045	hypothetical protein
SAUSA300_0384	SAUSA300_0384	0.109797375	0.531106678	SAUSA300_RS02050	hypothetical protein
SAUSA300_0385	SAUSA300_0385	0.315253261	0.402162662	SAUSA300_RS02055	general stress protein
SAUSA300_0386	xpt	-0.919400572	1.73E-14	SAUSA300_RS02060	xanthine phosphoribosyltransferase
SAUSA300_0387	SAUSA300_0387	-0.789145663	3.39E-12	SAUSA300_RS02065	purine permease
SAUSA300_0388	guaB	-0.616350381	3.07E-09	SAUSA300_RS02070	IMP dehydrogenase
SAUSA300_0389	guaA	-0.686294254	7.41E-13	SAUSA300_RS02075	glutamine-hydrolyzing GMP synthase
SAUSA300_0390	SAUSA300_0390	0.307749492	0.005238663	SAUSA300_RS02080	hypothetical protein
SAUSA300_0391	SAUSA300_0391	0.325496862	0.113619047	SAUSA300_RS02085	type II toxin-antitoxin system PemK/MazF family toxin
SAUSA300_0392	SAUSA300_0392	0.204616182	0.505065643	SAUSA300_RS02095	hypothetical protein
SAUSA300_0393	SAUSA300_0393	0.998950026	7.96E-14	SAUSA300_RS02100	DUF1304 domain-containing protein
SAUSA300_0394	SAUSA300_0394	1.0377816	1.27E-27	SAUSA300_RS02105	SDR family oxidoreductase
SAUSA300_0395	SAUSA300_0395	0.068148252	0.729641919	SAUSA300_RS02110	superantigen-like protein SSL1
SAUSA300_0396	SAUSA300_0396	-0.627975387	0.012953129	SAUSA300_RS02115	superantigen-like protein SSL2
SAUSA300_0397	SAUSA300_0397	-0.286302957	0.135967643	SAUSA300_RS02120	superantigen-like protein SSL3
SAUSA300_0398	SAUSA300_0398	-1.363270218	3.39E-12	SAUSA300_RS02130	superantigen-like protein SSL4
SAUSA300_0399	SAUSA300_0399	-0.088028206	0.809096979	SAUSA300_RS02135	superantigen-like protein SSL5
SAUSA300_0400	SAUSA300_0400	0.001045993	0.997844068	SAUSA300_RS02145	superantigen-like protein SSL6
SAUSA300_0401	SAUSA300_0401	0.459115463	0.010350629	SAUSA300_RS02150	superantigen-like protein SSL7
SAUSA300_0402	SAUSA300_0402	-1.113918548	1.91E-05	SAUSA300_RS02155	superantigen-like protein SSL8
SAUSA300_0403	SAUSA300_0403	-0.488064912	0.238884511	SAUSA300_RS02160	superantigen-like protein SSL9
SAUSA300_0404	SAUSA300_0404	-0.623023986	0.000245545	SAUSA300_RS02165	superantigen-like protein SSL10
SAUSA300_0405	SAUSA300_0405	-0.894036606	1.74E-09	SAUSA300_RS02175	type I restriction-modification system subunit M
SAUSA300_0406	SAUSA300_0406	-1.079458271	5.15E-30	SAUSA300_RS02180	restriction endonuclease subunit S
SAUSA300_0407	SAUSA300_0407	-2.949231434	1.45E-46	SAUSA300_RS02185	superantigen-like protein SSL11
SAUSA300_0408	SAUSA300_0408	-1.788295436	2.24E-46	SAUSA300_RS02190	FKLRK protein
SAUSA300_0409	spn	-1.958575809	1.56E-15	SAUSA300_RS02195	myeloperoxidase inhibitor SPIN
SAUSA300_0410	lpl1	-0.673618116	0.036348507	SAUSA300_RS02200	tandem-type lipoprotein Lpl1
SAUSA300_0411	lpl2	-0.324494935	0.126833471	SAUSA300_RS02205	tandem-type lipoprotein Lpl2
SAUSA300_0413	lpl4	-0.166038568	0.661594223	SAUSA300_RS02215	tandem-type lipoprotein Lpl4
SAUSA300_0414	lpl5	-0.109091581	0.665388363	SAUSA300_RS02220	tandem-type lipoprotein Lpl5
SAUSA300_0415	lpl6	-0.235457202	0.330323436	SAUSA300_RS02225	tandem-type lipoprotein Lpl6
SAUSA300_0416	lpl7	-0.20751257	0.426325663	SAUSA300_RS02230	tandem-type lipoprotein Lpl7
SAUSA300_0417	lpl8	0.130981729	0.558118242	SAUSA300_RS02235	tandem-type lipoprotein Lpl8
SAUSA300_0418	lpl9	0.13165017	0.40724655	SAUSA300_RS02240	tandem-type lipoprotein Lpl9
SAUSA300_0419	lpl10	0.054260977	0.65012047	SAUSA300_RS02245	tandem-type lipoprotein Lpl10
SAUSA300_0420	SAUSA300_0420	0.044518736	0.786664896	SAUSA300_RS02250	hypothetical protein
SAUSA300_0421	SAUSA300_0421	0.067360417	0.724220522	SAUSA300_RS02255	hypothetical protein
SAUSA300_0422	SAUSA300_0422	-0.14994889	0.194556275	SAUSA300_RS02260	hypothetical protein
SAUSA300_0423	SAUSA300_0423	0.195516753	0.575229223	SAUSA300_RS02265	hypothetical protein
SAUSA300_0424	SAUSA300_0424	0.2529764	0.166065982	SAUSA300_RS02270	GTP-binding protein
SAUSA300_0425	SAUSA300_0425	-0.773817147	4.79E-10	SAUSA300_RS02280	NADH dehydrogenase subunit 5
SAUSA300_0426	SAUSA300_0426	-0.699909616	2.32E-05	SAUSA300_RS02285	YbcC family protein
SAUSA300_0427	SAUSA300_0427	-0.392035053	6.64E-08	SAUSA300_RS02290	DUF2294 domain-containing protein
SAUSA300_0428	SAUSA300_0428	-0.245531715	0.446577432	SAUSA300_RS15095	hypothetical protein
SAUSA300_0429	SAUSA300_0429	0.364253426	6.28E-05	SAUSA300_RS02300	phosphatase PAP2 family protein
SAUSA300_0430	SAUSA300_0430	0.434765122	2.89E-07	SAUSA300_RS02305	carboxylesterase
SAUSA300_0431	SAUSA300_0431	0.015305795	0.966549642	SAUSA300_RS02310	hypothetical protein
SAUSA300_0432	SAUSA300_0432	1.439660353	2.71E-49	SAUSA300_RS02315	sodium-dependent transporter
SAUSA300_0433	SAUSA300_0433	1.397716064	2.67E-12	SAUSA300_RS02320	cysteine synthase family protein
SAUSA300_0434	SAUSA300_0434	1.097712953	2.93E-25	SAUSA300_RS02325	bifunctional cystathionine gamma-lyase/homocysteine desulfhydrase
SAUSA300_0435	SAUSA300_0435	0.109370143	0.605079613	SAUSA300_RS02330	methionine ABC transporter ATP-binding protein
SAUSA300_0436	SAUSA300_0436	0.050252866	0.729641919	SAUSA300_RS02335	ABC transporter permease
SAUSA300_0437	gmpC	0.321266432	0.042141339	SAUSA300_RS02340	dipeptide ABC transporter glycylmethionine-binding lipoprotein
SAUSA300_0438	aaa	-1.303958698	2.33E-57	SAUSA300_RS02345	autolysin/adhesin Aaa
SAUSA300_0439	SAUSA300_0439	0.651977275	0.010427931	SAUSA300_RS02350	hypothetical protein
SAUSA300_0440	SAUSA300_0440	-0.15998078	0.297921074	SAUSA300_RS02355	NUDIX domain-containing protein
SAUSA300_0441	SAUSA300_0441	-0.018935609	0.929503216	SAUSA300_RS02360	GNAT family N-acetyltransferase
SAUSA300_0442	SAUSA300_0442	0.524236864	0.000626399	SAUSA300_RS02365	YibE/F family protein
SAUSA300_0443	SAUSA300_0443	0.488646446	0.012006709	SAUSA300_RS02370	YibE/F family protein
SAUSA300_0444	SAUSA300_0444	0.122688818	0.591522597	SAUSA300_RS02375	LysR family transcriptional regulator
SAUSA300_0445	gltB	0.724303786	5.94E-16	SAUSA300_RS02380	glutamate synthase large subunit
SAUSA300_0446	SAUSA300_0446	0.945883137	6.38E-24	SAUSA300_RS02385	glutamate synthase subunit beta
SAUSA300_0448	treP	-0.717040515	2.95E-09	SAUSA300_RS02395	PTS system trehalose-specific EIIBC component
SAUSA300_0449	treC	-0.085044671	0.575799853	SAUSA300_RS02400	alpha-phosphotrehalase
SAUSA300_0450	treR	0.048387802	0.658041916	SAUSA300_RS02405	trehalose operon repressor
SAUSA300_0451	SAUSA300_0451	-0.180426121	0.106663452	SAUSA300_RS02415	N-acetyltransferase
SAUSA300_0452	dnaX	0.061863805	0.640819056	SAUSA300_RS02420	DNA polymerase III subunit gamma/tau
SAUSA300_0453	SAUSA300_0453	0.262622737	0.021293042	SAUSA300_RS02425	YbaB/EbfC family nucleoid-associated protein
SAUSA300_0454	recR	0.337896042	0.000717135	SAUSA300_RS02430	recombination mediator RecR
SAUSA300_0458	SAUSA300_0458	-0.337952766	0.013244829	SAUSA300_RS02455	aminotransferase class V-fold PLP-dependent enzyme
SAUSA300_0459	SAUSA300_0459	-0.081342339	0.622046677	SAUSA300_RS02460	dTMP kinase
SAUSA300_0460	SAUSA300_0460	-0.281900801	0.014026003	SAUSA300_RS02465	cyclic-di-AMP receptor
SAUSA300_0461	SAUSA300_0461	-0.671126451	1.05E-16	SAUSA300_RS02475	DNA polymerase III subunit delta'
SAUSA300_0462	SAUSA300_0462	-0.507748914	1.62E-07	SAUSA300_RS02480	stage 0 sporulation family protein
SAUSA300_0463	yabA	-0.545609717	0.000144278	SAUSA300_RS02485	DNA replication initiation control protein YabA
SAUSA300_0464	SAUSA300_0464	-0.492696057	6.15E-05	SAUSA300_RS02490	tRNA1(Val) (adenine(37)-N6)-methyltransferase
SAUSA300_0465	SAUSA300_0465	-0.465273481	0.020137516	SAUSA300_RS02495	GIY-YIG nuclease family protein
SAUSA300_0466	rsmI	-0.340964507	0.022528819	SAUSA300_RS02500	16S rRNA (cytidine(1402)-2'-O)-methyltransferase
SAUSA300_0467	metG	-0.506277574	4.21E-12	SAUSA300_RS02510	methionine--tRNA ligase
SAUSA300_0468	SAUSA300_0468	-0.409655094	0.001188543	SAUSA300_RS02515	TatD family hydrolase
SAUSA300_0469	rnmV	-0.284204352	0.071104037	SAUSA300_RS02520	ribonuclease M5
SAUSA300_0470	rsmA	-0.384932368	1.57E-08	SAUSA300_RS02525	16S rRNA (adenine(1518)-N(6)/adenine(1519)-N(6))-dimethyltransferase RsmA
SAUSA300_0471	SAUSA300_0471	-0.339092353	0.297687098	SAUSA300_RS02530	Veg family protein
SAUSA300_0472	SAUSA300_0472	-0.162980604	0.224586548	SAUSA300_RS02535	4-(cytidine 5'-diphospho)-2-C-methyl-D-erythritol kinase
SAUSA300_0473	purR	-0.054640787	0.612002619	SAUSA300_RS02540	pur operon repressor
SAUSA300_0474	SAUSA300_0474	0.362556018	0.096236211	SAUSA300_RS02545	RidA family protein
SAUSA300_0475	spoVG	0.224140996	0.226579553	SAUSA300_RS02550	septation regulator SpoVG
SAUSA300_0476	SAUSA300_0476	0.294229234	0.210482457	SAUSA300_RS02555	hypothetical protein
SAUSA300_0477	glmU	0.064950699	0.566928764	SAUSA300_RS02560	bifunctional UDP-N-acetylglucosamine diphosphorylase/glucosamine-1-phosphate N-acetyltransferase GlmU
SAUSA300_0478	SAUSA300_0478	-0.147246943	0.230468329	SAUSA300_RS02565	ribose-phosphate diphosphokinase
SAUSA300_0479	SAUSA300_0479	-0.091272569	0.351426591	SAUSA300_RS02575	50S ribosomal protein L25/general stress protein Ctc
SAUSA300_0480	SAUSA300_0480	0.291055705	0.005571847	SAUSA300_RS02580	aminoacyl-tRNA hydrolase
SAUSA300_0481	mfd	0.204329533	0.001145472	SAUSA300_RS02585	transcription-repair coupling factor
SAUSA300_0482	SAUSA300_0482	0.094610902	0.264315855	SAUSA300_RS02590	polysaccharide biosynthesis protein
SAUSA300_0483	SAUSA300_0483	0.278523882	0.030747783	SAUSA300_RS02595	nucleotide pyrophosphohydrolase
SAUSA300_0484	SAUSA300_0484	0.389243855	0.019169077	SAUSA300_RS02600	RNA-binding S4 domain-containing protein
SAUSA300_0485	SAUSA300_0485	0.30766214	0.000211034	SAUSA300_RS02605	septum formation initiator family protein
SAUSA300_0486	SAUSA300_0486	-0.285585611	0.210482457	SAUSA300_RS02610	RNA-binding protein S1
SAUSA300_0487	tilS	-0.226173292	0.040733984	SAUSA300_RS02615	tRNA lysidine(34) synthetase TilS
SAUSA300_0488	hpt	-0.101429441	0.512824364	SAUSA300_RS02620	hypoxanthine phosphoribosyltransferase
SAUSA300_0489	ftsH	0.516794645	1.57E-12	SAUSA300_RS02625	ATP-dependent zinc metalloprotease FtsH
SAUSA300_0490	hslO	0.625564502	3.67E-10	SAUSA300_RS02630	Hsp33 family molecular chaperone HslO
SAUSA300_0491	cysK	0.23497658	0.005238663	SAUSA300_RS02635	cysteine synthase A
SAUSA300_0492	folP	-0.054095286	0.685776613	SAUSA300_RS02640	dihydropteroate synthase
SAUSA300_0493	folB	0.026070554	0.91573946	SAUSA300_RS02645	dihydroneopterin aldolase
SAUSA300_0494	folK	-0.029910907	0.833102133	SAUSA300_RS02650	2-amino-4-hydroxy-6-hydroxymethyldihydropteridine diphosphokinase
SAUSA300_0495	SAUSA300_0495	0.243614876	0.175471765	SAUSA300_RS02655	hypothetical protein
SAUSA300_0496	lysS	0.145949697	0.039862146	SAUSA300_RS02660	lysine--tRNA ligase
SAUSA300_0503	SAUSA300_0503	-0.257143133	0.297095657	SAUSA300_RS02695	PLP-dependent aminotransferase family protein
SAUSA300_0504	pdxS	-0.898202665	1.93E-07	SAUSA300_RS02700	pyridoxal 5'-phosphate synthase lyase subunit PdxS
SAUSA300_0505	pdxT	-0.946555079	4.40E-09	SAUSA300_RS02705	pyridoxal 5'-phosphate synthase glutaminase subunit PdxT
SAUSA300_0506	SAUSA300_0506	-1.599359737	4.07E-43	SAUSA300_RS02710	NupC/NupG family nucleoside CNT transporter
SAUSA300_0507	SAUSA300_0507	0.587001733	2.59E-09	SAUSA300_RS02715	CtsR family transcriptional regulator
SAUSA300_0508	SAUSA300_0508	0.437272703	0.002073791	SAUSA300_RS02720	UvrB/UvrC motif-containing protein
SAUSA300_0509	SAUSA300_0509	0.52644806	0.000116139	SAUSA300_RS02725	protein arginine kinase
SAUSA300_0510	SAUSA300_0510	0.520833341	2.56E-08	SAUSA300_RS02730	ATP-dependent Clp protease ATP-binding subunit
SAUSA300_0511	radA	0.451779761	5.13E-12	SAUSA300_RS02740	DNA repair protein RadA
SAUSA300_0512	SAUSA300_0512	0.286138862	0.108625237	SAUSA300_RS02745	PIN/TRAM domain-containing protein
SAUSA300_0513	SAUSA300_0513	-0.061602774	0.398996039	SAUSA300_RS02750	glutamate--tRNA ligase
SAUSA300_0514	cysE	0.374907664	0.046382628	SAUSA300_RS02755	serine O-acetyltransferase
SAUSA300_0515	SAUSA300_0515	0.462562973	1.59E-06	SAUSA300_RS02760	cysteine--tRNA ligase
SAUSA300_0516	SAUSA300_0516	0.363919921	0.022710519	SAUSA300_RS02765	Mini-ribonuclease 3
SAUSA300_0517	rlmB	0.350358896	0.002202493	SAUSA300_RS02770	23S rRNA (guanosine(2251)-2'-O)-methyltransferase RlmB
SAUSA300_0518	SAUSA300_0518	0.308086608	0.008025822	SAUSA300_RS02775	NYN domain-containing protein
SAUSA300_0519	SAUSA300_0519	0.202614265	0.099444164	SAUSA300_RS02780	RNA polymerase sigma factor
SAUSA300_0520	secE	-0.019440098	0.931314586	SAUSA300_RS02785	preprotein translocase subunit SecE
SAUSA300_0521	nusG	-0.033968694	0.711149704	SAUSA300_RS02790	transcription termination/antitermination protein NusG
SAUSA300_0522	rplK	-0.222584105	0.074232657	SAUSA300_RS02795	50S ribosomal protein L11
SAUSA300_0523	rplA	-0.310315798	0.027991775	SAUSA300_RS02800	50S ribosomal protein L1
SAUSA300_0524	SAUSA300_0524	-0.403106861	0.024495629	SAUSA300_RS02805	50S ribosomal protein L10
SAUSA300_0525	rplL	-0.415834475	0.097446567	SAUSA300_RS02810	50S ribosomal protein L7/L12
SAUSA300_0526	SAUSA300_0526	-0.17122799	0.005689305	SAUSA300_RS02815	class I SAM-dependent methyltransferase
SAUSA300_0527	rpoB	0.059537165	0.394949449	SAUSA300_RS02820	DNA-directed RNA polymerase subunit beta
SAUSA300_0528	rpoC	-0.019357407	0.903896765	SAUSA300_RS02825	DNA-directed RNA polymerase subunit beta'
SAUSA300_0529	SAUSA300_0529	-0.417849252	0.037758607	SAUSA300_RS02830	ribosomal L7Ae/L30e/S12e/Gadd45 family protein
SAUSA300_0530	rpsL	-0.316104215	1.82E-05	SAUSA300_RS02835	30S ribosomal protein S12
SAUSA300_0531	rpsG	-0.296942497	0.054754695	SAUSA300_RS02840	30S ribosomal protein S7
SAUSA300_0532	fusA	-0.151145052	0.216276081	SAUSA300_RS02845	elongation factor G
SAUSA300_0533	tuf	-0.073822536	0.70524278	SAUSA300_RS02850	elongation factor Tu
SAUSA300_0534	SAUSA300_0534	0.520164055	7.33E-12	SAUSA300_RS02855	M20 family metallopeptidase
SAUSA300_0535	SAUSA300_0535	-0.118801812	0.459537345	SAUSA300_RS02860	glycine C-acetyltransferase
SAUSA300_0536	hchA	0.41138019	0.004083028	SAUSA300_RS02865	protein deglycase HchA
SAUSA300_0537	SAUSA300_0537	-0.348196673	0.0074237	SAUSA300_RS02870	ribulokinase
SAUSA300_0538	SAUSA300_0538	-1.494910508	2.17E-19	SAUSA300_RS02875	NAD-dependent epimerase/dehydratase family protein
SAUSA300_0539	SAUSA300_0539	0.638035219	1.56E-08	SAUSA300_RS02880	branched-chain amino acid aminotransferase
SAUSA300_0540	SAUSA300_0540	0.468670861	0.001444343	SAUSA300_RS02885	HAD family hydrolase
SAUSA300_0541	SAUSA300_0541	-0.341960388	0.036659122	SAUSA300_RS02890	deoxynucleoside kinase
SAUSA300_0542	SAUSA300_0542	-0.357369991	0.353628422	SAUSA300_RS02895	deoxynucleoside kinase
SAUSA300_0543	SAUSA300_0543	-0.567140734	0.002445738	SAUSA300_RS02900	tRNA adenosine(34) deaminase TadA
SAUSA300_0544	SAUSA300_0544	-0.708364422	0.000117444	SAUSA300_RS02905	Cof-type HAD-IIB family hydrolase
SAUSA300_0545	SAUSA300_0545	-0.676325887	9.09E-09	SAUSA300_RS02910	NAD(P)H-dependent oxidoreductase
SAUSA300_0546	sdrC	-0.068757233	0.776911519	SAUSA300_RS02915	MSCRAMM family adhesin SdrC
SAUSA300_0547	sdrD	-1.085387836	1.99E-29	SAUSA300_RS02920	MSCRAMM family adhesin SdrD
SAUSA300_0548	sdrE	-0.275525767	0.093463073	SAUSA300_RS02925	MSCRAMM family adhesin SdrE
SAUSA300_0549	SAUSA300_0549	-0.414640203	7.39E-05	SAUSA300_RS02930	glycosyltransferase
SAUSA300_0550	SAUSA300_0550	-0.237275161	0.010993648	SAUSA300_RS02935	glycosyltransferase
SAUSA300_0551	SAUSA300_0551	0.346885293	0.002191671	SAUSA300_RS02940	GTP cyclohydrolase FolE2
SAUSA300_0552	bshB2	0.429965267	3.40E-07	SAUSA300_RS02945	bacillithiol biosynthesis deacetylase BshB2
SAUSA300_0553	SAUSA300_0553	0.420197931	0.00035384	SAUSA300_RS02950	YojF family protein
SAUSA300_0554	nagB	0.189906865	0.218544114	SAUSA300_RS02955	glucosamine-6-phosphate deaminase
SAUSA300_0555	hxlA	0.468785731	4.78E-06	SAUSA300_RS02960	3-hexulose-6-phosphate synthase
SAUSA300_0556	hxlB	0.307936464	0.0105269	SAUSA300_RS02965	6-phospho-3-hexuloisomerase
SAUSA300_0557	SAUSA300_0557	-0.322506677	0.067079441	SAUSA300_RS02970	HAD family hydrolase
SAUSA300_0558	SAUSA300_0558	-0.282267731	0.010258739	SAUSA300_RS02975	MFS transporter
SAUSA300_0559	SAUSA300_0559	0.133553554	0.480278426	SAUSA300_RS02985	long-chain fatty acid--CoA ligase
SAUSA300_0560	SAUSA300_0560	0.02548203	0.904700029	SAUSA300_RS02990	thiolase family protein
SAUSA300_0561	SAUSA300_0561	-0.575017527	0.026227194	SAUSA300_RS02995	protein VraC
SAUSA300_0562	thiD	0.225238751	0.084759965	SAUSA300_RS03010	bifunctional hydroxymethylpyrimidine kinase/phosphomethylpyrimidine kinase
SAUSA300_0563	SAUSA300_0563	-0.149999215	0.188238822	SAUSA300_RS03015	uracil-DNA glycosylase
SAUSA300_0564	SAUSA300_0564	-0.32790438	0.020054344	SAUSA300_RS03020	DUF5327 family protein
SAUSA300_0565	SAUSA300_0565	-0.306426003	0.011698963	SAUSA300_RS03025	DUF423 domain-containing protein
SAUSA300_0566	SAUSA300_0566	0.540045804	1.69E-05	SAUSA300_RS03030	APC family permease
SAUSA300_0567	SAUSA300_0567	0.190219821	0.171555754	SAUSA300_RS03035	threonine/serine exporter family protein
SAUSA300_0568	SAUSA300_0568	0.048260602	0.733788749	SAUSA300_RS03040	threonine/serine exporter ThrE family protein
SAUSA300_0569	SAUSA300_0569	0.366749947	0.000108262	SAUSA300_RS03045	heme-dependent peroxidase
SAUSA300_0570	pta	0.141366382	0.087551696	SAUSA300_RS03050	phosphate acetyltransferase
SAUSA300_0571	SAUSA300_0571	0.150753673	0.17598621	SAUSA300_RS03055	lipoate--protein ligase family protein
SAUSA300_0572	mvk	0.092961152	0.663861781	SAUSA300_RS03060	mevalonate kinase
SAUSA300_0573	mvaD	0.329005374	3.98E-05	SAUSA300_RS03065	diphosphomevalonate decarboxylase
SAUSA300_0574	SAUSA300_0574	0.161661117	0.039149627	SAUSA300_RS03070	phosphomevalonate kinase
SAUSA300_0575	SAUSA300_0575	0.180641693	0.214613929	SAUSA300_RS03075	DUF1450 domain-containing protein
SAUSA300_0576	SAUSA300_0576	0.303916005	0.001352765	SAUSA300_RS03080	FAD-containing oxidoreductase
SAUSA300_0577	SAUSA300_0577	0.287894277	0.090239458	SAUSA300_RS03085	Rrf2 family transcriptional regulator
SAUSA300_0578	SAUSA300_0578	-0.41729203	0.705822266	SAUSA300_RS03090	hypothetical protein
SAUSA300_0579	SAUSA300_0579	-0.560534073	3.53E-05	SAUSA300_RS03095	transposase
SAUSA300_0580	SAUSA300_0580	-0.471864511	0.025071512	SAUSA300_RS03100	DUF443 family protein
SAUSA300_0581	SAUSA300_0581	-0.479369272	0.001418691	SAUSA300_RS03105	DUF443 domain-containing protein
SAUSA300_0582	SAUSA300_0582	-0.540410785	0.00079374	SAUSA300_RS03110	DUF443 family protein
SAUSA300_0583	SAUSA300_0583	-0.577970957	0.004276411	SAUSA300_RS03125	DUF443 family protein
SAUSA300_0584	SAUSA300_0584	-0.32228136	0.067990017	SAUSA300_RS03130	DUF443 domain-containing protein
SAUSA300_0585	SAUSA300_0585	-0.253830147	0.405430064	SAUSA300_RS03140	DUF443 domain-containing protein
SAUSA300_0586	SAUSA300_0586	-0.501609941	0.004632399	SAUSA300_RS03145	DUF443 family protein
SAUSA300_0587	SAUSA300_0587	-0.211702762	0.098486523	SAUSA300_RS03150	DUF443 domain-containing protein
SAUSA300_0588	SAUSA300_0588	-0.365211105	0.08928349	SAUSA300_RS03160	DUF443 domain-containing protein
SAUSA300_0589	SAUSA300_0589	0.52619075	4.19E-11	SAUSA300_RS03165	aldo/keto reductase
SAUSA300_0590	SAUSA300_0590	0.368088452	0.017281542	SAUSA300_RS03170	flavodoxin family protein
SAUSA300_0591	SAUSA300_0591	0.204805648	0.376875736	SAUSA300_RS03175	GNAT family N-acetyltransferase
SAUSA300_0592	SAUSA300_0592	0.28426652	0.001989991	SAUSA300_RS03180	HD domain-containing protein
SAUSA300_0593	SAUSA300_0593	0.22244202	0.005869572	SAUSA300_RS03185	YwhD family protein
SAUSA300_0594	adhP	-1.117592333	5.23E-09	SAUSA300_RS03190	alcohol dehydrogenase AdhP
SAUSA300_0595	SAUSA300_0595	-0.488833369	0.017657446	SAUSA300_RS03200	DUF1934 domain-containing protein
SAUSA300_0596	SAUSA300_0596	-0.803402656	2.77E-27	SAUSA300_RS03205	arginine--tRNA ligase
SAUSA300_0597	SAUSA300_0597	-0.467798059	0.008174726	SAUSA300_RS03210	endonuclease III domain-containing protein
SAUSA300_0598	SAUSA300_0598	-0.71086407	1.36E-07	SAUSA300_RS03215	ABC transporter substrate-binding protein
SAUSA300_0599	SAUSA300_0599	-0.368797939	0.012071177	SAUSA300_RS03220	iron ABC transporter permease
SAUSA300_0600	SAUSA300_0600	-0.256431489	0.088875854	SAUSA300_RS03225	HAD family hydrolase
SAUSA300_0601	SAUSA300_0601	-0.217168194	0.04219602	SAUSA300_RS03230	alpha/beta hydrolase
SAUSA300_0602	SAUSA300_0602	-0.018220597	0.973114677	SAUSA300_RS03235	hypothetical protein
SAUSA300_0603	SAUSA300_0603	0.437123598	1.16E-06	SAUSA300_RS03240	hypothetical protein
SAUSA300_0604	SAUSA300_0604	0.502068731	0.002650338	SAUSA300_RS03245	alpha/beta hydrolase
SAUSA300_0605	sarA	0.239158603	0.27131962	SAUSA300_RS03250	global transcriptional regulator SarA
SAUSA300_0606	SAUSA300_0606	0.297929133	0.004482002	SAUSA300_RS03255	DMT family transporter
SAUSA300_0610	mnhA2	0.759548309	0.575206187	SAUSA300_RS03275	Na+/H+ antiporter Mnh2 subunit A
SAUSA300_0612	mnhC2	0.446121154	0.243885805	SAUSA300_RS03285	Na+/H+ antiporter Mnh2 subunit C
SAUSA300_0613	mnhD2	0.277127775	0.04192886	SAUSA300_RS03290	Na+/H+ antiporter Mnh2 subunit D
SAUSA300_0614	mnhE2	0.301539766	0.269239506	SAUSA300_RS03295	Na+/H+ antiporter Mnh2 subunit E
SAUSA300_0615	mnhF2	0.228902578	0.488550606	SAUSA300_RS03300	Na+/H+ antiporter Mnh2 subunit F
SAUSA300_0616	mnhG2	0.48210169	0.052636911	SAUSA300_RS03305	Na+/H+ antiporter Mnh2 subunit G
SAUSA300_0617	SAUSA300_0617	0.899191523	1.16E-27	SAUSA300_RS03310	sodium:proton antiporter
SAUSA300_0618	SAUSA300_0618	-1.419197466	3.92E-21	SAUSA300_RS03315	metal ABC transporter substrate-binding protein
SAUSA300_0619	SAUSA300_0619	-1.825899479	8.17E-21	SAUSA300_RS03320	metal ABC transporter permease
SAUSA300_0620	SAUSA300_0620	-1.747583411	1.29E-21	SAUSA300_RS03325	metal ABC transporter ATP-binding protein
SAUSA300_0621	SAUSA300_0621	-0.14190286	0.200732089	SAUSA300_RS03330	metal-dependent transcriptional regulator
SAUSA300_0622	SAUSA300_0622	0.086490623	0.656130835	SAUSA300_RS03335	M50 family metallopeptidase
SAUSA300_0623	SAUSA300_0623	-0.481673052	1.43E-06	SAUSA300_RS03340	WecB/TagA/CpsF family glycosyltransferase
SAUSA300_0624	tagH	0.639653857	1.04E-22	SAUSA300_RS03345	teichoic acids export ABC transporter ATP-binding subunit TagH
SAUSA300_0625	tagG	-0.052595976	0.763223024	SAUSA300_RS03350	teichoic acids export ABC transporter permease subunit TagG
SAUSA300_0626	SAUSA300_0626	0.388431568	0.000862864	SAUSA300_RS03355	CDP-glycerol glycerophosphotransferase family protein
SAUSA300_0627	SAUSA300_0627	0.280737167	0.006294434	SAUSA300_RS03360	glycosyltransferase family 2 protein
SAUSA300_0628	tagD	0.362231713	9.20E-06	SAUSA300_RS03365	glycerol-3-phosphate cytidylyltransferase
SAUSA300_0629	pbp4	0.36527762	0.002724326	SAUSA300_RS03370	penicillin-binding protein PBP4
SAUSA300_0630	SAUSA300_0630	0.159095964	0.058477665	SAUSA300_RS03375	ABC transporter ATP-binding protein/permease
SAUSA300_0631	SAUSA300_0631	-1.079403461	1.11E-12	SAUSA300_RS03380	nucleoside permease
SAUSA300_0632	SAUSA300_0632	0.122108994	0.173355064	SAUSA300_RS03390	YitT family protein
SAUSA300_0633	SAUSA300_0633	-0.173034904	0.074160043	SAUSA300_RS03395	ABC transporter ATP-binding protein
SAUSA300_0634	SAUSA300_0634	-0.179087707	0.08928349	SAUSA300_RS03400	iron ABC transporter permease
SAUSA300_0635	SAUSA300_0635	-0.163713604	0.151456803	SAUSA300_RS03405	iron ABC transporter permease
SAUSA300_0636	dhaK	0.36243686	0.015596708	SAUSA300_RS03410	dihydroxyacetone kinase subunit DhaK
SAUSA300_0637	dhaL	0.381148561	0.012537898	SAUSA300_RS03415	dihydroxyacetone kinase subunit L
SAUSA300_0638	SAUSA300_0638	0.290894723	0.083381201	SAUSA300_RS03420	PTS-dependent dihydroxyacetone kinase phosphotransferase subunit DhaM
SAUSA300_0639	SAUSA300_0639	1.271559155	1.59E-26	SAUSA300_RS03425	hypothetical protein
SAUSA300_0640	SAUSA300_0640	0.669173026	5.71E-08	SAUSA300_RS03430	membrane protein
SAUSA300_0641	SAUSA300_0641	0.430344712	0.04544282	SAUSA300_RS03435	alpha/beta hydrolase
SAUSA300_0642	SAUSA300_0642	-0.280500734	0.349004258	SAUSA300_RS03445	hypothetical protein
SAUSA300_0643	SAUSA300_0643	0.791902496	9.02E-10	SAUSA300_RS03450	GNAT family N-acetyltransferase
SAUSA300_0644	graX	0.308513871	0.00119957	SAUSA300_RS03455	auxiliary protein GraX/ApsX
SAUSA300_0645	graR	0.366591691	0.211844032	SAUSA300_RS03460	response regulator transcription factor GraR/ApsR
SAUSA300_0646	graS	0.395750938	0.145588948	SAUSA300_RS03465	histidine kinase GraS/ApsS
SAUSA300_0647	vraF	0.728169376	0.000275053	SAUSA300_RS03470	ABC transporter ATP-binding protein VraF
SAUSA300_0648	vraG	0.608504069	6.69E-08	SAUSA300_RS03475	ABC transporter permease VraG
SAUSA300_0649	SAUSA300_0649	-0.319541439	0.001621354	SAUSA300_RS03480	DUF47 domain-containing protein
SAUSA300_0650	SAUSA300_0650	-0.362372446	0.00028808	SAUSA300_RS03485	inorganic phosphate transporter
SAUSA300_0651	SAUSA300_0651	-0.294658212	0.170321848	SAUSA300_RS03490	LysM peptidoglycan-binding domain-containing protein
SAUSA300_0652	SAUSA300_0652	0.5202159	0.000150265	SAUSA300_RS03495	Bax inhibitor-1 family protein
SAUSA300_0653	SAUSA300_0653	0.09469882	0.572233008	SAUSA300_RS03500	helix-turn-helix transcriptional regulator
SAUSA300_0654	sarX	-0.299282016	0.282593882	SAUSA300_RS03505	HTH-type transcriptional regulator SarX
SAUSA300_0655	SAUSA300_0655	-0.048582223	0.840861536	SAUSA300_RS03510	YebC/PmpR family DNA-binding transcriptional regulator
SAUSA300_0656	SAUSA300_0656	-0.10465124	0.207677927	SAUSA300_RS03515	cupin domain-containing protein
SAUSA300_0657	SAUSA300_0657	0.173905725	0.284997401	SAUSA300_RS03525	DUF402 domain-containing protein
SAUSA300_0658	SAUSA300_0658	0.173162615	0.070304932	SAUSA300_RS03530	LysR family transcriptional regulator
SAUSA300_0659	SAUSA300_0659	0.321144377	0.020855672	SAUSA300_RS03540	sugar efflux transporter
SAUSA300_0660	SAUSA300_0660	0.309411787	0.004276411	SAUSA300_RS03545	DUF456 domain-containing protein
SAUSA300_0661	SAUSA300_0661	-0.241964698	0.128672256	SAUSA300_RS03550	DUF1129 family protein
SAUSA300_0662	SAUSA300_0662	-0.607836134	0.0040319	SAUSA300_RS03555	GNAT family N-acetyltransferase
SAUSA300_0663	SAUSA300_0663	0.295918497	0.054387082	SAUSA300_RS03560	hypothetical protein
SAUSA300_0664	SAUSA300_0664	0.076551191	0.671545291	SAUSA300_RS03565	hypothetical protein
SAUSA300_0665	SAUSA300_0665	-0.793543505	3.94E-13	SAUSA300_RS03570	GNAT family N-acetyltransferase
SAUSA300_0666	SAUSA300_0666	-0.100812464	0.618674817	SAUSA300_RS03575	TIGR00730 family Rossman fold protein
SAUSA300_0667	SAUSA300_0667	-0.124542673	0.689315907	SAUSA300_RS03580	YaiI/YqxD family protein
SAUSA300_0668	SAUSA300_0668	-0.0524101	0.746013377	SAUSA300_RS03585	hypothetical protein
SAUSA300_0669	SAUSA300_0669	0.249468713	0.044028849	SAUSA300_RS03590	undecaprenyl-diphosphate phosphatase
SAUSA300_0670	SAUSA300_0670	0.820453652	2.60E-26	SAUSA300_RS03595	ABC transporter ATP-binding protein/permease
SAUSA300_0671	SAUSA300_0671	0.626217909	4.04E-11	SAUSA300_RS03600	amino acid ABC transporter ATP-binding/permease protein
SAUSA300_0672	mgrA	-0.098446408	0.723306568	SAUSA300_RS03605	HTH-type transcriptional regulator MgrA
SAUSA300_0673	SAUSA300_0673	-0.24303523	0.113213127	SAUSA300_RS03610	GTP-binding protein
SAUSA300_0674	SAUSA300_0674	-0.424707704	2.20E-05	SAUSA300_RS03615	aldo/keto reductase family oxidoreductase
SAUSA300_0675	SAUSA300_0675	-0.320729213	0.109750458	SAUSA300_RS03620	hypothetical protein
SAUSA300_0676	SAUSA300_0676	-0.394899245	0.000392636	SAUSA300_RS03625	DASS family sodium-coupled anion symporter
SAUSA300_0677	SAUSA300_0677	-0.358921174	0.001279453	SAUSA300_RS03630	DNA photolyase family protein
SAUSA300_0678	SAUSA300_0678	0.59043956	8.09E-05	SAUSA300_RS03640	DUF1361 domain-containing protein
SAUSA300_0679	SAUSA300_0679	0.541575593	0.0373262	SAUSA300_RS03645	DNA-binding protein
SAUSA300_0680	norA	0.289910364	0.007225584	SAUSA300_RS03650	multidrug efflux MFS transporter NorA
SAUSA300_0681	SAUSA300_0681	-0.215275017	0.134381006	SAUSA300_RS03655	hypothetical protein
SAUSA300_0682	ybaK	-0.171382425	0.433476016	SAUSA300_RS03660	Cys-tRNA(Pro) deacylase
SAUSA300_0683	SAUSA300_0683	0.785695051	4.19E-07	SAUSA300_RS03665	DeoR/GlpR family DNA-binding transcription regulator
SAUSA300_0684	pfkB	0.816624043	0.000392636	SAUSA300_RS03670	1-phosphofructokinase
SAUSA300_0685	SAUSA300_0685	0.801870625	4.48E-12	SAUSA300_RS03675	fructose-specific PTS transporter subunit EIIC
SAUSA300_0686	nagA	0.542693203	0.00016204	SAUSA300_RS03685	N-acetylglucosamine-6-phosphate deacetylase
SAUSA300_0687	SAUSA300_0687	-0.094901718	0.273936218	SAUSA300_RS03690	hemolysin family protein
SAUSA300_0688	SAUSA300_0688	0.74913936	1.08E-15	SAUSA300_RS03695	aldo/keto reductase
SAUSA300_0689	csbB	0.57789691	8.52E-08	SAUSA300_RS03700	lipoteichoic acid-specific glycosylation protein CsbB
SAUSA300_0690	saeS	-2.324463479	2.43E-117	SAUSA300_RS03705	two-component system sensor histidine kinase SaeS
SAUSA300_0691	SAUSA300_0691	-2.266019266	3.02E-91	SAUSA300_RS03710	response regulator transcription factor SaeR
SAUSA300_0692	SAUSA300_0692	-2.969946577	4.17E-76	SAUSA300_RS03715	DoxX family protein
SAUSA300_0693	SAUSA300_0693	-3.00176692	7.00E-38	SAUSA300_RS03720	DM13 domain-containing protein
SAUSA300_0694	SAUSA300_0694	0.324064126	0.007166951	SAUSA300_RS03725	hypothetical protein
SAUSA300_0695	queE	-0.454771023	0.000744143	SAUSA300_RS03730	7-carboxy-7-deazaguanine synthase QueE
SAUSA300_0696	queD	-0.235167871	0.405430064	SAUSA300_RS03735	6-carboxytetrahydropterin synthase QueD
SAUSA300_0697	queC	-0.651892125	0.000363722	SAUSA300_RS03740	7-cyano-7-deazaguanine synthase QueC
SAUSA300_0698	SAUSA300_0698	-0.211189485	0.3648423	SAUSA300_RS03745	aminodeoxychorismate/anthranilate synthase component II
SAUSA300_0699	SAUSA300_0699	-0.335184877	0.000783414	SAUSA300_RS03750	anthranilate synthase component I family protein
SAUSA300_0700	SAUSA300_0700	-0.238614172	0.013399163	SAUSA300_RS03755	aminotransferase class IV
SAUSA300_0701	SAUSA300_0701	-0.462589428	1.75E-05	SAUSA300_RS03765	allophanate hydrolase subunit 1
SAUSA300_0702	SAUSA300_0702	-0.421604571	1.40E-07	SAUSA300_RS03770	biotin-dependent carboxyltransferase family protein
SAUSA300_0703	ltaS	0.460635644	2.23E-07	SAUSA300_RS03775	polyglycerol-phosphate lipoteichoic acid synthase LtaS
SAUSA300_0704	SAUSA300_0704	0.239571557	0.070331063	SAUSA300_RS03785	ABC-F family ATP-binding cassette domain-containing protein
SAUSA300_0705	recQ	0.123033903	0.037756924	SAUSA300_RS03790	DNA helicase RecQ
SAUSA300_0706	SAUSA300_0706	0.262619887	0.017281542	SAUSA300_RS03795	ABC transporter ATP-binding protein
SAUSA300_0707	SAUSA300_0707	0.204204437	0.008811036	SAUSA300_RS03800	ABC transporter permease/substrate-binding protein
SAUSA300_0708	hisC	0.342346533	0.003410572	SAUSA300_RS03805	histidinol-phosphate transaminase
SAUSA300_0709	SAUSA300_0709	0.289238209	0.000619007	SAUSA300_RS03810	5'-3'-deoxyribonucleotidase
SAUSA300_0710	SAUSA300_0710	0.359620759	0.040205096	NA	NA
SAUSA300_0711	SAUSA300_0711	-0.057023254	0.709214132	SAUSA300_RS03815	diacylglycerol kinase family lipid kinase
SAUSA300_0712	SAUSA300_0712	-1.225746144	1.17E-40	SAUSA300_RS03825	peptide MFS transporter
SAUSA300_0713	queF	-0.42717643	0.000283499	SAUSA300_RS03830	preQ(1) synthase
SAUSA300_0714	SAUSA300_0714	-0.198504196	0.047388116	SAUSA300_RS03835	DMT family transporter
SAUSA300_0715	nrdI	-0.215189069	0.105144015	SAUSA300_RS03840	class Ib ribonucleoside-diphosphate reductase assembly flavoprotein NrdI
SAUSA300_0716	nrdE	-0.187169183	0.140187148	SAUSA300_RS03845	class 1b ribonucleoside-diphosphate reductase subunit alpha
SAUSA300_0717	nrdF	-0.466113926	0.000456856	SAUSA300_RS03850	class 1b ribonucleoside-diphosphate reductase subunit beta
SAUSA300_0718	SAUSA300_0718	-1.35518909	3.94E-07	SAUSA300_RS03865	ABC transporter permease
SAUSA300_0719	SAUSA300_0719	-1.096551594	1.53E-07	SAUSA300_RS03870	iron chelate uptake ABC transporter family permease subunit
SAUSA300_0720	SAUSA300_0720	-1.525157135	9.07E-24	SAUSA300_RS03875	ABC transporter ATP-binding protein
SAUSA300_0721	SAUSA300_0721	-1.200279379	1.63E-17	SAUSA300_RS03880	siderophore ABC transporter substrate-binding protein
SAUSA300_0722	SAUSA300_0722	-0.129617375	0.398527346	SAUSA300_RS03890	UDP-N-acetylmuramate dehydrogenase
SAUSA300_0723	SAUSA300_0723	-0.946868296	0.001291248	SAUSA300_RS03895	GrpB family protein
SAUSA300_0724	SAUSA300_0724	0.358224493	0.000128157	SAUSA300_RS03900	EMYY motif lipoprotein
SAUSA300_0725	ytxJ	-0.144075674	0.208833513	SAUSA300_RS03905	bacillithiol system redox-active protein YtxJ
SAUSA300_0726	SAUSA300_0726	0.636088805	9.02E-21	SAUSA300_RS03910	glycerate kinase
SAUSA300_0727	pepT	0.03771072	0.729641919	SAUSA300_RS03915	peptidase T
SAUSA300_0728	SAUSA300_0728	0.208289596	0.332989228	SAUSA300_RS03920	threonine/serine exporter family protein
SAUSA300_0729	SAUSA300_0729	0.17898134	0.172913478	SAUSA300_RS03925	threonine/serine exporter ThrE family protein
SAUSA300_0730	SAUSA300_0730	0.044506744	0.752500681	SAUSA300_RS03930	GGDEF domain-containing protein
SAUSA300_0731	SAUSA300_0731	0.162220149	0.140141568	SAUSA300_RS03935	undecaprenyl/decaprenyl-phosphate alpha-N-acetylglucosaminyl 1-phosphate transferase
SAUSA300_0732	SAUSA300_0732	0.667730915	4.30E-10	SAUSA300_RS03940	YigZ family protein
SAUSA300_0733	fakB1	-0.54206045	8.60E-09	SAUSA300_RS03945	fatty acid kinase binding subunit FakB1
SAUSA300_0734	SAUSA300_0734	-0.044649164	0.83627871	SAUSA300_RS03950	DEAD/DEAH box helicase
SAUSA300_0735	SAUSA300_0735	0.194034992	0.413834646	SAUSA300_RS03955	ComF family protein
SAUSA300_0736	raiA	0.731399708	1.16E-05	SAUSA300_RS03960	ribosome-associated translation inhibitor RaiA
SAUSA300_0737	secA	0.582247385	1.03E-15	SAUSA300_RS03965	preprotein translocase subunit SecA
SAUSA300_0739	SAUSA300_0739	0.23428549	0.314199794	SAUSA300_RS03985	CHAP domain-containing protein
SAUSA300_0740	SAUSA300_0740	0.150892317	0.302873642	SAUSA300_RS03990	HD domain-containing protein
SAUSA300_0741	uvrB	0.226227077	0.049261229	SAUSA300_RS04000	excinuclease ABC subunit UvrB
SAUSA300_0742	uvrA	0.043207919	0.70995873	SAUSA300_RS04005	excinuclease ABC subunit UvrA
SAUSA300_0743	SAUSA300_0743	0.062766213	0.706044923	SAUSA300_RS04010	HPr(Ser) kinase/phosphatase
SAUSA300_0744	SAUSA300_0744	-0.087153818	0.364158	SAUSA300_RS04015	prolipoprotein diacylglyceryl transferase
SAUSA300_0745	SAUSA300_0745	-0.335032769	0.045050501	SAUSA300_RS04020	acetyltransferase
SAUSA300_0746	SAUSA300_0746	-0.107722549	0.393626882	SAUSA300_RS04025	tetratricopeptide repeat protein
SAUSA300_0747	trxB	0.700256908	1.40E-07	SAUSA300_RS04030	thioredoxin-disulfide reductase
SAUSA300_0748	rapZ	0.832429115	2.58E-07	SAUSA300_RS04040	RNase adapter RapZ
SAUSA300_0749	SAUSA300_0749	0.489803503	7.02E-10	SAUSA300_RS04045	YvcK family protein
SAUSA300_0750	whiA	0.623562309	4.52E-14	SAUSA300_RS04050	DNA-binding protein WhiA
SAUSA300_0752	clpP	0.695228452	2.79E-08	SAUSA300_RS04060	ATP-dependent Clp endopeptidase proteolytic subunit ClpP
SAUSA300_0753	SAUSA300_0753	-0.468126722	0.001911243	SAUSA300_RS04065	TIGR01777 family oxidoreductase
SAUSA300_0754	SAUSA300_0754	0.461707291	9.36E-05	SAUSA300_RS04070	DUF4887 domain-containing protein
SAUSA300_0755	SAUSA300_0755	0.06892913	0.509719958	SAUSA300_RS04075	sugar-binding transcriptional regulator
SAUSA300_0756	gap	-0.009745778	0.943742582	SAUSA300_RS04080	type I glyceraldehyde-3-phosphate dehydrogenase
SAUSA300_0757	SAUSA300_0757	-0.007857998	0.951858278	SAUSA300_RS04085	phosphoglycerate kinase
SAUSA300_0758	SAUSA300_0758	-0.018924391	0.897972682	SAUSA300_RS04090	triose-phosphate isomerase
SAUSA300_0759	SAUSA300_0759	0.041120283	0.792444848	SAUSA300_RS04095	2-3-bisphosphoglycerate-independent phosphoglycerate mutase
SAUSA300_0760	eno	0.328627036	0.037889674	SAUSA300_RS04100	phosphopyruvate hydratase
SAUSA300_0761	SAUSA300_0761	-0.540149183	2.26E-09	SAUSA300_RS04105	hypothetical protein
SAUSA300_0762	secG	0.183918823	0.350815912	SAUSA300_RS04110	preprotein translocase subunit SecG
SAUSA300_0763	SAUSA300_0763	0.553166309	4.86E-10	SAUSA300_RS04115	carboxylesterase
SAUSA300_0764	rnr	0.453573257	1.51E-05	SAUSA300_RS04120	ribonuclease R
SAUSA300_0765	smpB	0.50525385	0.000609971	SAUSA300_RS04125	SsrA-binding protein SmpB
SAUSA300_0767	SAUSA300_0767	-1.171917218	7.07E-11	SAUSA300_RS04135	hypothetical protein
SAUSA300_0768	SAUSA300_0768	-1.643455173	5.85E-07	NA	NA
SAUSA300_0769	SAUSA300_0769	-1.427208941	9.54E-19	SAUSA300_RS04145	DUF5067 domain-containing protein
SAUSA300_0770	SAUSA300_0770	-0.650493589	0.000135227	SAUSA300_RS04155	hypothetical protein
SAUSA300_0771	SAUSA300_0771	-0.217082399	0.09064118	SAUSA300_RS04160	N-acetyltransferase
SAUSA300_0772	clfA	0.443837308	2.87E-07	SAUSA300_RS04165	MSCRAMM family adhesin clumping factor ClfA
SAUSA300_0773	vwb	-3.301751638	1.20E-232	SAUSA300_RS04170	von Willebrand factor binding protein Vwb
SAUSA300_0774	emp	-2.139742742	1.02E-48	SAUSA300_RS04175	extracellular matrix protein-binding adhesin Emp
SAUSA300_0775	SAUSA300_0775	-2.619229419	1.66E-60	SAUSA300_RS04180	hypothetical protein
SAUSA300_0776	SAUSA300_0776	-2.107294287	4.05E-47	SAUSA300_RS04185	thermonuclease family protein
SAUSA300_0777	SAUSA300_0777	-0.571112388	1.06E-05	SAUSA300_RS04190	cold-shock protein
SAUSA300_0778	SAUSA300_0778	0.023438168	0.869648908	SAUSA300_RS04195	hypothetical protein
SAUSA300_0779	SAUSA300_0779	0.252650893	0.167548328	SAUSA300_RS04200	hypothetical protein
SAUSA300_0780	SAUSA300_0780	0.303195741	0.00544856	SAUSA300_RS04205	hypothetical protein
SAUSA300_0781	SAUSA300_0781	0.179837836	0.354100581	SAUSA300_RS04225	hypothetical protein
SAUSA300_0782	SAUSA300_0782	-0.840483144	0.010427931	SAUSA300_RS04220	sterile alpha motif-like domain-containing protein
SAUSA300_0783	SAUSA300_0783	-0.317745998	0.004654291	SAUSA300_RS04230	phosphoglycerate mutase family protein
SAUSA300_0784	SAUSA300_0784	0.393495089	0.04482673	SAUSA300_RS04235	LysE/ArgO family amino acid transporter
SAUSA300_0785	SAUSA300_0785	-0.71946206	1.34E-07	SAUSA300_RS04240	GNAT family N-acetyltransferase
SAUSA300_0786	SAUSA300_0786	0.075834186	0.639887837	SAUSA300_RS04245	organic hydroperoxide resistance protein
SAUSA300_0787	SAUSA300_0787	0.320606219	0.142155656	SAUSA300_RS04250	type I 3-dehydroquinate dehydratase
SAUSA300_0788	SAUSA300_0788	-0.130262586	0.324772878	SAUSA300_RS04255	nitroreductase
SAUSA300_0789	SAUSA300_0789	0.927457283	4.18E-15	SAUSA300_RS04260	thioredoxin family protein
SAUSA300_0790	SAUSA300_0790	0.219884983	0.117334791	SAUSA300_RS04265	arsenate reductase family protein
SAUSA300_0791	gcvH	0.056593469	0.688195347	SAUSA300_RS04270	glycine cleavage system protein GcvH
SAUSA300_0792	SAUSA300_0792	-0.461708575	0.128950667	NA	NA
SAUSA300_0793	SAUSA300_0793	-0.294180078	0.110181131	SAUSA300_RS04280	DUF1963 domain-containing protein
SAUSA300_0794	SAUSA300_0794	-0.351206862	0.087267832	SAUSA300_RS04290	toprim domain-containing protein
SAUSA300_0795	SAUSA300_0795	-0.371233619	0.08925756	SAUSA300_RS04295	thioredoxin family protein
SAUSA300_0796	SAUSA300_0796	0.149075868	0.224588504	SAUSA300_RS04300	methionine ABC transporter ATP-binding protein
SAUSA300_0797	SAUSA300_0797	0.116950579	0.524067643	SAUSA300_RS04305	ABC transporter permease
SAUSA300_0798	SAUSA300_0798	0.206657127	0.176491494	SAUSA300_RS04310	MetQ/NlpA family ABC transporter substrate-binding protein
SAUSA300_0799	SAUSA300_0799	-0.320308156	0.085874954	SAUSA300_RS04315	site-specific integrase
SAUSA300_0800	sek	-0.515855571	2.56E-07	SAUSA300_RS04320	staphylococcal enterotoxin type K
SAUSA300_0801	seq	-0.428294479	0.001486138	SAUSA300_RS04325	staphylococcal enterotoxin type Q
SAUSA300_0802	SAUSA300_0802	-0.239558697	0.006122151	SAUSA300_RS04330	ImmA/IrrE family metallo-endopeptidase
SAUSA300_0803	SAUSA300_0803	-0.097394316	0.699914027	SAUSA300_RS04335	helix-turn-helix transcriptional regulator
SAUSA300_0804	SAUSA300_0804	0.861387565	0.003641855	SAUSA300_RS04340	helix-turn-helix domain-containing protein
SAUSA300_0805	SAUSA300_0805	0.474121206	0.000111489	SAUSA300_RS04345	helix-turn-helix domain-containing protein
SAUSA300_0806	SAUSA300_0806	0.268250623	0.435123096	SAUSA300_RS04350	hypothetical protein
SAUSA300_0807	SAUSA300_0807	0.451904102	0.034264977	SAUSA300_RS04355	hypothetical protein
SAUSA300_0808	SAUSA300_0808	0.404209783	0.001348393	SAUSA300_RS04360	DUF1474 family protein
SAUSA300_0809	SAUSA300_0809	0.292566324	0.00401582	SAUSA300_RS04365	DUF5906 domain-containing protein
SAUSA300_0810	SAUSA300_0810	0.435541154	0.000797555	SAUSA300_RS04370	hypothetical protein
SAUSA300_0811	SAUSA300_0811	0.324543663	0.007554112	SAUSA300_RS04375	hypothetical protein
SAUSA300_0812	SAUSA300_0812	0.250719741	0.022442269	SAUSA300_RS04380	phage capsid protein
SAUSA300_0813	SAUSA300_0813	0.239578797	0.116220538	SAUSA300_RS04385	hypothetical protein
SAUSA300_0814	SAUSA300_0814	-0.404761941	0.000352245	SAUSA300_RS04390	Abi family protein
SAUSA300_0815	SAUSA300_0815	-1.380460054	1.57E-11	SAUSA300_RS04395	DUF4888 domain-containing protein
SAUSA300_0816	SAUSA300_0816	0.165585125	0.404827567	SAUSA300_RS04400	CsbD family protein
SAUSA300_0817	SAUSA300_0817	0.251291189	0.032842936	SAUSA300_RS04405	DUF368 domain-containing protein
SAUSA300_0818	sufC	0.352468111	0.006706122	SAUSA300_RS04410	Fe-S cluster assembly ATPase SufC
SAUSA300_0819	sufD	0.303889756	8.47E-07	SAUSA300_RS04415	Fe-S cluster assembly protein SufD
SAUSA300_0820	SAUSA300_0820	0.411009869	1.51E-06	SAUSA300_RS04420	cysteine desulfurase
SAUSA300_0821	SAUSA300_0821	0.441106196	3.67E-05	SAUSA300_RS04425	SUF system NifU family Fe-S cluster assembly protein
SAUSA300_0822	sufB	0.406108828	3.56E-05	SAUSA300_RS04430	Fe-S cluster assembly protein SufB
SAUSA300_0823	SAUSA300_0823	-0.493390286	0.208752227	SAUSA300_RS04440	hypothetical protein
SAUSA300_0824	SAUSA300_0824	0.21917315	0.063305883	SAUSA300_RS04445	HlyC/CorC family transporter
SAUSA300_0825	SAUSA300_0825	0.350887053	0.021389397	SAUSA300_RS04450	nitronate monooxygenase family protein
SAUSA300_0826	SAUSA300_0826	0.44318768	2.47E-05	SAUSA300_RS04460	DUF72 domain-containing protein
SAUSA300_0827	SAUSA300_0827	0.818090677	1.08E-14	SAUSA300_RS04465	sulfite exporter TauE/SafE family protein
SAUSA300_0828	SAUSA300_0828	0.627593727	0.000385576	SAUSA300_RS04470	bifunctional metallophosphatase/5'-nucleotidase
SAUSA300_0829	lipA	0.031662619	0.75057257	SAUSA300_RS04475	lipoyl synthase
SAUSA300_0830	SAUSA300_0830	-0.052270337	0.806074793	SAUSA300_RS04480	YutD family protein
SAUSA300_0831	SAUSA300_0831	0.589956826	0.058341024	SAUSA300_RS04485	DUF3055 domain-containing protein
SAUSA300_0832	SAUSA300_0832	-0.263073014	0.089432327	SAUSA300_RS04490	DUF86 domain-containing protein
SAUSA300_0833	SAUSA300_0833	-0.250514715	0.000286996	SAUSA300_RS04495	TIGR01457 family HAD-type hydrolase
SAUSA300_0834	SAUSA300_0834	-0.229882585	0.001021186	SAUSA300_RS04500	D-glycerate dehydrogenase
SAUSA300_0835	dltA	0.468318944	7.52E-08	SAUSA300_RS04515	D-alanine--poly(phosphoribitol) ligase subunit DltA
SAUSA300_0836	dltB	0.497853871	3.67E-06	SAUSA300_RS04520	PG:teichoic acid D-alanyltransferase DltB
SAUSA300_0837	dltC	0.648010865	3.89E-17	SAUSA300_RS04525	D-alanine--poly(phosphoribitol) ligase subunit 2
SAUSA300_0838	dltD	0.434015016	2.49E-05	SAUSA300_RS04530	D-alanyl-lipoteichoic acid biosynthesis protein DltD
SAUSA300_0839	SAUSA300_0839	0.061238218	0.762529494	SAUSA300_RS04535	NifU family protein
SAUSA300_0840	SAUSA300_0840	-0.078848423	0.551091063	SAUSA300_RS04540	YuzD family protein
SAUSA300_0841	SAUSA300_0841	-0.294611216	0.083362044	SAUSA300_RS04545	NAD(P)/FAD-dependent oxidoreductase
SAUSA300_0842	SAUSA300_0842	0.907223767	3.48E-20	SAUSA300_RS04550	YuzB family protein
SAUSA300_0843	SAUSA300_0843	0.711975314	4.87E-06	SAUSA300_RS04555	iron-sulfur cluster assembly accessory protein
SAUSA300_0844	SAUSA300_0844	0.127036113	0.194721883	SAUSA300_RS04560	NAD(P)/FAD-dependent oxidoreductase
SAUSA300_0845	SAUSA300_0845	0.362188793	1.17E-05	SAUSA300_RS04565	M17 family metallopeptidase
SAUSA300_0846	SAUSA300_0846	-1.5097468	3.53E-29	SAUSA300_RS04570	Na+/H+ antiporter family protein
SAUSA300_0847	SAUSA300_0847	-1.159477692	1.50E-18	SAUSA300_RS04575	PaaI family thioesterase
SAUSA300_0848	SAUSA300_0848	0.523186449	0.002094603	SAUSA300_RS04580	FAD/NAD(P)-binding protein
SAUSA300_0849	mnhG1	0.161811198	0.487865326	SAUSA300_RS04585	Na+/H+ antiporter Mnh1 subunit G
SAUSA300_0850	mnhF1	0.326308614	0.027698492	SAUSA300_RS04590	Na+/H+ antiporter Mnh1 subunit F
SAUSA300_0851	mnhE1	0.394326744	0.000491062	SAUSA300_RS04595	Na+/H+ antiporter Mnh1 subunit E
SAUSA300_0852	mnhD1	0.342337218	0.005513234	SAUSA300_RS04600	Na+/H+ antiporter Mnh1 subunit D
SAUSA300_0853	mnhC1	0.445606876	0.011629128	SAUSA300_RS04605	Na+/H+ antiporter Mnh1 subunit C
SAUSA300_0854	mnhB1	0.280613174	0.000634678	SAUSA300_RS04610	Na+/H+ antiporter Mnh1 subunit B
SAUSA300_0855	mnhA1	0.368434849	2.11E-06	SAUSA300_RS04615	Na+/H+ antiporter Mnh1 subunit A
SAUSA300_0856	SAUSA300_0856	-0.465030696	0.127486599	SAUSA300_RS04620	kinase-associated lipoprotein B
SAUSA300_0857	SAUSA300_0857	0.104569258	0.356636302	SAUSA300_RS04625	peptidylprolyl isomerase
SAUSA300_0858	SAUSA300_0858	0.073666499	0.762529494	SAUSA300_RS04630	S1 RNA-binding domain-containing protein
SAUSA300_0859	SAUSA300_0859	1.320184675	4.89E-18	SAUSA300_RS04635	NADH-dependent flavin oxidoreductase
SAUSA300_0860	SAUSA300_0860	-0.302522891	0.031436334	SAUSA300_RS04640	ornithine--oxo-acid transaminase
SAUSA300_0861	SAUSA300_0861	-0.385505508	0.002310466	SAUSA300_RS04645	Glu/Leu/Phe/Val dehydrogenase
SAUSA300_0862	SAUSA300_0862	-0.849478123	2.64E-08	SAUSA300_RS04655	glycerophosphodiester phosphodiesterase
SAUSA300_0863	argH	1.101290078	2.45E-09	SAUSA300_RS04660	argininosuccinate lyase
SAUSA300_0864	SAUSA300_0864	0.801440295	1.17E-05	SAUSA300_RS04665	argininosuccinate synthase
SAUSA300_0865	SAUSA300_0865	0.572831266	8.17E-05	SAUSA300_RS04670	glucose-6-phosphate isomerase
SAUSA300_0866	SAUSA300_0866	0.337551468	0.004870328	SAUSA300_RS04675	TVP38/TMEM64 family protein
SAUSA300_0867	lepB	0.122099487	0.413018167	SAUSA300_RS04680	signal peptidase I
SAUSA300_0868	lepB	0.31065199	0.039149627	SAUSA300_RS04685	signal peptidase I
SAUSA300_0869	addB	0.342154653	0.001145472	SAUSA300_RS04690	helicase-exonuclease AddAB subunit AddB
SAUSA300_0870	addA	0.293850168	0.011308333	SAUSA300_RS04695	helicase-exonuclease AddAB subunit AddA
SAUSA300_0871	SAUSA300_0871	0.529321539	7.07E-20	SAUSA300_RS04700	fumarylacetoacetate hydrolase family protein
SAUSA300_0872	SAUSA300_0872	-0.036519619	0.702143339	SAUSA300_RS04705	YisL family protein
SAUSA300_0873	SAUSA300_0873	0.424312828	2.62E-11	SAUSA300_RS04710	CoA-disulfide reductase
SAUSA300_0874	SAUSA300_0874	0.614127701	7.94E-08	SAUSA300_RS04715	Cof-type HAD-IIB family hydrolase
SAUSA300_0875	SAUSA300_0875	0.655936108	3.85E-05	SAUSA300_RS04720	metal-sulfur cluster assembly factor
SAUSA300_0876	SAUSA300_0876	-0.03885012	0.881153929	SAUSA300_RS04725	acetyltransferase
SAUSA300_0877	clpB	0.42596054	0.000365865	SAUSA300_RS04730	ATP-dependent chaperone ClpB
SAUSA300_0878	SAUSA300_0878	-0.27172138	0.500193622	SAUSA300_RS04735	LysR family transcriptional regulator
SAUSA300_0879	SAUSA300_0879	0.065792692	0.861913347	SAUSA300_RS04740	LeuA family protein
SAUSA300_0880	SAUSA300_0880	0.301316542	0.477622013	SAUSA300_RS04745	L-threonylcarbamoyladenylate synthase
SAUSA300_0881	SAUSA300_0881	0.317716549	0.116220538	SAUSA300_RS04750	membrane protein
SAUSA300_0882	SAUSA300_0882	0.04590488	0.816729313	SAUSA300_RS04755	YbhB/YbcL family Raf kinase inhibitor-like protein
SAUSA300_0883	SAUSA300_0883	0.885357996	4.92E-11	SAUSA300_RS04760	MAP domain-containing protein
SAUSA300_0884	SAUSA300_0884	0.149986854	0.715195578	SAUSA300_RS04765	YjzD family protein
SAUSA300_0885	SAUSA300_0885	1.030006329	1.63E-09	SAUSA300_RS04770	ketoacyl-ACP synthase III
SAUSA300_0886	fabF	0.90125016	1.98E-12	SAUSA300_RS04775	beta-ketoacyl-ACP synthase II
SAUSA300_0887	SAUSA300_0887	-0.52498793	5.02E-09	SAUSA300_RS04785	ABC transporter permease
SAUSA300_0888	SAUSA300_0888	-0.59019348	3.18E-12	SAUSA300_RS04790	ABC transporter permease
SAUSA300_0889	SAUSA300_0889	-0.435528728	0.002401367	SAUSA300_RS04795	ABC transporter ATP-binding protein
SAUSA300_0890	SAUSA300_0890	-0.330970255	0.066964352	SAUSA300_RS04800	ATP-binding cassette domain-containing protein
SAUSA300_0891	SAUSA300_0891	-0.28944101	0.019543823	SAUSA300_RS04805	peptide ABC transporter substrate-binding protein
SAUSA300_0892	SAUSA300_0892	0.437258724	0.186152216	SAUSA300_RS04810	ABC transporter substrate-binding protein
SAUSA300_0893	SAUSA300_0893	0.168144759	0.730673133	SAUSA300_RS04815	ABC transporter ATP-binding protein
SAUSA300_0894	SAUSA300_0894	0.341352969	0.265407088	SAUSA300_RS04820	dipeptide ABC transporter ATP-binding protein
SAUSA300_0895	SAUSA300_0895	0.328076367	0.378252876	SAUSA300_RS04825	ABC transporter permease
SAUSA300_0896	SAUSA300_0896	0.596581749	0.003607484	SAUSA300_RS04830	ABC transporter permease
SAUSA300_0897	trpS	-0.631974688	5.55E-07	SAUSA300_RS04835	tryptophan--tRNA ligase
SAUSA300_0898	spxA	-0.012149469	0.954168328	SAUSA300_RS04840	transcriptional regulator SpxA
SAUSA300_0899	mecA	0.924779867	4.72E-29	SAUSA300_RS04845	adaptor protein MecA
SAUSA300_0900	SAUSA300_0900	0.194602465	0.631644053	NA	NA
SAUSA300_0901	SAUSA300_0901	0.173175162	0.437252981	SAUSA300_RS04850	competence protein CoiA
SAUSA300_0902	pepF	0.24543147	0.008698814	SAUSA300_RS04855	oligoendopeptidase F
SAUSA300_0903	yjbH	0.488941142	1.53E-05	SAUSA300_RS04860	protease adaptor protein YjbH
SAUSA300_0904	SAUSA300_0904	0.443509597	6.03E-05	SAUSA300_RS04865	truncated hemoglobin YjbI
SAUSA300_0905	SAUSA300_0905	0.366528323	0.085874954	SAUSA300_RS04870	CYTH domain-containing protein
SAUSA300_0906	SAUSA300_0906	0.372916652	5.00E-05	SAUSA300_RS04875	hypothetical protein
SAUSA300_0907	SAUSA300_0907	0.546340897	1.14E-06	SAUSA300_RS04880	GTP pyrophosphokinase family protein
SAUSA300_0908	SAUSA300_0908	0.412957054	2.30E-11	SAUSA300_RS04885	NAD kinase
SAUSA300_0909	SAUSA300_0909	0.275598045	0.023789354	SAUSA300_RS04890	RluA family pseudouridine synthase
SAUSA300_0910	mgtE	0.369363855	0.000447311	SAUSA300_RS04895	magnesium transporter
SAUSA300_0911	SAUSA300_0911	0.418999591	4.20E-09	SAUSA300_RS04900	monovalent cation:proton antiporter family protein
SAUSA300_0912	fabI	0.365577124	8.46E-07	SAUSA300_RS04905	enoyl-ACP reductase FabI
SAUSA300_0913	SAUSA300_0913	-0.754214302	1.02E-08	SAUSA300_RS04910	cell elongation protein CozEa
SAUSA300_0914	SAUSA300_0914	-0.035803628	0.769138852	SAUSA300_RS04915	alanine:cation symporter family protein
SAUSA300_0915	SAUSA300_0915	0.180636163	0.320346575	SAUSA300_RS04920	esterase family protein
SAUSA300_0916	SAUSA300_0916	-0.944559807	9.45E-22	SAUSA300_RS04925	YjcG family protein
SAUSA300_0917	SAUSA300_0917	0.417129964	2.52E-05	SAUSA300_RS04930	MFS transporter
SAUSA300_0918	SAUSA300_0918	0.566685706	4.88E-13	SAUSA300_RS04935	diglucosyl diacylglycerol synthase
SAUSA300_0919	SAUSA300_0919	-0.149025675	0.13870245	SAUSA300_RS04940	UDP-N-acetylmuramoyl-L-alanyl-D-glutamate--L-lysine ligase
SAUSA300_0920	SAUSA300_0920	-0.064286063	0.804197889	SAUSA300_RS04945	YueH family protein
SAUSA300_0921	SAUSA300_0921	-0.237676985	0.008811036	SAUSA300_RS04950	peptide chain release factor 3
SAUSA300_0922	SAUSA300_0922	1.176948234	4.24E-31	SAUSA300_RS04955	TerC family protein
SAUSA300_0923	SAUSA300_0923	-0.457348914	5.24E-06	SAUSA300_RS04960	trypsin-like peptidase domain-containing protein
SAUSA300_0924	SAUSA300_0924	-0.286359313	0.073484261	SAUSA300_RS04965	TrkH family potassium uptake protein
SAUSA300_0925	SAUSA300_0925	0.233279406	0.007094072	SAUSA300_RS04970	bifunctional metallophosphatase/5'-nucleotidase
SAUSA300_0928	SAUSA300_0928	-0.18775034	0.317042011	SAUSA300_RS04985	competence protein ComK
SAUSA300_0929	SAUSA300_0929	-0.2148037	0.359587221	SAUSA300_RS04990	IDEAL domain-containing protein
SAUSA300_0930	SAUSA300_0930	0.874044453	1.18E-38	SAUSA300_RS04995	lipoate--protein ligase
SAUSA300_0931	SAUSA300_0931	0.49654509	0.035477006	SAUSA300_RS05000	YkvS family protein
SAUSA300_0932	SAUSA300_0932	0.283552456	0.155612144	SAUSA300_RS05005	CPBP family intramembrane metalloprotease
SAUSA300_0933	SAUSA300_0933	0.60146649	0.461762635	SAUSA300_RS05010	putative holin-like toxin
SAUSA300_0934	SAUSA300_0934	0.560290898	0.001867313	SAUSA300_RS05020	bacteriocin-associated integral membrane family protein
SAUSA300_0935	SAUSA300_0935	0.569953952	0.233298152	SAUSA300_RS05025	YxeA family protein
SAUSA300_0936	SAUSA300_0936	0.657590554	0.015782293	SAUSA300_RS05030	ABC transporter ATP-binding protein
SAUSA300_0937	SAUSA300_0937	-0.244278907	0.446577432	SAUSA300_RS15260	hypothetical protein
SAUSA300_0938	SAUSA300_0938	-1.354508333	9.57E-05	SAUSA300_RS05040	hypothetical protein
SAUSA300_0939	SAUSA300_0939	-1.697995999	5.30E-37	SAUSA300_RS05045	glycosyltransferase
SAUSA300_0940	SAUSA300_0940	-0.788343766	7.15E-05	SAUSA300_RS05050	DoxX family protein
SAUSA300_0941	SAUSA300_0941	-0.217831309	0.308374525	SAUSA300_RS05055	ABC transporter substrate-binding protein
SAUSA300_0942	SAUSA300_0942	1.065956756	1.49E-09	SAUSA300_RS05065	TM2 domain-containing protein
SAUSA300_0943	SAUSA300_0943	0.947088397	2.41E-24	SAUSA300_RS05070	GNAT family N-acetyltransferase
SAUSA300_0944	SAUSA300_0944	-0.012536493	0.920426742	SAUSA300_RS05075	1-4-dihydroxy-2-naphthoate polyprenyltransferase
SAUSA300_0945	SAUSA300_0945	0.344501979	5.54E-05	SAUSA300_RS05080	isochorismate synthase MenF
SAUSA300_0946	menD	0.178066644	0.085364425	SAUSA300_RS05085	2-succinyl-5-enolpyruvyl-6-hydroxy-3-cyclohexene-1-carboxylic-acid synthase
SAUSA300_0947	menH	0.179445376	0.227005873	SAUSA300_RS05090	2-succinyl-6-hydroxy-2-4-cyclohexadiene-1-carboxylate synthase
SAUSA300_0948	menB	0.292858177	0.000271324	SAUSA300_RS05095	1-4-dihydroxy-2-naphthoyl-CoA synthase
SAUSA300_0949	sspC	-0.067095635	0.737259664	SAUSA300_RS05100	staphostatin B
SAUSA300_0950	sspB	-0.323406507	0.066359601	SAUSA300_RS05105	cysteine protease staphopain B
SAUSA300_0951	sspA	-0.26158959	0.143131073	SAUSA300_RS05110	Glu-specific serine endopeptidase SspA
SAUSA300_0952	SAUSA300_0952	0.145797457	0.320239937	SAUSA300_RS05115	aminotransferase class I/II-fold pyridoxal phosphate-dependent enzyme
SAUSA300_0953	SAUSA300_0953	1.068486503	6.92E-22	SAUSA300_RS05120	acyltransferase family protein
SAUSA300_0954	SAUSA300_0954	0.03878824	0.888132413	SAUSA300_RS05125	MarR family transcriptional regulator
SAUSA300_0955	SAUSA300_0955	-0.337426915	0.006604017	SAUSA300_RS05135	glucosaminidase domain-containing protein
SAUSA300_0956	SAUSA300_0956	-0.188516466	0.288943239	SAUSA300_RS05140	GNAT family N-acetyltransferase
SAUSA300_0957	SAUSA300_0957	0.274522843	0.036837819	SAUSA300_RS05145	osmotic stress response protein
SAUSA300_0958	SAUSA300_0958	0.458696301	5.85E-07	SAUSA300_RS05150	polyisoprenyl-teichoic acid--peptidoglycan teichoic acid transferase
SAUSA300_0959	fmtA	-0.480240606	3.56E-05	SAUSA300_RS05155	teichoic acid D-Ala esterase FmtA
SAUSA300_0960	qoxD	-0.669396232	0.004259408	SAUSA300_RS05160	cytochrome aa3 quinol oxidase subunit IV
SAUSA300_0961	qoxC	-0.817240716	7.16E-13	SAUSA300_RS05165	cytochrome aa3 quinol oxidase subunit III
SAUSA300_0962	qoxB	-0.853307288	1.09E-22	SAUSA300_RS05170	cytochrome aa3 quinol oxidase subunit I
SAUSA300_0963	qoxA	-0.771871244	2.05E-12	SAUSA300_RS05175	cytochrome aa3 quinol oxidase subunit II
SAUSA300_0964	SAUSA300_0964	0.000198757	0.999553143	SAUSA300_RS05185	DUF5011 domain-containing protein
SAUSA300_0965	folD	-0.099525117	0.364547575	SAUSA300_RS05190	bifunctional methylenetetrahydrofolate dehydrogenase/methenyltetrahydrofolate cyclohydrolase FolD
SAUSA300_0966	purE	-2.280238618	4.48E-64	SAUSA300_RS05195	5-(carboxyamino)imidazole ribonucleotide mutase
SAUSA300_0967	purK	-2.364674845	1.10E-75	SAUSA300_RS05200	5-(carboxyamino)imidazole ribonucleotide synthase
SAUSA300_0968	SAUSA300_0968	-2.395803527	5.15E-64	SAUSA300_RS05205	phosphoribosylaminoimidazolesuccinocarboxamide synthase
SAUSA300_0969	purS	-2.750815299	1.15E-50	SAUSA300_RS05210	phosphoribosylformylglycinamidine synthase subunit PurS
SAUSA300_0970	purQ	-2.266327552	3.72E-53	SAUSA300_RS05215	phosphoribosylformylglycinamidine synthase I
SAUSA300_0971	purL	-2.206427796	2.15E-40	SAUSA300_RS05220	phosphoribosylformylglycinamidine synthase subunit PurL
SAUSA300_0972	SAUSA300_0972	-2.120815191	1.29E-42	SAUSA300_RS05225	amidophosphoribosyltransferase
SAUSA300_0973	SAUSA300_0973	-2.16005253	2.89E-40	SAUSA300_RS05230	phosphoribosylformylglycinamidine cyclo-ligase
SAUSA300_0974	purN	-2.234602202	1.96E-28	SAUSA300_RS05235	phosphoribosylglycinamide formyltransferase
SAUSA300_0975	purH	-2.12807809	5.65E-31	SAUSA300_RS05240	bifunctional phosphoribosylaminoimidazolecarboxamide formyltransferase/IMP cyclohydrolase
SAUSA300_0976	SAUSA300_0976	-2.018809351	7.64E-35	SAUSA300_RS05245	phosphoribosylamine--glycine ligase
SAUSA300_0977	SAUSA300_0977	-0.278703811	0.429447309	SAUSA300_RS05250	energy-coupling factor transporter transmembrane protein EcfT
SAUSA300_0978	SAUSA300_0978	-0.108292087	0.501782221	SAUSA300_RS05255	energy-coupling factor ABC transporter ATP-binding protein
SAUSA300_0979	SAUSA300_0979	-0.330487753	0.017926467	SAUSA300_RS05260	ECF transporter S component
SAUSA300_0980	SAUSA300_0980	0.239959931	0.115803211	SAUSA300_RS05275	hypothetical protein
SAUSA300_0981	SAUSA300_0981	-0.145843499	0.117000015	SAUSA300_RS05280	class I SAM-dependent rRNA methyltransferase
SAUSA300_0982	SAUSA300_0982	-0.052722727	0.70739358	SAUSA300_RS05285	hypothetical protein
SAUSA300_0983	SAUSA300_0983	0.098772684	0.589631059	SAUSA300_RS05290	phosphocarrier protein HPr
SAUSA300_0984	ptsP	0.078015759	0.35809681	SAUSA300_RS05295	phosphoenolpyruvate--protein phosphotransferase
SAUSA300_0985	nrdH	0.412160398	0.251407163	SAUSA300_RS05300	glutaredoxin-like protein NrdH
SAUSA300_0986	SAUSA300_0986	0.255754617	0.023266628	SAUSA300_RS05305	cytochrome ubiquinol oxidase subunit I
SAUSA300_0987	SAUSA300_0987	0.217250632	0.096050191	SAUSA300_RS05310	cytochrome d ubiquinol oxidase subunit II
SAUSA300_0988	SAUSA300_0988	0.027654108	0.879247422	SAUSA300_RS05315	TrkA family potassium uptake protein
SAUSA300_0989	SAUSA300_0989	0.452791035	0.001105256	SAUSA300_RS05325	ribonuclease J
SAUSA300_0990	SAUSA300_0990	0.553763009	0.000420766	SAUSA300_RS05330	DNA-dependent RNA polymerase auxiliary subunit epsilon family protein
SAUSA300_0991	SAUSA300_0991	0.797739504	5.08E-15	SAUSA300_RS05340	peptide deformylase
SAUSA300_0992	SAUSA300_0992	0.853660823	7.39E-11	SAUSA300_RS05345	YkyA family protein
SAUSA300_0993	pdhA	-0.1660751	0.035847107	SAUSA300_RS05350	pyruvate dehydrogenase (acetyl-transferring) E1 component subunit alpha
SAUSA300_0994	SAUSA300_0994	-0.039282897	0.800059875	SAUSA300_RS05355	alpha-ketoacid dehydrogenase subunit beta
SAUSA300_0995	SAUSA300_0995	0.004540787	0.959606639	SAUSA300_RS05360	2-oxo acid dehydrogenase subunit E2
SAUSA300_0996	lpdA	-0.039370817	0.703758411	SAUSA300_RS05365	dihydrolipoyl dehydrogenase
SAUSA300_0997	SAUSA300_0997	-0.014248924	0.947006944	SAUSA300_RS05370	UPF0223 family protein
SAUSA300_0998	SAUSA300_0998	-0.659475957	1.31E-06	SAUSA300_RS05375	XRE family transcriptional regulator
SAUSA300_0999	SAUSA300_0999	-0.601670189	5.67E-07	SAUSA300_RS05380	ABC transporter ATP-binding protein
SAUSA300_1000	SAUSA300_1000	-0.591958003	1.19E-06	SAUSA300_RS05385	ABC transporter permease
SAUSA300_1001	SAUSA300_1001	-0.780808986	3.61E-15	SAUSA300_RS05390	ABC transporter permease
SAUSA300_1002	SAUSA300_1002	-0.727585005	4.90E-11	SAUSA300_RS05395	spermidine/putrescine ABC transporter substrate-binding protein
SAUSA300_1003	SAUSA300_1003	-0.245529438	2.80E-05	SAUSA300_RS05400	DUF4064 domain-containing protein
SAUSA300_1004	SAUSA300_1004	0.554624414	0.003667881	SAUSA300_RS05405	DUF4064 domain-containing protein
SAUSA300_1005	SAUSA300_1005	0.177981871	0.229736166	SAUSA300_RS05410	Nramp family divalent metal transporter
SAUSA300_1006	SAUSA300_1006	0.514143642	8.16E-07	SAUSA300_RS05415	YktB family protein
SAUSA300_1007	SAUSA300_1007	0.388170963	0.000222787	SAUSA300_RS05420	inositol monophosphatase
SAUSA300_1008	SAUSA300_1008	-0.746212898	0.001142872	SAUSA300_RS05425	DUF5325 family protein
SAUSA300_1009	typA	-0.384266534	0.000467555	SAUSA300_RS05430	translational GTPase TypA
SAUSA300_1010	SAUSA300_1010	0.010865907	0.923451621	SAUSA300_RS05435	YlaI family protein
SAUSA300_1011	SAUSA300_1011	0.195933822	0.16973133	SAUSA300_RS05440	hypothetical protein
SAUSA300_1012	SAUSA300_1012	-0.500149273	0.056725974	SAUSA300_RS05445	YlaN family protein
SAUSA300_1013	ftsW	0.442557145	0.000658498	SAUSA300_RS05450	cell division protein FtsW
SAUSA300_1014	SAUSA300_1014	-0.793490685	2.92E-18	SAUSA300_RS05455	pyruvate carboxylase
SAUSA300_1015	SAUSA300_1015	-0.742028958	3.37E-18	SAUSA300_RS05460	heme A synthase
SAUSA300_1016	SAUSA300_1016	-1.030630123	5.87E-23	SAUSA300_RS05465	heme o synthase
SAUSA300_1017	SAUSA300_1017	-1.077318962	5.70E-22	SAUSA300_RS05470	DUF420 domain-containing protein
SAUSA300_1018	SAUSA300_1018	0.30741275	0.000691772	SAUSA300_RS05480	CAP domain-containing protein
SAUSA300_1019	SAUSA300_1019	0.319956728	0.013184592	SAUSA300_RS05485	YlbF family regulator
SAUSA300_1020	SAUSA300_1020	0.716565883	6.91E-14	SAUSA300_RS05490	glycerophosphodiester phosphodiesterase
SAUSA300_1021	SAUSA300_1021	0.164451553	0.467467178	SAUSA300_RS05495	YlbG family protein
SAUSA300_1022	SAUSA300_1022	0.243830185	0.241011499	SAUSA300_RS05500	hypothetical protein
SAUSA300_1023	rsmD	0.126056642	0.528065963	SAUSA300_RS05505	16S rRNA (guanine(966)-N(2))-methyltransferase RsmD
SAUSA300_1024	coaD	0.029938441	0.873395455	SAUSA300_RS05510	pantetheine-phosphate adenylyltransferase
SAUSA300_1025	SAUSA300_1025	0.134055523	0.462763312	SAUSA300_RS05515	nucleotidyltransferase
SAUSA300_1026	SAUSA300_1026	-0.011299458	0.949979705	SAUSA300_RS05520	DUF177 domain-containing protein
SAUSA300_1027	rpmF	-0.143537151	0.510547638	SAUSA300_RS05530	50S ribosomal protein L32
SAUSA300_1028	isdB	-0.046991212	0.82158152	SAUSA300_RS05535	heme uptake protein IsdB
SAUSA300_1029	isdA	-1.107126105	3.11E-10	SAUSA300_RS05540	LPXTG-anchored heme-scavenging protein IsdA
SAUSA300_1030	isdC	-1.653186488	1.29E-11	SAUSA300_RS05545	heme uptake protein IsdC
SAUSA300_1031	isdD	-1.592186116	3.61E-11	SAUSA300_RS05550	iron-regulated surface determinant protein IsdD
SAUSA300_1032	isdE	-1.223478161	3.35E-06	SAUSA300_RS05555	heme ABC transporter substrate-binding protein IsdE
SAUSA300_1033	isdF	-1.554498369	1.82E-15	SAUSA300_RS05560	hemin ABC transporter permease protein IsdF
SAUSA300_1034	srtB	-1.328938424	1.64E-07	SAUSA300_RS05565	class B sortase
SAUSA300_1035	isdG	-1.27597941	0.001416602	SAUSA300_RS05570	staphylobilin-forming heme oxygenase IsdG
SAUSA300_1036	SAUSA300_1036	-0.409266646	0.000124149	SAUSA300_RS05580	RNA methyltransferase
SAUSA300_1037	pheS	0.032965771	0.779719807	SAUSA300_RS05585	phenylalanine--tRNA ligase subunit alpha
SAUSA300_1038	SAUSA300_1038	-0.051665072	0.673946068	SAUSA300_RS05590	phenylalanine--tRNA ligase subunit beta
SAUSA300_1039	SAUSA300_1039	0.449335166	0.012350886	SAUSA300_RS05595	ribonuclease HIII
SAUSA300_1040	zapA	-0.277791857	0.088396743	SAUSA300_RS05600	cell division protein ZapA
SAUSA300_1041	SAUSA300_1041	0.207438434	0.069786058	SAUSA300_RS05605	CvpA family protein
SAUSA300_1042	polX	0.698619645	5.27E-32	SAUSA300_RS05610	DNA polymerase/3'-5' exonuclease PolX
SAUSA300_1043	SAUSA300_1043	0.679552536	4.26E-27	SAUSA300_RS05615	endonuclease MutS2
SAUSA300_1044	trxA	0.339113304	0.531106678	SAUSA300_RS05620	thioredoxin
SAUSA300_1045	uvrC	0.436586751	7.46E-10	SAUSA300_RS05630	excinuclease ABC subunit UvrC
SAUSA300_1046	SAUSA300_1046	-0.543407936	0.002677827	SAUSA300_RS05635	succinate dehydrogenase cytochrome b558 subunit
SAUSA300_1047	sdhA	-0.538400755	1.90E-05	SAUSA300_RS05640	succinate dehydrogenase flavoprotein subunit
SAUSA300_1048	sdhB	-0.55261516	2.54E-06	SAUSA300_RS05645	succinate dehydrogenase iron-sulfur subunit
SAUSA300_1049	racE	0.755136557	9.91E-27	SAUSA300_RS05650	glutamate racemase
SAUSA300_1050	SAUSA300_1050	0.770712121	2.44E-13	SAUSA300_RS05655	XTP/dITP diphosphatase
SAUSA300_1051	SAUSA300_1051	0.748278099	1.64E-25	SAUSA300_RS05660	metallophosphoesterase
SAUSA300_1052	ecb	-3.191331907	1.94E-53	SAUSA300_RS05670	complement convertase inhibitor Ecb
SAUSA300_1053	SAUSA300_1053	-2.201229484	1.11E-32	SAUSA300_RS05680	formyl peptide receptor-like 1 inhibitory protein
SAUSA300_1054	SAUSA300_1054	-1.237119804	5.06E-31	SAUSA300_RS05685	hypothetical protein
SAUSA300_1055	efb	-3.102459928	2.66E-94	SAUSA300_RS05690	complement convertase inhibitor Efb
SAUSA300_1056	scb	-3.175326734	3.36E-85	SAUSA300_RS05695	complement inhibitor SCIN-B
SAUSA300_1057	SAUSA300_1057	-1.095116334	6.58E-08	SAUSA300_RS05715	hypothetical protein
SAUSA300_1058	hyl	-2.679512327	5.19E-93	SAUSA300_RS05720	alpha-hemolysin
SAUSA300_1059	SAUSA300_1059	-1.218291231	5.30E-07	SAUSA300_RS05740	superantigen-like protein SSL12
SAUSA300_1060	SAUSA300_1060	-1.354357026	1.62E-05	SAUSA300_RS05745	superantigen-like protein SSL13
SAUSA300_1061	SAUSA300_1061	-1.737759012	3.16E-05	SAUSA300_RS05750	superantigen-like protein SSL14
SAUSA300_1062	argF	-0.408119429	0.140141568	SAUSA300_RS05755	ornithine carbamoyltransferase
SAUSA300_1063	arcC	-0.349669877	0.121201121	SAUSA300_RS05760	carbamate kinase
SAUSA300_1064	SAUSA300_1064	0.453814437	0.003707503	SAUSA300_RS05765	YfcC family protein
SAUSA300_1065	SAUSA300_1065	-0.751049884	0.000236561	SAUSA300_RS05775	TDT family transporter
SAUSA300_1067	SAUSA300_1067	-2.329366117	1.04E-09	SAUSA300_RS05790	beta-class phenol-soluble modulin
SAUSA300_1068	SAUSA300_1068	-0.886030633	0.495263361	SAUSA300_RS05795	beta-class phenol-soluble modulin
SAUSA300_1069	SAUSA300_1069	0.70068055	2.42E-11	SAUSA300_RS05800	YjjG family noncanonical pyrimidine nucleotidase
SAUSA300_1070	SAUSA300_1070	0.523527104	0.046519802	SAUSA300_RS05805	N-acetyltransferase
SAUSA300_1071	bshC	0.875964075	1.07E-18	SAUSA300_RS05810	bacillithiol biosynthesis cysteine-adding enzyme BshC
SAUSA300_1072	mraZ	0.019863265	0.893880515	SAUSA300_RS05815	division/cell wall cluster transcriptional repressor MraZ
SAUSA300_1073	rsmH	-0.125619774	0.264315855	SAUSA300_RS05820	16S rRNA (cytosine(1402)-N(4))-methyltransferase RsmH
SAUSA300_1074	ftsL	-0.511104339	0.013966428	SAUSA300_RS05825	cell division protein FtsL
SAUSA300_1075	SAUSA300_1075	0.229939572	0.013980888	SAUSA300_RS05830	penicillin-binding protein
SAUSA300_1076	SAUSA300_1076	-0.015625258	0.902169018	SAUSA300_RS05835	phospho-N-acetylmuramoyl-pentapeptide-transferase
SAUSA300_1077	SAUSA300_1077	0.033493684	0.772002375	SAUSA300_RS05840	UDP-N-acetylmuramoyl-L-alanine--D-glutamate ligase
SAUSA300_1078	SAUSA300_1078	0.170035773	0.016723781	SAUSA300_RS05845	cell division protein FtsQ/DivIB
SAUSA300_1079	ftsA	0.119520622	0.103774802	SAUSA300_RS05850	cell division protein FtsA
SAUSA300_1080	ftsZ	0.208697389	0.098974159	SAUSA300_RS05855	cell division protein FtsZ
SAUSA300_1081	pgeF	0.334885602	0.000279162	SAUSA300_RS05860	peptidoglycan editing factor PgeF
SAUSA300_1082	SAUSA300_1082	0.242926301	0.042329551	SAUSA300_RS05865	YggS family pyridoxal phosphate-dependent enzyme
SAUSA300_1083	SAUSA300_1083	0.275372277	0.180959627	SAUSA300_RS05870	cell division protein SepF
SAUSA300_1084	SAUSA300_1084	0.239020544	0.289023508	SAUSA300_RS05875	YggT family protein
SAUSA300_1085	SAUSA300_1085	0.101826486	0.487004752	SAUSA300_RS05880	RNA-binding protein
SAUSA300_1086	SAUSA300_1086	0.030924262	0.866171014	SAUSA300_RS05885	DivIVA domain-containing protein
SAUSA300_1087	ileS	-0.483802466	1.57E-09	SAUSA300_RS05890	isoleucine--tRNA ligase
SAUSA300_1088	SAUSA300_1088	0.625117584	4.18E-09	SAUSA300_RS05895	VOC family protein
SAUSA300_1089	lspA	0.005930381	0.966549642	SAUSA300_RS05905	signal peptidase II
SAUSA300_1090	SAUSA300_1090	-0.06874389	0.596630146	SAUSA300_RS05910	RluA family pseudouridine synthase
SAUSA300_1091	pyrR	-2.029847762	9.35E-43	SAUSA300_RS05915	bifunctional pyr operon transcriptional regulator/uracil phosphoribosyltransferase PyrR
SAUSA300_1092	SAUSA300_1092	-2.394577109	4.64E-57	SAUSA300_RS05920	uracil permease
SAUSA300_1093	SAUSA300_1093	-2.435428172	2.19E-50	SAUSA300_RS05925	aspartate carbamoyltransferase catalytic subunit
SAUSA300_1094	SAUSA300_1094	-2.530625602	5.65E-42	SAUSA300_RS05930	dihydroorotase
SAUSA300_1095	carA	-2.536955215	5.85E-49	SAUSA300_RS05935	carbamoyl phosphate synthase small subunit
SAUSA300_1096	carB	-2.634710419	2.95E-56	SAUSA300_RS05940	carbamoyl-phosphate synthase large subunit
SAUSA300_1097	pyrF	-2.719608168	4.94E-67	SAUSA300_RS05945	orotidine-5'-phosphate decarboxylase
SAUSA300_1098	SAUSA300_1098	-2.849963579	4.54E-72	SAUSA300_RS05950	orotate phosphoribosyltransferase
SAUSA300_1099	SAUSA300_1099	-2.389787266	2.25E-20	SAUSA300_RS05955	hypothetical protein
SAUSA300_1100	SAUSA300_1100	-0.135482132	0.284904231	SAUSA300_RS05960	VOC family protein
SAUSA300_1101	SAUSA300_1101	0.715522452	1.24E-26	SAUSA300_RS05965	NFACT family protein
SAUSA300_1102	gmk	-0.378101826	0.000233097	SAUSA300_RS05970	guanylate kinase
SAUSA300_1103	SAUSA300_1103	-0.552379374	0.088976232	SAUSA300_RS05975	DNA-directed RNA polymerase subunit omega
SAUSA300_1104	coaBC	0.500927267	1.35E-05	SAUSA300_RS05980	bifunctional phosphopantothenoylcysteine decarboxylase/phosphopantothenate--cysteine ligase CoaBC
SAUSA300_1105	priA	0.334247302	1.73E-09	SAUSA300_RS05985	primosomal protein N'
SAUSA300_1106	SAUSA300_1106	-1.658591256	5.11E-50	SAUSA300_RS05990	hypothetical protein
SAUSA300_1107	SAUSA300_1107	0.806436189	0.000134284	SAUSA300_RS05995	TM2 domain-containing protein
SAUSA300_1108	SAUSA300_1108	-0.087061153	0.673340396	SAUSA300_RS06000	peptide deformylase
SAUSA300_1109	SAUSA300_1109	-0.106918097	0.465157621	SAUSA300_RS06005	methionyl-tRNA formyltransferase
SAUSA300_1110	rsmB	-0.212591457	0.033523239	SAUSA300_RS06010	16S rRNA (cytosine(967)-C(5))-methyltransferase RsmB
SAUSA300_1111	rlmN	-0.233537316	0.001842939	SAUSA300_RS06015	23S rRNA (adenine(2503)-C(2))-methyltransferase RlmN
SAUSA300_1112	SAUSA300_1112	-0.212705924	0.002840004	SAUSA300_RS06020	protein-serine/threonine phosphatase Stp1
SAUSA300_1113	pknB	-0.509805363	1.63E-09	SAUSA300_RS06025	serine/threonine protein kinase Stk1
SAUSA300_1114	rsgA	-0.151260029	0.171041573	SAUSA300_RS06030	ribosome small subunit-dependent GTPase A
SAUSA300_1115	SAUSA300_1115	-0.157037929	0.144554897	SAUSA300_RS06035	ribulose-phosphate 3-epimerase
SAUSA300_1116	SAUSA300_1116	-0.075929026	0.585536573	SAUSA300_RS06040	thiamine diphosphokinase
SAUSA300_1117	SAUSA300_1117	-0.336302719	0.604125731	SAUSA300_RS06045	50S ribosomal protein L28
SAUSA300_1118	SAUSA300_1118	0.164691061	0.196628786	SAUSA300_RS06050	Asp23/Gls24 family envelope stress response protein
SAUSA300_1119	fakA	0.11136681	0.208436382	SAUSA300_RS06055	fatty acid kinase catalytic subunit FakA
SAUSA300_1120	recG	0.842019207	6.14E-23	SAUSA300_RS06060	ATP-dependent DNA helicase RecG
SAUSA300_1121	fapR	1.041628368	1.51E-19	SAUSA300_RS06065	transcription factor FapR
SAUSA300_1122	plsX	1.108792036	6.02E-31	SAUSA300_RS06070	phosphate acyltransferase PlsX
SAUSA300_1123	fabD	0.992822392	8.77E-35	SAUSA300_RS06075	ACP S-malonyltransferase
SAUSA300_1124	fabG	0.894250526	1.02E-44	SAUSA300_RS06080	3-oxoacyl-[acyl-carrier-protein] reductase
SAUSA300_1125	SAUSA300_1125	0.299660933	0.303628959	SAUSA300_RS06090	acyl carrier protein
SAUSA300_1126	SAUSA300_1126	0.31191314	0.123242718	SAUSA300_RS06095	ribonuclease III
SAUSA300_1127	smc	-0.042519917	0.715195578	SAUSA300_RS06100	chromosome segregation protein SMC
SAUSA300_1128	ftsY	0.002224686	0.983114747	SAUSA300_RS06105	signal recognition particle-docking protein FtsY
SAUSA300_1129	SAUSA300_1129	0.028028548	0.915816207	SAUSA300_RS06110	putative DNA-binding protein
SAUSA300_1130	ffh	0.396147318	0.000150384	SAUSA300_RS06115	signal recognition particle protein
SAUSA300_1131	rpsP	-0.226350326	0.425935512	SAUSA300_RS06120	30S ribosomal protein S16
SAUSA300_1132	rimM	-0.371493665	0.001024836	SAUSA300_RS06125	ribosome maturation factor RimM
SAUSA300_1133	trmD	-0.19757931	0.00878593	SAUSA300_RS06130	tRNA (guanosine(37)-N1)-methyltransferase TrmD
SAUSA300_1134	rplS	-0.45889252	0.456850033	SAUSA300_RS06135	50S ribosomal protein L19
SAUSA300_1135	yfhO	0.381499261	1.60E-05	SAUSA300_RS06145	lipoteichoic acid-specific glycosyltransferase YfhO
SAUSA300_1136	ylqF	-0.484181516	0.010427931	SAUSA300_RS06150	ribosome biogenesis GTPase YlqF
SAUSA300_1137	SAUSA300_1137	-0.534481332	1.80E-07	SAUSA300_RS06155	ribonuclease HII
SAUSA300_1138	sucC	0.019753572	0.924226579	SAUSA300_RS06160	ADP-forming succinate--CoA ligase subunit beta
SAUSA300_1139	sucD	0.072360488	0.688195347	SAUSA300_RS06165	succinate--CoA ligase subunit alpha
SAUSA300_1140	SAUSA300_1140	0.379123188	0.087551696	SAUSA300_RS06170	LysM peptidoglycan-binding domain-containing protein
SAUSA300_1141	fmhC	0.185060237	0.317221825	SAUSA300_RS06175	FemA/FemB family glycyltransferase FmhC
SAUSA300_1142	dprA	-0.124003294	0.575229223	SAUSA300_RS06180	DNA-processing protein DprA
SAUSA300_1143	topA	0.247574552	0.107661221	SAUSA300_RS06185	type I DNA topoisomerase
SAUSA300_1144	trmFO	0.10578944	0.443144201	SAUSA300_RS06190	methylenetetrahydrofolate--tRNA-(uracil(54)-C(5))-methyltransferase (FADH(2)-oxidizing) TrmFO
SAUSA300_1145	xerC	0.975650331	7.58E-22	SAUSA300_RS06195	tyrosine recombinase XerC
SAUSA300_1146	hslV	1.012962263	7.20E-07	SAUSA300_RS06200	ATP-dependent protease subunit HslV
SAUSA300_1147	hslU	0.834683898	1.96E-14	SAUSA300_RS06205	ATP-dependent protease ATPase subunit HslU
SAUSA300_1148	codY	0.78104676	8.49E-13	SAUSA300_RS06210	GTP-sensing pleiotropic transcriptional regulator CodY
SAUSA300_1149	rpsB	-0.098778876	0.328885292	SAUSA300_RS06220	30S ribosomal protein S2
SAUSA300_1150	SAUSA300_1150	0.04229607	0.626199162	SAUSA300_RS06230	translation elongation factor Ts
SAUSA300_1151	SAUSA300_1151	-0.51535787	9.33E-07	SAUSA300_RS06235	UMP kinase
SAUSA300_1152	frr	-0.230659334	0.088850021	SAUSA300_RS06240	ribosome recycling factor
SAUSA300_1153	SAUSA300_1153	-0.175676912	0.096909408	SAUSA300_RS06245	isoprenyl transferase
SAUSA300_1154	SAUSA300_1154	-0.369109346	0.004291955	SAUSA300_RS06250	phosphatidate cytidylyltransferase
SAUSA300_1155	rseP	0.428569038	5.00E-08	SAUSA300_RS06255	RIP metalloprotease RseP
SAUSA300_1156	SAUSA300_1156	0.404670246	4.98E-08	SAUSA300_RS06260	proline--tRNA ligase
SAUSA300_1157	SAUSA300_1157	0.215281548	0.000146912	SAUSA300_RS06265	DNA polymerase III subunit alpha
SAUSA300_1158	rimP	0.139315288	0.423370413	SAUSA300_RS06270	ribosome maturation factor RimP
SAUSA300_1159	nusA	0.225903868	0.044319024	SAUSA300_RS06275	transcription termination factor NusA
SAUSA300_1160	SAUSA300_1160	0.290523475	0.000292457	SAUSA300_RS06280	YlxR family protein
SAUSA300_1161	SAUSA300_1161	0.163965446	0.070350178	SAUSA300_RS06285	YlxQ family RNA-binding protein
SAUSA300_1162	infB	0.156034131	0.026872592	SAUSA300_RS06290	translation initiation factor IF-2
SAUSA300_1163	rbfA	0.204667293	0.115803211	SAUSA300_RS06295	30S ribosome-binding factor RbfA
SAUSA300_1164	truB	-0.175136387	0.107731088	SAUSA300_RS06300	tRNA pseudouridine(55) synthase TruB
SAUSA300_1165	ribF	0.593425138	5.96E-07	SAUSA300_RS06305	riboflavin biosynthesis protein RibF
SAUSA300_1166	rpsO	-0.16842943	0.545723661	SAUSA300_RS06310	30S ribosomal protein S15
SAUSA300_1167	pnp	0.044111886	0.669808883	SAUSA300_RS06315	polyribonucleotide nucleotidyltransferase
SAUSA300_1168	SAUSA300_1168	0.153525326	0.226694982	SAUSA300_RS06320	ribonuclease J
SAUSA300_1169	SAUSA300_1169	0.345575775	4.81E-06	SAUSA300_RS06325	DNA translocase FtsK
SAUSA300_1170	SAUSA300_1170	0.069038785	0.670437808	SAUSA300_RS06330	GntR family transcriptional regulator
SAUSA300_1171	SAUSA300_1171	-0.33694348	0.005880753	SAUSA300_RS06335	insulinase family protein
SAUSA300_1172	SAUSA300_1172	-0.155555972	0.181591046	SAUSA300_RS06340	insulinase family protein
SAUSA300_1173	SAUSA300_1173	-0.051660569	0.640585523	SAUSA300_RS06345	SDR family NAD(P)-dependent oxidoreductase
SAUSA300_1174	SAUSA300_1174	-0.0009413	0.99523759	SAUSA300_RS06350	YmfK family protein
SAUSA300_1175	SAUSA300_1175	-0.192045705	0.090143245	SAUSA300_RS06355	helix-turn-helix domain-containing protein
SAUSA300_1176	pgsA	0.021814101	0.894587431	SAUSA300_RS06360	CDP-diacylglycerol--glycerol-3-phosphate 3-phosphatidyltransferase
SAUSA300_1177	SAUSA300_1177	0.656221869	1.53E-14	SAUSA300_RS06365	CinA family nicotinamide mononucleotide deamidase-related protein
SAUSA300_1178	recA	-0.074995431	0.558118242	SAUSA300_RS06370	recombinase RecA
SAUSA300_1179	rny	0.41516433	9.87E-06	SAUSA300_RS06375	ribonuclease Y
SAUSA300_1180	SAUSA300_1180	0.771957914	0.174949621	SAUSA300_RS06380	hypothetical protein
SAUSA300_1181	SAUSA300_1181	-0.58608203	1.27E-05	SAUSA300_RS06385	TIGR00282 family metallophosphoesterase
SAUSA300_1182	SAUSA300_1182	0.120812874	0.311943153	SAUSA300_RS06390	2-oxoacid:acceptor oxidoreductase subunit alpha
SAUSA300_1183	SAUSA300_1183	-0.006658427	0.959209232	SAUSA300_RS06395	2-oxoacid:ferredoxin oxidoreductase subunit beta
SAUSA300_1184	SAUSA300_1184	-0.243820897	0.241011499	SAUSA300_RS06400	MTH1187 family thiamine-binding protein
SAUSA300_1185	miaB	-0.204888801	0.05403586	SAUSA300_RS06405	tRNA (N6-isopentenyl adenosine(37)-C2)-methylthiotransferase MiaB
SAUSA300_1186	SAUSA300_1186	-0.173152224	0.043036493	SAUSA300_RS06410	RicAFT regulatory complex protein RicA family protein
SAUSA300_1187	thiW	-0.206454305	0.142260309	SAUSA300_RS06415	energy coupling factor transporter S component ThiW
SAUSA300_1188	mutS	0.331111905	0.000602603	SAUSA300_RS06420	DNA mismatch repair protein MutS
SAUSA300_1189	mutL	0.241066433	0.028048	SAUSA300_RS06425	DNA mismatch repair endonuclease MutL
SAUSA300_1190	SAUSA300_1190	0.095298177	0.404270427	SAUSA300_RS06430	glycerol-3-phosphate responsive antiterminator
SAUSA300_1191	SAUSA300_1191	-0.928442139	4.97E-16	SAUSA300_RS06435	aquaporin family protein
SAUSA300_1192	glpK	0.231401633	0.009579571	SAUSA300_RS06440	glycerol kinase GlpK
SAUSA300_1193	SAUSA300_1193	0.745962357	2.49E-08	SAUSA300_RS06445	glycerol-3-phosphate dehydrogenase/oxidase
SAUSA300_1194	SAUSA300_1194	-0.341332286	0.037924536	SAUSA300_RS06450	alpha/beta hydrolase
SAUSA300_1195	miaA	-0.348708922	0.001867313	SAUSA300_RS06455	tRNA (adenosine(37)-N6)-dimethylallyltransferase MiaA
SAUSA300_1196	hfq	-0.300026043	0.093291421	SAUSA300_RS06460	RNA chaperone Hfq
SAUSA300_1197	SAUSA300_1197	0.222654498	0.332854266	SAUSA300_RS06465	glutathione peroxidase
SAUSA300_1198	hflX	0.124567026	0.398761607	SAUSA300_RS06470	GTPase HflX
SAUSA300_1199	SAUSA300_1199	0.045442118	0.637605379	SAUSA300_RS06475	aminotransferase class I/II-fold pyridoxal phosphate-dependent enzyme
SAUSA300_1200	SAUSA300_1200	-0.052685593	0.642305657	SAUSA300_RS06480	MerR family transcriptional regulator
SAUSA300_1201	glnA	0.119851921	0.383390976	SAUSA300_RS06485	type I glutamate--ammonia ligase
SAUSA300_1202	SAUSA300_1202	-0.352457935	0.413018167	SAUSA300_RS06495	hypothetical protein
SAUSA300_1203	SAUSA300_1203	-0.309636204	0.441094049	SAUSA300_RS06500	hypothetical protein
SAUSA300_1204	SAUSA300_1204	-0.672478481	0.056725974	SAUSA300_RS06510	hypothetical protein
SAUSA300_1205	SAUSA300_1205	0.365471613	0.681530927	SAUSA300_RS06515	hypothetical protein
SAUSA300_1206	SAUSA300_1206	0.142708877	0.638792014	SAUSA300_RS06525	hypothetical protein
SAUSA300_1207	SAUSA300_1207	-0.780393678	0.136339223	SAUSA300_RS06530	minor capsid protein
SAUSA300_1208	SAUSA300_1208	-0.915909584	3.21E-05	SAUSA300_RS06535	hypothetical protein
SAUSA300_1209	SAUSA300_1209	-0.786839547	7.25E-08	NA	NA
SAUSA300_1210	SAUSA300_1210	-1.402958761	3.01E-08	SAUSA300_RS06565	hypothetical protein
SAUSA300_1211	SAUSA300_1211	-0.867913381	0.081027709	SAUSA300_RS06570	hypothetical protein
SAUSA300_1212	SAUSA300_1212	-0.357031545	0.024537715	SAUSA300_RS06575	hypothetical protein
SAUSA300_1213	SAUSA300_1213	-1.264731647	6.29E-06	SAUSA300_RS06580	hypothetical protein
SAUSA300_1214	SAUSA300_1214	0.004624739	0.987738307	SAUSA300_RS06585	low specificity L-threonine aldolase
SAUSA300_1215	SAUSA300_1215	0.319792715	0.604780212	SAUSA300_RS06590	hypothetical protein
SAUSA300_1216	cls	0.205598733	0.045129304	SAUSA300_RS06595	cardiolipin synthase
SAUSA300_1217	SAUSA300_1217	-0.824447578	0.110501837	SAUSA300_RS06600	ABC transporter ATP-binding protein
SAUSA300_1218	SAUSA300_1218	0.039837593	0.928892616	SAUSA300_RS06605	ABC transporter permease
SAUSA300_1219	SAUSA300_1219	0.059249689	0.720390149	SAUSA300_RS06610	sensor histidine kinase
SAUSA300_1220	SAUSA300_1220	0.30310669	0.016599324	SAUSA300_RS06615	response regulator transcription factor
SAUSA300_1221	SAUSA300_1221	-0.205147303	0.449920022	SAUSA300_RS06620	hypothetical protein
SAUSA300_1222	SAUSA300_1222	-0.46603388	0.003641855	SAUSA300_RS06625	thermonuclease family protein
SAUSA300_1223	SAUSA300_1223	-0.02750411	0.81066678	SAUSA300_RS06630	hypothetical protein
SAUSA300_1224	SAUSA300_1224	-0.990440372	6.32E-16	SAUSA300_RS06635	hypothetical protein
SAUSA300_1225	SAUSA300_1225	0.437420339	0.011272799	SAUSA300_RS06640	aspartate kinase
SAUSA300_1226	SAUSA300_1226	0.583045479	0.00217368	SAUSA300_RS06645	homoserine dehydrogenase
SAUSA300_1227	SAUSA300_1227	0.66766163	3.98E-05	SAUSA300_RS06650	threonine synthase
SAUSA300_1228	SAUSA300_1228	0.703775586	2.98E-07	SAUSA300_RS06655	homoserine kinase
SAUSA300_1229	SAUSA300_1229	0.200037297	0.051946227	SAUSA300_RS06660	Cof-type HAD-IIB family hydrolase
SAUSA300_1230	SAUSA300_1230	-0.471982292	0.00878593	SAUSA300_RS06665	hypothetical protein
SAUSA300_1231	SAUSA300_1231	-0.832184285	4.87E-09	SAUSA300_RS06675	amino acid permease
SAUSA300_1232	SAUSA300_1232	1.406595342	1.94E-32	SAUSA300_RS06680	catalase
SAUSA300_1233	rpmG	0.809385641	1.62E-08	SAUSA300_RS06685	50S ribosomal protein L33
SAUSA300_1234	rpsN	0.207369708	0.121851019	SAUSA300_RS06690	30S ribosomal protein S14
SAUSA300_1235	guaC	-1.053508191	3.82E-27	SAUSA300_RS06695	GMP reductase
SAUSA300_1236	SAUSA300_1236	-0.703584159	2.20E-30	SAUSA300_RS06705	CAP domain-containing protein
SAUSA300_1237	lexA	-0.074733958	0.646910681	SAUSA300_RS06710	transcriptional repressor LexA
SAUSA300_1238	SAUSA300_1238	0.367037092	0.154533904	SAUSA300_RS06720	DUF896 domain-containing protein
SAUSA300_1239	tkt	0.405677425	1.09E-05	SAUSA300_RS06725	transketolase
SAUSA300_1240	SAUSA300_1240	-0.049019481	0.80237569	SAUSA300_RS06730	YneF family protein
SAUSA300_1241	SAUSA300_1241	0.700230226	7.30E-10	SAUSA300_RS06740	CcdC family protein
SAUSA300_1242	SAUSA300_1242	0.175191269	0.098974159	SAUSA300_RS06745	exonuclease SbcCD subunit D
SAUSA300_1243	SAUSA300_1243	0.193350812	0.040205096	SAUSA300_RS06750	SMC family ATPase
SAUSA300_1244	mscL	-0.688740724	0.005236974	SAUSA300_RS06755	large conductance mechanosensitive channel protein MscL
SAUSA300_1245	SAUSA300_1245	0.200220218	0.247033878	SAUSA300_RS06760	BCCT family transporter
SAUSA300_1246	acnA	1.199810586	1.28E-25	SAUSA300_RS06765	aconitate hydratase AcnA
SAUSA300_1247	SAUSA300_1247	0.710993348	4.02E-15	SAUSA300_RS06770	acyl-CoA thioesterase
SAUSA300_1248	SAUSA300_1248	0.309882546	0.052320226	SAUSA300_RS06775	HesB/YadR/YfhF family protein
SAUSA300_1249	plsY	-0.825678227	2.30E-11	SAUSA300_RS06780	glycerol-3-phosphate 1-O-acyltransferase PlsY
SAUSA300_1250	parE	0.073915267	0.391150177	SAUSA300_RS06785	DNA topoisomerase IV subunit B
SAUSA300_1251	parC	-0.146016641	0.168321438	SAUSA300_RS06790	DNA topoisomerase IV subunit A
SAUSA300_1252	SAUSA300_1252	-0.518844331	4.17E-12	SAUSA300_RS06800	alanine:cation symporter family protein
SAUSA300_1253	SAUSA300_1253	0.052597471	0.653590462	SAUSA300_RS06805	transcription antiterminator
SAUSA300_1254	SAUSA300_1254	0.597971693	3.61E-19	SAUSA300_RS06815	cell elongation protein CozEb
SAUSA300_1255	mprF	0.392415016	0.002966428	SAUSA300_RS06820	bifunctional lysylphosphatidylglycerol flippase/synthetase MprF
SAUSA300_1256	msrA	0.257693518	0.008133194	SAUSA300_RS06825	peptide-methionine (S)-S-oxide reductase MsrA
SAUSA300_1257	SAUSA300_1257	0.452210793	3.98E-06	SAUSA300_RS06830	LCP family protein
SAUSA300_1258	SAUSA300_1258	-0.322336318	0.020506203	SAUSA300_RS06835	4-oxalocrotonate tautomerase
SAUSA300_1259	SAUSA300_1259	0.129549837	0.233293424	SAUSA300_RS06840	Y-family DNA polymerase
SAUSA300_1260	SAUSA300_1260	0.457990529	3.98E-05	SAUSA300_RS06845	prephenate dehydrogenase
SAUSA300_1261	SAUSA300_1261	0.408310963	1.63E-06	SAUSA300_RS06850	M42 family metallopeptidase
SAUSA300_1262	SAUSA300_1262	0.340317245	0.12269025	SAUSA300_RS06855	anthranilate synthase component I
SAUSA300_1263	SAUSA300_1263	0.379486772	0.457973294	SAUSA300_RS06860	aminodeoxychorismate/anthranilate synthase component II
SAUSA300_1264	trpD	0.575058632	0.017388083	SAUSA300_RS06865	anthranilate phosphoribosyltransferase
SAUSA300_1265	trpC	0.900545229	0.002684406	SAUSA300_RS06870	indole-3-glycerol phosphate synthase TrpC
SAUSA300_1266	SAUSA300_1266	0.941614201	0.002270651	SAUSA300_RS06875	phosphoribosylanthranilate isomerase
SAUSA300_1267	trpB	0.886593901	2.18E-06	SAUSA300_RS06880	tryptophan synthase subunit beta
SAUSA300_1268	SAUSA300_1268	0.602570831	0.000277892	SAUSA300_RS06885	tryptophan synthase subunit alpha
SAUSA300_1269	femA	0.347838149	1.13E-05	SAUSA300_RS06890	glycine glycyltransferase FemA
SAUSA300_1270	femB	0.442438267	3.58E-14	SAUSA300_RS06895	glycine glycyltransferase FemB
SAUSA300_1271	SAUSA300_1271	-0.354578444	0.006487917	SAUSA300_RS06900	Cof-type HAD-IIB family hydrolase
SAUSA300_1272	SAUSA300_1272	0.177176029	0.329698521	SAUSA300_RS06905	SWIM zinc finger domain-containing protein
SAUSA300_1273	SAUSA300_1273	0.103671925	0.576349019	SAUSA300_RS06910	dipeptide/oligopeptide/nickel ABC transporter ATP-binding protein
SAUSA300_1274	SAUSA300_1274	0.293545996	0.081009473	SAUSA300_RS06915	ABC transporter ATP-binding protein
SAUSA300_1275	SAUSA300_1275	0.335759886	0.112979309	SAUSA300_RS06920	ABC transporter permease
SAUSA300_1276	SAUSA300_1276	0.303844783	0.151755412	SAUSA300_RS06925	ABC transporter permease
SAUSA300_1277	SAUSA300_1277	0.363563532	0.074477524	SAUSA300_RS06935	hypothetical protein
SAUSA300_1278	pepF	0.385354748	0.014497169	SAUSA300_RS06940	oligoendopeptidase F
SAUSA300_1279	phoU	1.420905089	6.21E-08	SAUSA300_RS06945	phosphate signaling complex protein PhoU
SAUSA300_1280	SAUSA300_1280	1.382896941	1.74E-18	SAUSA300_RS06950	phosphate ABC transporter ATP-binding protein PstB
SAUSA300_1281	pstA	1.534068163	1.82E-20	SAUSA300_RS06955	phosphate ABC transporter permease PstA
SAUSA300_1282	pstC	1.443520455	5.31E-21	SAUSA300_RS06960	phosphate ABC transporter permease subunit PstC
SAUSA300_1283	SAUSA300_1283	1.444961138	5.24E-22	SAUSA300_RS06965	phosphate ABC transporter substrate-binding protein PstS
SAUSA300_1284	cvfB	-0.174397247	0.05156382	SAUSA300_RS06980	RNA-binding virulence regulatory protein CvfB
SAUSA300_1285	SAUSA300_1285	-0.418208237	1.23E-08	SAUSA300_RS06985	ATP-binding cassette domain-containing protein
SAUSA300_1286	SAUSA300_1286	3.136087954	8.55E-139	SAUSA300_RS06990	aspartate kinase
SAUSA300_1287	SAUSA300_1287	2.514547594	9.76E-87	SAUSA300_RS06995	aspartate-semialdehyde dehydrogenase
SAUSA300_1288	SAUSA300_1288	2.498204178	8.68E-122	SAUSA300_RS07000	4-hydroxy-tetrahydrodipicolinate synthase
SAUSA300_1289	SAUSA300_1289	2.60301779	1.32E-115	SAUSA300_RS07005	4-hydroxy-tetrahydrodipicolinate reductase
SAUSA300_1290	dapD	2.473538137	1.16E-191	SAUSA300_RS07010	2-3-4-5-tetrahydropyridine-2-6-dicarboxylate N-acetyltransferase
SAUSA300_1291	SAUSA300_1291	2.006612195	2.89E-49	SAUSA300_RS07015	amidohydrolase
SAUSA300_1292	SAUSA300_1292	2.032375036	6.73E-35	SAUSA300_RS07020	alanine racemase
SAUSA300_1293	lysA	1.509584887	7.37E-33	SAUSA300_RS07025	diaminopimelate decarboxylase
SAUSA300_1294	msaC	0.231994429	0.380755484	SAUSA300_RS07030	sarA expression modulator MsaC
SAUSA300_1295	cspA	-0.207374828	0.133359724	SAUSA300_RS07035	cold shock protein CspA
SAUSA300_1296	msaA	0.848131187	0.000103448	SAUSA300_RS07045	regulatory protein MsaA
SAUSA300_1297	SAUSA300_1297	1.025007448	0.00164486	SAUSA300_RS07050	acylphosphatase
SAUSA300_1298	SAUSA300_1298	1.006660633	1.80E-41	SAUSA300_RS07055	5-bromo-4-chloroindolyl phosphate hydrolysis family protein
SAUSA300_1299	SAUSA300_1299	0.868744302	9.19E-54	SAUSA300_RS07060	toxic anion resistance protein
SAUSA300_1300	brnQ	-0.318866707	0.079586877	SAUSA300_RS07075	branched-chain amino acid transport system II carrier protein
SAUSA300_1301	SAUSA300_1301	0.429407058	1.85E-06	SAUSA300_RS07080	nitric oxide reductase activation protein NorD
SAUSA300_1302	SAUSA300_1302	0.41605479	0.001907173	SAUSA300_RS07085	MoxR family ATPase
SAUSA300_1303	SAUSA300_1303	-0.21317099	0.506085458	SAUSA300_RS07090	DUF6501 family protein
SAUSA300_1304	SAUSA300_1304	0.078661765	0.697176341	SAUSA300_RS07095	hypothetical protein
SAUSA300_1305	sucB	-0.268396254	0.044066317	SAUSA300_RS07100	dihydrolipoyllysine-residue succinyltransferase
SAUSA300_1306	SAUSA300_1306	-0.291445565	0.054048714	SAUSA300_RS07105	2-oxoglutarate dehydrogenase E1 component
SAUSA300_1307	arlS	-0.869821337	7.92E-30	SAUSA300_RS07110	sensor histidine kinase ArlS
SAUSA300_1308	arlR	-0.701394286	9.60E-23	SAUSA300_RS07115	response regulator transcription factor ArlR
SAUSA300_1309	tnpA	-0.525889114	0.165438419	SAUSA300_RS07130	IS200/IS605 family transposase
SAUSA300_1310	SAUSA300_1310	-0.197758751	0.087862668	SAUSA300_RS07135	phosphatase PAP2 family protein
SAUSA300_1311	SAUSA300_1311	-0.459297881	6.39E-07	SAUSA300_RS07140	undecaprenyldiphospho-muramoylpentapeptide beta-N-acetylglucosaminyltransferase
SAUSA300_1312	SAUSA300_1312	-0.402873372	0.001151986	SAUSA300_RS07145	GNAT family N-acetyltransferase
SAUSA300_1313	SAUSA300_1313	0.251698213	0.017950876	SAUSA300_RS07150	S41 family peptidase
SAUSA300_1314	SAUSA300_1314	0.973759438	6.28E-37	SAUSA300_RS07160	YozE family protein
SAUSA300_1315	SAUSA300_1315	1.235183214	3.22E-41	SAUSA300_RS07165	PTS glucose transporter subunit IIA
SAUSA300_1316	msrB	1.062599823	6.71E-21	SAUSA300_RS07170	peptide-methionine (R)-S-oxide reductase MsrB
SAUSA300_1317	msrA	0.974728934	5.76E-18	SAUSA300_RS07175	peptide-methionine (S)-S-oxide reductase MsrA
SAUSA300_1318	fakB2	-0.291424519	0.007102064	SAUSA300_RS07180	fatty acid kinase binding subunit FakB2
SAUSA300_1319	SAUSA300_1319	-0.183294234	0.129340074	SAUSA300_RS07185	dihydrofolate reductase
SAUSA300_1320	SAUSA300_1320	-0.14395404	0.110181131	SAUSA300_RS07190	thymidylate synthase
SAUSA300_1321	SAUSA300_1321	0.089723634	0.413018167	SAUSA300_RS07195	BrxA/BrxB family bacilliredoxin
SAUSA300_1322	SAUSA300_1322	0.198932496	0.014953546	SAUSA300_RS07200	virulence factor C
SAUSA300_1323	SAUSA300_1323	0.224879923	0.345395164	SAUSA300_RS07205	NifU N-terminal domain-containing protein
SAUSA300_1324	SAUSA300_1324	-0.572984606	0.00070634	SAUSA300_RS07215	queuosine precursor transporter
SAUSA300_1325	SAUSA300_1325	1.722343651	0.297323137	NA	NA
SAUSA300_1326	SAUSA300_1326	0.603332433	0.04779315	SAUSA300_RS07230	ribonuclease HI family protein
SAUSA300_1327	ebh	0.831596143	3.82E-14	SAUSA300_RS07235	hyperosmolarity resistance protein Ebh
SAUSA300_1328	norB	-0.977252649	1.61E-11	SAUSA300_RS07240	multidrug efflux MFS transporter NorB
SAUSA300_1329	SAUSA300_1329	-1.749117365	7.27E-26	SAUSA300_RS07245	amino acid permease
SAUSA300_1330	tdcB	-2.315836778	1.35E-45	SAUSA300_RS07250	bifunctional threonine ammonia-lyase/L-serine ammonia-lyase TdcB
SAUSA300_1331	ald	-2.36489726	5.03E-30	SAUSA300_RS07255	alanine dehydrogenase
SAUSA300_1332	SAUSA300_1332	-0.13408638	0.085815986	SAUSA300_RS07260	5'-3' exonuclease
SAUSA300_1333	SAUSA300_1333	-0.207341502	0.062786139	SAUSA300_RS07265	dynamin family protein
SAUSA300_1334	SAUSA300_1334	-1.979372713	1.44E-21	SAUSA300_RS07270	PepSY domain-containing protein
SAUSA300_1335	SAUSA300_1335	-0.355472157	0.194084771	SAUSA300_RS07280	DUF4889 domain-containing protein
SAUSA300_1336	SAUSA300_1336	-0.186918962	0.188438264	SAUSA300_RS07285	class I SAM-dependent RNA methyltransferase
SAUSA300_1337	gpsB	0.123810996	0.505065643	SAUSA300_RS07290	cell division regulator GpsB
SAUSA300_1338	SAUSA300_1338	0.672867296	1.67E-05	SAUSA300_RS07295	DUF1273 domain-containing protein
SAUSA300_1339	SAUSA300_1339	1.003465725	1.54E-06	SAUSA300_RS07300	YppE family protein
SAUSA300_1340	recU	0.17727117	0.043332872	SAUSA300_RS07310	Holliday junction resolvase RecU
SAUSA300_1341	SAUSA300_1341	0.281794593	1.21E-05	SAUSA300_RS07315	penicillin-binding protein
SAUSA300_1342	SAUSA300_1342	0.682093055	6.47E-15	SAUSA300_RS07320	hypothetical protein
SAUSA300_1343	nth	0.727246021	9.17E-08	SAUSA300_RS07325	endonuclease III
SAUSA300_1344	SAUSA300_1344	0.834597857	2.18E-15	SAUSA300_RS07330	DnaD domain-containing protein
SAUSA300_1345	asnS	-0.026405236	0.750772873	SAUSA300_RS07335	asparagine--tRNA ligase
SAUSA300_1346	SAUSA300_1346	0.308697798	0.002990282	SAUSA300_RS07340	ATP-dependent helicase DinG
SAUSA300_1347	SAUSA300_1347	0.488907265	0.000609971	SAUSA300_RS07345	biotin--[acetyl-CoA-carboxylase] ligase
SAUSA300_1348	SAUSA300_1348	0.641839846	7.89E-25	SAUSA300_RS07350	CCA tRNA nucleotidyltransferase
SAUSA300_1349	bshA	0.780623495	3.27E-13	SAUSA300_RS07355	N-acetyl-alpha-D-glucosaminyl L-malate synthase BshA
SAUSA300_1350	SAUSA300_1350	1.005475678	2.46E-10	SAUSA300_RS07360	nucleotide pyrophosphohydrolase
SAUSA300_1351	SAUSA300_1351	0.718952753	3.00E-08	SAUSA300_RS07365	zinc metallopeptidase
SAUSA300_1352	SAUSA300_1352	0.240869524	0.004253858	SAUSA300_RS07370	DUF1405 domain-containing protein
SAUSA300_1353	SAUSA300_1353	0.250755805	0.17598621	SAUSA300_RS07375	YpiB family protein
SAUSA300_1354	SAUSA300_1354	0.276699912	0.003223745	SAUSA300_RS07380	hypothetical protein
SAUSA300_1355	aroA	0.211139666	0.043262157	SAUSA300_RS07385	3-phosphoshikimate 1-carboxyvinyltransferase
SAUSA300_1356	SAUSA300_1356	-0.231369904	0.117235603	SAUSA300_RS07390	3-dehydroquinate synthase
SAUSA300_1357	aroC	0.042938201	0.745639251	SAUSA300_RS07395	chorismate synthase
SAUSA300_1358	ndk	-0.907212084	3.99E-10	SAUSA300_RS07405	nucleoside-diphosphate kinase
SAUSA300_1359	SAUSA300_1359	-0.054925411	0.439210115	SAUSA300_RS07410	polyprenyl synthetase family protein
SAUSA300_1360	SAUSA300_1360	0.052990622	0.718582883	SAUSA300_RS07415	demethylmenaquinone methyltransferase
SAUSA300_1361	SAUSA300_1361	-0.118247713	0.500939339	SAUSA300_RS07420	heptaprenyl diphosphate synthase component 1
SAUSA300_1362	SAUSA300_1362	-0.034875939	0.859087199	SAUSA300_RS07430	HU family DNA-binding protein
SAUSA300_1363	SAUSA300_1363	0.019262984	0.83273765	SAUSA300_RS07435	NAD(P)H-dependent glycerol-3-phosphate dehydrogenase
SAUSA300_1364	der	0.108164979	0.255358216	SAUSA300_RS07440	ribosome biogenesis GTPase Der
SAUSA300_1365	rpsA	0.666210299	6.38E-10	SAUSA300_RS07445	30S ribosomal protein S1
SAUSA300_1366	SAUSA300_1366	-0.714325834	0.591166139	SAUSA300_RS07460	hypothetical protein
SAUSA300_1367	SAUSA300_1367	-0.250169912	0.010751121	SAUSA300_RS07465	(d)CMP kinase
SAUSA300_1368	SAUSA300_1368	-0.176246353	0.350815912	SAUSA300_RS07470	asparaginase
SAUSA300_1369	SAUSA300_1369	0.478161671	1.02E-05	SAUSA300_RS07475	YpdA family putative bacillithiol disulfide reductase
SAUSA300_1370	ebpS	0.511032811	3.85E-09	SAUSA300_RS07485	elastin-binding protein EbpS
SAUSA300_1371	SAUSA300_1371	0.150664502	0.079635294	SAUSA300_RS07490	ATP-dependent DNA helicase
SAUSA300_1372	SAUSA300_1372	0.266784398	0.002988683	SAUSA300_RS07495	helix-turn-helix domain-containing protein
SAUSA300_1373	SAUSA300_1373	0.138071168	0.27652302	SAUSA300_RS07500	ferredoxin
SAUSA300_1374	SAUSA300_1374	0.870982249	1.93E-20	SAUSA300_RS07505	ECF transporter S component
SAUSA300_1375	SAUSA300_1375	-0.172274591	0.452913502	SAUSA300_RS07510	hypothetical protein
SAUSA300_1376	SAUSA300_1376	0.020638305	0.904700029	SAUSA300_RS07515	DUF1672 domain-containing protein
SAUSA300_1377	SAUSA300_1377	-0.289360021	0.525588694	SAUSA300_RS07520	hypothetical protein
SAUSA300_1378	SAUSA300_1378	-0.14265963	0.662900567	SAUSA300_RS07525	DUF1672 domain-containing protein
SAUSA300_1379	SAUSA300_1379	-0.066442746	0.873324946	SAUSA300_RS07530	DUF1672 domain-containing protein
SAUSA300_1380	SAUSA300_1380	0.084139113	0.838202621	SAUSA300_RS07535	hypothetical protein
SAUSA300_1381	lukF-PV	-0.943982493	2.01E-12	SAUSA300_RS07540	Panton-Valentine bi-component leukocidin subunit F
SAUSA300_1382	lukS-PV	-1.399425159	3.78E-21	SAUSA300_RS07545	Panton-Valentine bi-component leukocidin subunit S
SAUSA300_1383	SAUSA300_1383	-0.625111347	0.001900227	SAUSA300_RS07550	N-acetylmuramoyl-L-alanine amidase
SAUSA300_1384	SAUSA300_1384	-0.786558213	0.273090563	SAUSA300_RS07555	phage holin
SAUSA300_1385	SAUSA300_1385	-1.051495829	6.59E-05	SAUSA300_RS07560	DUF2951 domain-containing protein
SAUSA300_1386	SAUSA300_1386	-0.326415841	0.433724242	SAUSA300_RS07565	XkdX family protein
SAUSA300_1387	SAUSA300_1387	-0.800580277	0.12066544	SAUSA300_RS07570	DUF2977 domain-containing protein
SAUSA300_1388	SAUSA300_1388	-0.81615392	0.000451092	SAUSA300_RS07575	BppU family phage baseplate upper protein
SAUSA300_1389	SAUSA300_1389	-0.318255535	0.037379786	SAUSA300_RS07580	minor structural protein
SAUSA300_1390	SAUSA300_1390	-1.017403779	0.196628786	SAUSA300_RS07585	hypothetical protein
SAUSA300_1391	SAUSA300_1391	-0.420032297	0.023012185	SAUSA300_RS07590	phage tail protein
SAUSA300_1392	SAUSA300_1392	-0.439299458	0.048372475	SAUSA300_RS07595	phage tail family protein
SAUSA300_1393	SAUSA300_1393	-0.40430049	0.00991592	SAUSA300_RS07600	phage tail tape measure protein
SAUSA300_1394	SAUSA300_1394	-0.73131603	0.041018829	SAUSA300_RS07605	hypothetical protein
SAUSA300_1395	SAUSA300_1395	-0.978509157	0.006265306	SAUSA300_RS07610	hypothetical protein
SAUSA300_1396	SAUSA300_1396	-0.619976119	0.00123214	SAUSA300_RS07615	Ig-like domain-containing protein
SAUSA300_1397	SAUSA300_1397	-0.490654129	0.002876035	SAUSA300_RS07620	tail protein
SAUSA300_1398	SAUSA300_1398	-0.701584848	0.000637339	SAUSA300_RS07630	hypothetical protein
SAUSA300_1399	SAUSA300_1399	-0.969841665	0.05412182	SAUSA300_RS07635	hypothetical protein
SAUSA300_1400	SAUSA300_1400	-0.438187108	0.240840283	SAUSA300_RS07640	head-tail connector protein
SAUSA300_1401	SAUSA300_1401	-0.711502583	2.69E-05	SAUSA300_RS07645	phage major capsid protein
SAUSA300_1402	SAUSA300_1402	-0.747811344	9.46E-05	SAUSA300_RS07650	Clp protease ClpP
SAUSA300_1403	SAUSA300_1403	-0.145822213	0.356583073	SAUSA300_RS07655	phage portal protein
SAUSA300_1404	SAUSA300_1404	-0.548403735	0.001366864	SAUSA300_RS07660	terminase large subunit
SAUSA300_1405	SAUSA300_1405	0.072190773	0.936460008	SAUSA300_RS07665	P27 family phage terminase small subunit
SAUSA300_1406	SAUSA300_1406	-0.860416787	0.208015168	SAUSA300_RS07670	HNH endonuclease
SAUSA300_1407	SAUSA300_1407	0.174568121	0.301446263	SAUSA300_RS07675	transcriptional regulator
SAUSA300_1408	SAUSA300_1408	0.075303305	0.558917897	SAUSA300_RS07680	DEAD/DEAH box helicase
SAUSA300_1409	SAUSA300_1409	0.015762165	0.935714954	SAUSA300_RS07685	VRR-NUC domain-containing protein
SAUSA300_1410	SAUSA300_1410	0.242584328	0.020855672	SAUSA300_RS07695	virulence-associated E family protein
SAUSA300_1411	SAUSA300_1411	0.279982399	0.431658531	SAUSA300_RS07700	DUF1514 family protein
SAUSA300_1412	SAUSA300_1412	0.210143181	0.36256829	SAUSA300_RS07705	transcriptional activator RinB
SAUSA300_1413	SAUSA300_1413	0.17122585	0.356598345	SAUSA300_RS07710	hypothetical protein
SAUSA300_1414	SAUSA300_1414	0.46477406	0.085815986	SAUSA300_RS07715	hypothetical protein
SAUSA300_1415	SAUSA300_1415	0.227405505	0.399087755	SAUSA300_RS07720	hypothetical protein
SAUSA300_1416	SAUSA300_1416	0.552099019	0.020263973	SAUSA300_RS07725	DUF1381 domain-containing protein
SAUSA300_1417	SAUSA300_1417	0.235636566	0.226063297	SAUSA300_RS07730	dUTP diphosphatase
SAUSA300_1418	SAUSA300_1418	0.216415766	0.528740324	SAUSA300_RS07735	DUF1024 family protein
SAUSA300_1419	SAUSA300_1419	0.302449739	0.369044954	SAUSA300_RS07740	hypothetical protein
SAUSA300_1420	SAUSA300_1420	0.441169673	0.07853833	SAUSA300_RS07750	DUF3310 domain-containing protein
SAUSA300_1421	SAUSA300_1421	0.32591096	0.055118285	SAUSA300_RS07755	PVL family protein
SAUSA300_1422	SAUSA300_1422	0.261191079	0.482293704	SAUSA300_RS07760	DUF3113 family protein
SAUSA300_1423	SAUSA300_1423	0.246641942	0.079264085	SAUSA300_RS07765	DNA polymerase
SAUSA300_1424	SAUSA300_1424	0.353212275	0.008811036	SAUSA300_RS07770	DUF2815 family protein
SAUSA300_1425	SAUSA300_1425	0.4920726	0.005039397	SAUSA300_RS07775	DUF2800 domain-containing protein
SAUSA300_1426	SAUSA300_1426	0.366214349	0.081592104	SAUSA300_RS07780	hypothetical protein
SAUSA300_1427	SAUSA300_1427	0.416871152	0.006104643	SAUSA300_RS07785	DUF1108 family protein
SAUSA300_1428	SAUSA300_1428	0.342103176	0.031762174	SAUSA300_RS07795	hypothetical protein
SAUSA300_1429	SAUSA300_1429	0.139337306	0.547965538	NA	NA
SAUSA300_1430	SAUSA300_1430	0.13427731	0.604918753	SAUSA300_RS07805	helix-turn-helix domain-containing protein
SAUSA300_1431	SAUSA300_1431	0.302402467	0.075407878	SAUSA300_RS07810	hypothetical protein
SAUSA300_1432	SAUSA300_1432	-1.104830619	0.202570519	SAUSA300_RS07815	hypothetical protein
SAUSA300_1433	SAUSA300_1433	0.40721059	0.003164067	SAUSA300_RS07820	helix-turn-helix domain-containing protein
SAUSA300_1434	SAUSA300_1434	-0.711994132	5.18E-08	SAUSA300_RS07825	helix-turn-helix domain-containing protein
SAUSA300_1435	SAUSA300_1435	-0.990067695	6.78E-18	SAUSA300_RS07830	hypothetical protein
SAUSA300_1436	SAUSA300_1436	-0.852306925	4.89E-13	SAUSA300_RS07835	hypothetical protein
SAUSA300_1437	SAUSA300_1437	0.8522724	4.23E-05	SAUSA300_RS07850	hypothetical protein
SAUSA300_1438	SAUSA300_1438	-0.559612779	0.000810401	SAUSA300_RS07855	site-specific integrase
SAUSA300_1440	SAUSA300_1440	-1.073287816	4.13E-09	SAUSA300_RS07865	DUF1672 domain-containing protein
SAUSA300_1441	srrB	-0.415899217	1.59E-06	SAUSA300_RS07870	two-component system sensor histidine kinase SrrB
SAUSA300_1442	srrA	-0.546276488	0.022367808	SAUSA300_RS07875	two-component system response regulator SrrA
SAUSA300_1443	SAUSA300_1443	0.082912577	0.551489664	SAUSA300_RS07880	rRNA pseudouridine synthase
SAUSA300_1444	scpB	0.082341419	0.370855154	SAUSA300_RS07885	SMC-Scp complex subunit ScpB
SAUSA300_1445	SAUSA300_1445	0.016686289	0.875502528	SAUSA300_RS07890	segregation/condensation protein A
SAUSA300_1446	SAUSA300_1446	0.945785106	1.02E-06	SAUSA300_RS07895	DUF309 domain-containing protein
SAUSA300_1447	xerD	0.047440599	0.613638424	SAUSA300_RS07900	site-specific tyrosine recombinase XerD
SAUSA300_1448	SAUSA300_1448	0.207907307	0.24480486	SAUSA300_RS07905	transcriptional repressor
SAUSA300_1449	SAUSA300_1449	0.49970027	0.012343342	SAUSA300_RS07910	NUDIX hydrolase
SAUSA300_1450	SAUSA300_1450	0.664812218	8.80E-16	SAUSA300_RS07915	aldo/keto reductase
SAUSA300_1451	SAUSA300_1451	0.330471316	0.008999356	SAUSA300_RS07925	SDR family oxidoreductase
SAUSA300_1452	proC	0.216914148	0.066359601	SAUSA300_RS07930	pyrroline-5-carboxylate reductase
SAUSA300_1453	rnz	-0.732639988	1.96E-11	SAUSA300_RS07935	ribonuclease Z
SAUSA300_1454	SAUSA300_1454	0.571719407	1.74E-09	SAUSA300_RS07940	glucose-6-phosphate dehydrogenase
SAUSA300_1455	SAUSA300_1455	0.268996204	0.012196083	SAUSA300_RS07945	AraC family transcriptional regulator
SAUSA300_1456	SAUSA300_1456	-0.549887276	1.62E-05	SAUSA300_RS07950	alpha-glucosidase
SAUSA300_1457	SAUSA300_1457	-0.81973629	1.23E-10	SAUSA300_RS07955	LacI family DNA-binding transcriptional regulator
SAUSA300_1458	SAUSA300_1458	0.627283401	0.00107777	SAUSA300_RS07965	VOC family protein
SAUSA300_1459	gndA	0.357600196	3.10E-05	SAUSA300_RS07970	NADP-dependent phosphogluconate dehydrogenase
SAUSA300_1460	SAUSA300_1460	0.259058411	0.027536243	SAUSA300_RS07975	tripeptidase T
SAUSA300_1461	prli42	-0.684840097	0.104952859	SAUSA300_RS07980	stressosome-associated protein Prli42
SAUSA300_1462	SAUSA300_1462	-0.001488468	0.990384379	SAUSA300_RS07985	aromatic acid exporter family protein
SAUSA300_1463	SAUSA300_1463	0.101356253	0.485572852	SAUSA300_RS07990	BrxA/BrxB family bacilliredoxin
SAUSA300_1464	SAUSA300_1464	0.152746532	0.158020519	SAUSA300_RS07995	2-oxo acid dehydrogenase subunit E2
SAUSA300_1465	SAUSA300_1465	0.214086404	0.019109979	SAUSA300_RS08000	alpha-ketoacid dehydrogenase subunit beta
SAUSA300_1466	SAUSA300_1466	0.269281292	0.00033405	SAUSA300_RS08005	thiamine pyrophosphate-dependent dehydrogenase E1 component subunit alpha
SAUSA300_1467	lpdA	0.218480018	0.036781352	SAUSA300_RS08010	dihydrolipoyl dehydrogenase
SAUSA300_1468	recN	0.165510552	0.042016619	SAUSA300_RS08015	DNA repair protein RecN
SAUSA300_1469	argR	0.354321189	0.00152877	SAUSA300_RS08020	transcriptional regulator ArgR
SAUSA300_1470	SAUSA300_1470	-0.118696065	0.483382893	SAUSA300_RS08025	polyprenyl synthetase family protein
SAUSA300_1471	SAUSA300_1471	-0.166693102	0.302873642	SAUSA300_RS08030	exodeoxyribonuclease VII small subunit
SAUSA300_1472	SAUSA300_1472	-0.046616791	0.642305657	SAUSA300_RS08035	exodeoxyribonuclease VII large subunit
SAUSA300_1473	nusB	-0.018796772	0.901315151	SAUSA300_RS08040	transcription antitermination factor NusB
SAUSA300_1474	SAUSA300_1474	0.172325916	0.055362781	SAUSA300_RS08045	Asp23/Gls24 family envelope stress response protein
SAUSA300_1475	accC	0.061604017	0.504844222	SAUSA300_RS08050	acetyl-CoA carboxylase biotin carboxylase subunit
SAUSA300_1476	accB	0.031104858	0.833188318	SAUSA300_RS08055	acetyl-CoA carboxylase biotin carboxyl carrier protein
SAUSA300_1478	SAUSA300_1478	0.013714706	0.964680873	SAUSA300_RS08070	cystatin-like fold lipoprotein
SAUSA300_1479	SAUSA300_1479	0.427289374	0.195356417	SAUSA300_RS08075	hypothetical protein
SAUSA300_1480	SAUSA300_1480	-0.096377525	0.729641919	SAUSA300_RS08080	CHAP domain-containing protein
SAUSA300_1481	SAUSA300_1481	0.09565506	0.613167246	SAUSA300_RS08085	membrane protein
SAUSA300_1482	SAUSA300_1482	0.401706691	0.239830023	SAUSA300_RS08090	cell division protein FtsK
SAUSA300_1483	SAUSA300_1483	0.055804949	0.711149704	SAUSA300_RS08095	ATP-binding protein
SAUSA300_1484	SAUSA300_1484	0.134869542	0.537208789	SAUSA300_RS08100	hypothetical protein
SAUSA300_1485	SAUSA300_1485	0.479243871	0.020738506	SAUSA300_RS08105	hypothetical protein
SAUSA300_1486	SAUSA300_1486	0.027154979	0.915816207	SAUSA300_RS08110	conjugal transfer protein
SAUSA300_1487	SAUSA300_1487	0.480161457	0.010610179	SAUSA300_RS08115	replication initiation factor domain-containing protein
SAUSA300_1488	SAUSA300_1488	0.464640032	0.050181186	SAUSA300_RS08120	hypothetical protein
SAUSA300_1489	SAUSA300_1489	0.468890456	0.120755646	SAUSA300_RS08125	DUF961 family protein
SAUSA300_1490	efp	-0.220434758	0.474375386	SAUSA300_RS08135	elongation factor P
SAUSA300_1491	SAUSA300_1491	0.454477663	0.000545341	SAUSA300_RS08140	aminopeptidase P family protein
SAUSA300_1492	SAUSA300_1492	0.726370265	1.29E-15	SAUSA300_RS08145	hypothetical protein
SAUSA300_1493	SAUSA300_1493	0.588089719	0.111909739	SAUSA300_RS08150	membrane protein
SAUSA300_1494	SAUSA300_1494	0.152984944	0.21452531	SAUSA300_RS08155	lipoate--protein ligase family protein
SAUSA300_1495	SAUSA300_1495	0.30223291	0.054350347	SAUSA300_RS08160	rhodanese-like domain-containing protein
SAUSA300_1496	gcvPB	0.320920065	0.000364463	SAUSA300_RS08165	aminomethyl-transferring glycine dehydrogenase subunit GcvPB
SAUSA300_1497	gcvPA	0.340790103	0.00628114	SAUSA300_RS08170	aminomethyl-transferring glycine dehydrogenase subunit GcvPA
SAUSA300_1498	gcvT	0.408027974	0.043584947	SAUSA300_RS08175	glycine cleavage system aminomethyltransferase GcvT
SAUSA300_1499	SAUSA300_1499	-0.690735565	7.07E-05	SAUSA300_RS08180	shikimate kinase
SAUSA300_1500	SAUSA300_1500	-0.293277176	0.369719129	SAUSA300_RS08190	prepilin-type N-terminal cleavage/methylation domain-containing protein
SAUSA300_1501	SAUSA300_1501	0.212567928	0.552869738	SAUSA300_RS08200	type II secretion system GspH family protein
SAUSA300_1502	SAUSA300_1502	-0.052387405	0.917091181	SAUSA300_RS08205	prepilin-type N-terminal cleavage/methylation domain-containing protein
SAUSA300_1503	SAUSA300_1503	0.176894595	0.714581499	SAUSA300_RS08210	type II secretion system F family protein
SAUSA300_1504	SAUSA300_1504	-0.391837873	0.2183575	SAUSA300_RS08215	GspE/PulE family protein
SAUSA300_1505	SAUSA300_1505	-0.348473033	0.03736924	SAUSA300_RS08220	MBL fold metallo-hydrolase
SAUSA300_1506	SAUSA300_1506	-0.129128518	0.350815912	SAUSA300_RS08225	MTH1187 family thiamine-binding protein
SAUSA300_1507	SAUSA300_1507	-0.315764288	0.032286399	SAUSA300_RS08230	ROK family glucokinase
SAUSA300_1508	SAUSA300_1508	-0.19411693	0.343318284	SAUSA300_RS08235	YqgQ family protein
SAUSA300_1509	SAUSA300_1509	-0.44487168	0.001185255	SAUSA300_RS08240	rhomboid family intramembrane serine protease
SAUSA300_1510	SAUSA300_1510	-0.813658975	1.37E-09	SAUSA300_RS08245	5-formyltetrahydrofolate cyclo-ligase
SAUSA300_1511	rpmG	0.000530437	0.99963518	SAUSA300_RS08250	50S ribosomal protein L33
SAUSA300_1512	SAUSA300_1512	0.058045943	0.687283141	SAUSA300_RS08255	penicillin-binding protein 2
SAUSA300_1513	SAUSA300_1513	0.526915101	0.005108712	SAUSA300_RS08260	superoxide dismutase
SAUSA300_1514	SAUSA300_1514	-0.121813024	0.65323865	SAUSA300_RS08265	transcriptional repressor
SAUSA300_1515	SAUSA300_1515	0.386550633	0.008038461	SAUSA300_RS08270	metal ABC transporter permease
SAUSA300_1516	SAUSA300_1516	0.190242225	0.301754262	SAUSA300_RS08275	metal ABC transporter ATP-binding protein
SAUSA300_1517	SAUSA300_1517	-0.210242692	0.015188841	SAUSA300_RS08280	deoxyribonuclease IV
SAUSA300_1518	SAUSA300_1518	-0.184768142	0.007169706	SAUSA300_RS08285	DEAD/DEAH box helicase
SAUSA300_1519	SAUSA300_1519	0.39340866	3.59E-10	SAUSA300_RS08290	Nif3-like dinuclear metal center hexameric protein
SAUSA300_1520	SAUSA300_1520	0.349177184	2.39E-05	SAUSA300_RS08295	tRNA (adenine(22)-N(1))-methyltransferase TrmK
SAUSA300_1521	rpoD	0.176512379	0.046928632	SAUSA300_RS08300	RNA polymerase sigma factor RpoD
SAUSA300_1522	SAUSA300_1522	0.409379395	2.36E-05	SAUSA300_RS08305	DNA primase
SAUSA300_1523	SAUSA300_1523	0.104999195	0.407918238	SAUSA300_RS08310	kinase/pyrophosphorylase
SAUSA300_1524	SAUSA300_1524	-0.125430401	0.359587221	SAUSA300_RS08315	helix-turn-helix transcriptional regulator
SAUSA300_1525	SAUSA300_1525	0.294340805	0.098253522	SAUSA300_RS08320	glycine--tRNA ligase
SAUSA300_1526	recO	-0.036547382	0.745639251	SAUSA300_RS08325	DNA repair protein RecO
SAUSA300_1527	era	-0.020112495	0.879247422	SAUSA300_RS08330	GTPase Era
SAUSA300_1528	cdd	-0.012606911	0.931459392	SAUSA300_RS08335	cytidine deaminase
SAUSA300_1529	SAUSA300_1529	0.100543125	0.661523624	SAUSA300_RS08340	diacylglycerol kinase
SAUSA300_1530	ybeY	0.039902689	0.829978427	SAUSA300_RS08345	rRNA maturation RNase YbeY
SAUSA300_1531	SAUSA300_1531	0.00966303	0.932837384	SAUSA300_RS08350	PhoH family protein
SAUSA300_1532	SAUSA300_1532	0.61467446	1.02E-08	SAUSA300_RS08355	hypothetical protein
SAUSA300_1533	floA	0.715549585	4.21E-18	SAUSA300_RS08360	flotillin-like protein FloA
SAUSA300_1534	SAUSA300_1534	0.542431474	5.71E-08	SAUSA300_RS08365	hypothetical protein
SAUSA300_1535	SAUSA300_1535	-0.04802204	0.825953159	SAUSA300_RS08370	30S ribosomal protein S21
SAUSA300_1536	mtaB	0.08891879	0.406167034	SAUSA300_RS08375	tRNA (N(6)-L-threonylcarbamoyladenosine(37)-C(2))-methylthiotransferase MtaB
SAUSA300_1537	SAUSA300_1537	0.12963662	0.439576073	SAUSA300_RS08380	16S rRNA (uracil(1498)-N(3))-methyltransferase
SAUSA300_1538	prmA	0.495752021	7.94E-08	SAUSA300_RS08385	50S ribosomal protein L11 methyltransferase
SAUSA300_1539	dnaJ	0.525545744	0.000815463	SAUSA300_RS08390	molecular chaperone DnaJ
SAUSA300_1540	dnaK	0.524944656	1.72E-09	SAUSA300_RS08395	molecular chaperone DnaK
SAUSA300_1541	grpE	0.519095239	7.76E-08	SAUSA300_RS08400	nucleotide exchange factor GrpE
SAUSA300_1542	hrcA	0.665316421	3.70E-16	SAUSA300_RS08405	heat-inducible transcriptional repressor HrcA
SAUSA300_1543	SAUSA300_1543	-0.255036032	0.007152835	SAUSA300_RS08410	radical SAM family heme chaperone HemW
SAUSA300_1544	lepA	-0.504033027	2.63E-12	SAUSA300_RS08420	translation elongation factor 4
SAUSA300_1545	SAUSA300_1545	-0.674828937	5.07E-07	SAUSA300_RS08425	30S ribosomal protein S20
SAUSA300_1546	holA	-0.098526275	0.47949475	SAUSA300_RS08430	DNA polymerase III subunit delta
SAUSA300_1547	SAUSA300_1547	0.244727616	0.027968026	SAUSA300_RS08435	DNA internalization-related competence protein ComEC/Rec2
SAUSA300_1548	SAUSA300_1548	0.291928888	0.003097571	SAUSA300_RS08440	ComE operon protein 2
SAUSA300_1549	SAUSA300_1549	-0.261441402	0.070962845	SAUSA300_RS08445	ComEA family DNA-binding protein
SAUSA300_1550	SAUSA300_1550	-0.034993209	0.848752327	SAUSA300_RS08450	class I SAM-dependent methyltransferase
SAUSA300_1551	rsfS	-0.045323266	0.688195347	SAUSA300_RS08455	ribosome silencing factor
SAUSA300_1552	yqeK	-0.213063068	0.01220677	SAUSA300_RS08460	bis(5'-nucleosyl)-tetraphosphatase (symmetrical) YqeK
SAUSA300_1553	nadD	-0.192780468	0.36256829	SAUSA300_RS08465	nicotinate (nicotinamide) nucleotide adenylyltransferase
SAUSA300_1554	yhbY	-0.438837287	0.21602458	SAUSA300_RS08470	ribosome assembly RNA-binding protein YhbY
SAUSA300_1555	aroE	-0.293343208	0.000620987	SAUSA300_RS08475	shikimate dehydrogenase
SAUSA300_1556	yqeH	-0.135646713	0.285063857	SAUSA300_RS08480	ribosome biogenesis GTPase YqeH
SAUSA300_1557	SAUSA300_1557	-0.032749238	0.858542858	SAUSA300_RS08485	YqeG family HAD IIIA-type phosphatase
SAUSA300_1558	mtnN	-0.364739989	0.008174726	SAUSA300_RS08490	5'-methylthioadenosine/S-adenosylhomocysteine nucleosidase
SAUSA300_1559	SAUSA300_1559	0.187702637	0.414537401	SAUSA300_RS08505	staphylococcal enterotoxin type 26
SAUSA300_1560	SAUSA300_1560	-0.392267453	0.001169762	SAUSA300_RS08510	Fic family protein
SAUSA300_1561	SAUSA300_1561	0.259610535	0.109628743	SAUSA300_RS08515	divalent metal cation transporter
SAUSA300_1562	pxpA	0.276692843	0.073911621	SAUSA300_RS08520	5-oxoprolinase subunit PxpA
SAUSA300_1563	SAUSA300_1563	0.19509502	0.184226607	SAUSA300_RS08525	acetyl-CoA carboxylase biotin carboxylase subunit
SAUSA300_1564	SAUSA300_1564	0.204789628	0.356274926	SAUSA300_RS08530	acetyl-CoA carboxylase biotin carboxyl carrier protein subunit
SAUSA300_1565	SAUSA300_1565	0.056858338	0.733788749	SAUSA300_RS08535	biotin-dependent carboxyltransferase family protein
SAUSA300_1566	pxpB	0.07309863	0.61942753	SAUSA300_RS08540	5-oxoprolinase subunit PxpB
SAUSA300_1567	greA	-0.039553098	0.704415515	SAUSA300_RS08545	transcription elongation factor GreA
SAUSA300_1568	udk	0.090626605	0.217528333	SAUSA300_RS08550	uridine kinase
SAUSA300_1569	SAUSA300_1569	0.077508394	0.396013624	SAUSA300_RS08555	U32 family peptidase
SAUSA300_1570	SAUSA300_1570	0.199896745	0.05885986	SAUSA300_RS08560	U32 family peptidase
SAUSA300_1571	SAUSA300_1571	0.017843392	0.83627871	SAUSA300_RS08565	O-methyltransferase
SAUSA300_1572	SAUSA300_1572	0.422905218	0.164161862	SAUSA300_RS08570	DUF1292 domain-containing protein
SAUSA300_1573	ruvX	0.43559752	1.57E-05	SAUSA300_RS08575	Holliday junction resolvase RuvX
SAUSA300_1574	SAUSA300_1574	0.618518955	1.92E-10	SAUSA300_RS08580	IreB family regulatory phosphoprotein
SAUSA300_1575	alaS	-0.07863414	0.185157418	SAUSA300_RS08585	alanine--tRNA ligase
SAUSA300_1576	SAUSA300_1576	-0.285475318	7.61E-05	SAUSA300_RS08590	ATP-dependent RecD-like DNA helicase
SAUSA300_1577	SAUSA300_1577	-0.170627216	0.127708993	SAUSA300_RS08595	tetratricopeptide repeat protein
SAUSA300_1578	mnmA	0.197651484	0.020924685	SAUSA300_RS08600	tRNA 2-thiouridine(34) synthase MnmA
SAUSA300_1579	SAUSA300_1579	0.288695716	0.027800475	SAUSA300_RS08605	cysteine desulfurase
SAUSA300_1580	SAUSA300_1580	1.097832784	2.00E-28	SAUSA300_RS08610	LLM class flavin-dependent oxidoreductase
SAUSA300_1581	SAUSA300_1581	0.058019913	0.858410419	SAUSA300_RS08615	hypothetical protein
SAUSA300_1582	SAUSA300_1582	0.453174665	0.305328053	SAUSA300_RS08620	CsbD family protein
SAUSA300_1583	SAUSA300_1583	-0.113858318	0.391695931	SAUSA300_RS08625	Rrf2 family transcriptional regulator
SAUSA300_1584	SAUSA300_1584	-0.317395239	7.03E-08	SAUSA300_RS08630	replication-associated recombination protein A
SAUSA300_1585	SAUSA300_1585	-0.169219472	0.070856207	SAUSA300_RS08635	tRNA threonylcarbamoyladenosine dehydratase
SAUSA300_1586	aspS	-0.159983864	0.039358512	SAUSA300_RS08645	aspartate--tRNA ligase
SAUSA300_1587	SAUSA300_1587	-0.088815592	0.594528691	SAUSA300_RS08650	histidine--tRNA ligase
SAUSA300_1588	SAUSA300_1588	0.218816957	0.013184592	SAUSA300_RS08655	N-acetylmuramoyl-L-alanine amidase
SAUSA300_1589	SAUSA300_1589	0.221343591	0.013919948	SAUSA300_RS08660	D-tyrosyl-tRNA(Tyr) deacylase
SAUSA300_1590	SAUSA300_1590	0.016004904	0.824938459	SAUSA300_RS08665	bifunctional (p)ppGpp synthetase/guanosine-3'
SAUSA300_1591	SAUSA300_1591	-0.548199978	1.09E-09	SAUSA300_RS08670	adenine phosphoribosyltransferase
SAUSA300_1592	recJ	-0.59722391	8.19E-21	SAUSA300_RS08675	single-stranded-DNA-specific exonuclease RecJ
SAUSA300_1593	secDF	-0.456319419	1.29E-12	SAUSA300_RS08680	protein translocase subunit SecDF
SAUSA300_1594	yajC	0.053200852	0.866522532	SAUSA300_RS08685	preprotein translocase subunit YajC
SAUSA300_1595	tgt	0.317044675	0.014682968	SAUSA300_RS08690	tRNA guanosine(34) transglycosylase Tgt
SAUSA300_1596	queA	-0.229453584	0.014009316	SAUSA300_RS08695	tRNA preQ1(34) S-adenosylmethionine ribosyltransferase-isomerase QueA
SAUSA300_1597	ruvB	-0.151016831	0.132102636	SAUSA300_RS08700	Holliday junction branch migration DNA helicase RuvB
SAUSA300_1598	ruvA	-0.115065982	0.193305341	SAUSA300_RS08705	Holliday junction branch migration protein RuvA
SAUSA300_1599	SAUSA300_1599	-0.191974946	0.367245974	SAUSA300_RS08710	ACT domain-containing protein
SAUSA300_1600	obgE	-0.06369251	0.431658531	SAUSA300_RS08715	GTPase ObgE
SAUSA300_1601	rpmA	-0.133960147	0.060176868	SAUSA300_RS08720	50S ribosomal protein L27
SAUSA300_1602	SAUSA300_1602	-0.121471989	0.319861119	SAUSA300_RS08725	ribosomal-processing cysteine protease Prp
SAUSA300_1603	rplU	0.053998083	0.788075439	SAUSA300_RS08730	50S ribosomal protein L21
SAUSA300_1604	mreD	0.039498135	0.806753699	SAUSA300_RS08735	rod shape-determining protein MreD
SAUSA300_1605	mreC	0.242937522	0.00145452	SAUSA300_RS08740	rod shape-determining protein MreC
SAUSA300_1606	SAUSA300_1606	0.392613218	0.001659402	SAUSA300_RS08750	DUF4930 family protein
SAUSA300_1607	SAUSA300_1607	-0.02109136	0.959209232	SAUSA300_RS08755	hypothetical protein
SAUSA300_1608	radC	-0.35194371	0.05930269	SAUSA300_RS08760	DNA repair protein RadC
SAUSA300_1609	SAUSA300_1609	-0.379691429	0.06082964	SAUSA300_RS08765	A24 family peptidase
SAUSA300_1610	SAUSA300_1610	-0.040373585	0.673480751	SAUSA300_RS08775	bifunctional folylpolyglutamate synthase/dihydrofolate synthase
SAUSA300_1611	SAUSA300_1611	-0.014417699	0.882056869	SAUSA300_RS08780	valine--tRNA ligase
SAUSA300_1612	SAUSA300_1612	-0.366354619	3.50E-05	SAUSA300_RS08785	DNA-3-methyladenine glycosylase I
SAUSA300_1613	SAUSA300_1613	0.777283073	7.54E-24	SAUSA300_RS08790	AbrB family transcriptional regulator
SAUSA300_1614	hemL	0.079268458	0.561031936	SAUSA300_RS08800	glutamate-1-semialdehyde 2-1-aminomutase
SAUSA300_1615	hemB	0.108464183	0.151456803	SAUSA300_RS08805	porphobilinogen synthase
SAUSA300_1616	SAUSA300_1616	-0.236610313	0.04636726	SAUSA300_RS08810	uroporphyrinogen-III synthase
SAUSA300_1617	hemC	-0.418892014	1.72E-05	SAUSA300_RS08815	hydroxymethylbilane synthase
SAUSA300_1618	ccsA	-0.256179785	0.103757775	SAUSA300_RS08820	cytochrome c biogenesis protein
SAUSA300_1619	SAUSA300_1619	-0.089004355	0.457682818	SAUSA300_RS08825	glutamyl-tRNA reductase
SAUSA300_1620	SAUSA300_1620	0.153460502	0.396826836	SAUSA300_RS08830	ribosome biogenesis GTP-binding protein YihA/YsxC
SAUSA300_1621	clpX	0.281962042	0.192437032	SAUSA300_RS08835	ATP-dependent Clp protease ATP-binding subunit ClpX
SAUSA300_1622	SAUSA300_1622	0.245421283	0.001145472	SAUSA300_RS08840	trigger factor
SAUSA300_1623	SAUSA300_1623	-0.034666365	0.670070019	SAUSA300_RS08850	hypothetical protein
SAUSA300_1624	SAUSA300_1624	0.21022406	0.328141197	SAUSA300_RS08855	NUDIX domain-containing protein
SAUSA300_1625	rplT	-0.149646072	0.585536573	SAUSA300_RS08865	50S ribosomal protein L20
SAUSA300_1626	rpmI	-0.188296276	0.290921397	SAUSA300_RS08870	50S ribosomal protein L35
SAUSA300_1627	infC	-0.053428732	0.82158152	SAUSA300_RS08875	translation initiation factor IF-3
SAUSA300_1628	SAUSA300_1628	0.530691782	9.14E-14	SAUSA300_RS08880	amino acid permease
SAUSA300_1629	thrS	-0.769531582	1.20E-19	SAUSA300_RS08885	threonine--tRNA ligase
SAUSA300_1630	dnaI	-0.591783272	1.64E-22	SAUSA300_RS08895	primosomal protein DnaI
SAUSA300_1631	SAUSA300_1631	-0.502591001	1.11E-12	SAUSA300_RS08900	replication initiation and membrane attachment family protein
SAUSA300_1632	nrdR	-0.231453423	0.291147045	SAUSA300_RS08905	transcriptional regulator NrdR
SAUSA300_1633	gap	-0.76663273	7.35E-08	SAUSA300_RS08910	type I glyceraldehyde-3-phosphate dehydrogenase
SAUSA300_1634	SAUSA300_1634	0.545979306	5.42E-12	SAUSA300_RS08915	dephospho-CoA kinase
SAUSA300_1635	mutM	0.587059464	1.37E-11	SAUSA300_RS08920	bifunctional DNA-formamidopyrimidine glycosylase/DNA-(apurinic or apyrimidinic site) lyase
SAUSA300_1636	polA	0.61501676	2.47E-12	SAUSA300_RS08925	DNA polymerase I
SAUSA300_1637	SAUSA300_1637	-0.008351518	0.959209232	SAUSA300_RS08930	hypothetical protein
SAUSA300_1638	SAUSA300_1638	-0.291184741	0.018362624	SAUSA300_RS08935	PAS domain S-box protein
SAUSA300_1639	SAUSA300_1639	-0.00665918	0.959209232	SAUSA300_RS08940	response regulator transcription factor
SAUSA300_1640	icd	1.162886963	7.63E-14	SAUSA300_RS08950	NADP-dependent isocitrate dehydrogenase
SAUSA300_1641	SAUSA300_1641	0.970996931	5.91E-13	SAUSA300_RS08955	citrate synthase
SAUSA300_1642	SAUSA300_1642	-0.151986075	0.040205096	SAUSA300_RS08960	amino acid permease
SAUSA300_1644	pyk	-0.180403254	0.300161155	SAUSA300_RS08975	pyruvate kinase
SAUSA300_1645	pfkA	0.017483835	0.924059143	SAUSA300_RS08980	6-phosphofructokinase
SAUSA300_1646	SAUSA300_1646	0.093693126	0.284997401	SAUSA300_RS08985	acetyl-CoA carboxylase carboxyltransferase subunit alpha
SAUSA300_1647	SAUSA300_1647	0.101582539	0.267999209	SAUSA300_RS08990	acetyl-CoA carboxylase-carboxyltransferase subunit beta
SAUSA300_1648	SAUSA300_1648	0.032695555	0.737447244	SAUSA300_RS08995	NAD-dependent malic enzyme 4
SAUSA300_1649	SAUSA300_1649	0.020548006	0.814317273	SAUSA300_RS09000	DNA polymerase III subunit alpha
SAUSA300_1650	pde2	0.179270217	0.015339604	SAUSA300_RS09005	pApA hydrolase Pde2
SAUSA300_1651	SAUSA300_1651	0.018377447	0.864621772	SAUSA300_RS09010	CBS domain-containing protein
SAUSA300_1652	SAUSA300_1652	-0.348952723	0.151822639	SAUSA300_RS09015	universal stress protein
SAUSA300_1653	SAUSA300_1653	0.117453702	0.322374304	SAUSA300_RS09020	metal-dependent hydrolase
SAUSA300_1654	SAUSA300_1654	0.45684573	7.61E-07	SAUSA300_RS09025	Xaa-Pro peptidase family protein
SAUSA300_1655	ald	-0.528951197	0.000544248	SAUSA300_RS09035	alanine dehydrogenase
SAUSA300_1656	SAUSA300_1656	0.226673706	0.398761607	SAUSA300_RS09040	universal stress protein
SAUSA300_1657	SAUSA300_1657	-0.583720136	2.49E-06	SAUSA300_RS09045	acetate kinase
SAUSA300_1658	SAUSA300_1658	0.786203116	1.89E-18	SAUSA300_RS09050	class I SAM-dependent methyltransferase
SAUSA300_1659	tpx	0.883247637	3.99E-12	SAUSA300_RS09055	thiol peroxidase
SAUSA300_1660	SAUSA300_1660	-0.426691242	1.85E-06	SAUSA300_RS09060	TSUP family transporter
SAUSA300_1661	thiI	-0.330531686	6.75E-07	SAUSA300_RS09065	tRNA 4-thiouridine(8) synthase ThiI
SAUSA300_1662	SAUSA300_1662	-0.300547302	0.051672243	SAUSA300_RS09070	cysteine desulfurase
SAUSA300_1663	SAUSA300_1663	-0.193905904	0.901071789	SAUSA300_RS09075	hypothetical protein
SAUSA300_1664	ezrA	-0.117867273	0.144631458	SAUSA300_RS09080	septation ring formation regulator EzrA
SAUSA300_1665	SAUSA300_1665	0.551501279	1.76E-05	SAUSA300_RS09085	GAF domain-containing protein
SAUSA300_1666	rpsD	-0.179901416	0.298432956	SAUSA300_RS09090	30S ribosomal protein S4
SAUSA300_1667	SAUSA300_1667	0.845729338	4.05E-08	SAUSA300_RS09100	glycerophosphoryl diester phosphodiesterase
SAUSA300_1668	SAUSA300_1668	1.228384115	2.24E-45	SAUSA300_RS09105	OsmC family protein
SAUSA300_1669	SAUSA300_1669	1.327030922	1.97E-47	SAUSA300_RS09110	alanine--glyoxylate aminotransferase family protein
SAUSA300_1670	SAUSA300_1670	1.341525089	9.99E-39	SAUSA300_RS09115	phosphoglycerate dehydrogenase
SAUSA300_1671	SAUSA300_1671	0.69435178	2.69E-19	SAUSA300_RS09125	HAD family hydrolase
SAUSA300_1672	SAUSA300_1672	-1.087912375	1.81E-32	SAUSA300_RS09130	N-acetylglucosamine-specific PTS transporter subunit IIBC
SAUSA300_1673	SAUSA300_1673	-1.1235724	8.28E-12	SAUSA300_RS09135	1-acyl-sn-glycerol-3-phosphate acyltransferase
SAUSA300_1674	SAUSA300_1674	1.004154622	4.69E-21	SAUSA300_RS09140	trypsin-like peptidase domain-containing protein
SAUSA300_1675	SAUSA300_1675	-0.380871011	0.000152113	SAUSA300_RS09145	tyrosine--tRNA ligase
SAUSA300_1676	SAUSA300_1676	-0.329798402	0.071820866	SAUSA300_RS09150	penicillin-binding protein
SAUSA300_1677	harA	-0.690408541	1.11E-09	SAUSA300_RS09160	haptoglobin-binding heme uptake protein HarA
SAUSA300_1678	SAUSA300_1678	0.58860282	5.32E-08	SAUSA300_RS09165	formate--tetrahydrofolate ligase
SAUSA300_1679	acsA	-0.136973891	0.490242608	SAUSA300_RS09170	acetate--CoA ligase
SAUSA300_1680	SAUSA300_1680	-0.734671811	4.18E-07	SAUSA300_RS09175	hypothetical protein
SAUSA300_1681	SAUSA300_1681	-1.04268982	7.46E-16	SAUSA300_RS09180	acetoin utilization protein AcuC
SAUSA300_1682	ccpA	0.407227536	0.000247208	SAUSA300_RS09185	catabolite control protein A
SAUSA300_1683	SAUSA300_1683	-0.310533322	4.05E-05	SAUSA300_RS09195	bifunctional 3-deoxy-7-phosphoheptulonate synthase/chorismate mutase
SAUSA300_1684	SAUSA300_1684	0.06670703	0.489214304	SAUSA300_RS09205	membrane protein
SAUSA300_1685	SAUSA300_1685	-0.221922687	0.411820788	SAUSA300_RS09210	DUF948 domain-containing protein
SAUSA300_1686	SAUSA300_1686	0.082742353	0.332989228	SAUSA300_RS09215	UDP-N-acetylmuramate--L-alanine ligase
SAUSA300_1687	SAUSA300_1687	-0.049772801	0.489458672	SAUSA300_RS09220	DNA translocase FtsK
SAUSA300_1688	SAUSA300_1688	0.232108575	0.032043152	SAUSA300_RS09225	DUF4479 domain-containing tRNA-binding protein
SAUSA300_1689	SAUSA300_1689	0.071163944	0.502524411	SAUSA300_RS09230	DUF1444 domain-containing protein
SAUSA300_1690	SAUSA300_1690	0.480800912	0.000629902	SAUSA300_RS09235	thioredoxin family protein
SAUSA300_1691	SAUSA300_1691	0.679184956	1.89E-05	SAUSA300_RS09240	M42 family metallopeptidase
SAUSA300_1692	SAUSA300_1692	0.336423401	0.008047918	SAUSA300_RS09245	PepSY domain-containing protein
SAUSA300_1693	SAUSA300_1693	0.195022827	0.14662355	SAUSA300_RS09250	MBL fold metallo-hydrolase
SAUSA300_1694	trmB	-0.036730379	0.731661357	SAUSA300_RS09255	tRNA (guanosine(46)-N7)-methyltransferase TrmB
SAUSA300_1695	SAUSA300_1695	-0.068785456	0.390148561	SAUSA300_RS09260	phosphotransferase family protein
SAUSA300_1696	dat	-0.038419951	0.756237529	SAUSA300_RS09265	D-amino-acid transaminase
SAUSA300_1697	sapep	-0.114868356	0.317221825	SAUSA300_RS09270	Mn(2+)-dependent dipeptidase Sapep
SAUSA300_1698	SAUSA300_1698	0.03349162	0.731099113	SAUSA300_RS09275	YtxH domain-containing protein
SAUSA300_1699	SAUSA300_1699	-0.376363713	1.97E-05	SAUSA300_RS09280	rRNA pseudouridine synthase
SAUSA300_1700	SAUSA300_1700	-0.404139414	0.002260881	SAUSA300_RS09285	polysaccharide biosynthesis protein
SAUSA300_1701	SAUSA300_1701	-0.661509171	2.99E-14	SAUSA300_RS09290	NAD(P)/FAD-dependent oxidoreductase
SAUSA300_1702	sasC	-0.210999082	0.051062569	SAUSA300_RS09295	LPXTG-anchored repetitive surface protein SasC
SAUSA300_1703	SAUSA300_1703	-0.247702978	0.008863677	SAUSA300_RS09300	rhodanese-like domain-containing protein
SAUSA300_1704	SAUSA300_1704	-0.109010587	0.276746487	SAUSA300_RS09305	leucine--tRNA ligase
SAUSA300_1705	SAUSA300_1705	0.273399688	0.004259408	SAUSA300_RS09310	MFS transporter
SAUSA300_1706	SAUSA300_1706	0.394850256	0.001325387	SAUSA300_RS09315	TIGR01212 family radical SAM protein
SAUSA300_1707	SAUSA300_1707	0.304971521	0.024143686	SAUSA300_RS09320	class I SAM-dependent methyltransferase
SAUSA300_1708	SAUSA300_1708	0.097764266	0.528065963	SAUSA300_RS09325	MarR family transcriptional regulator
SAUSA300_1710	SAUSA300_1710	0.299040736	0.005339237	SAUSA300_RS09340	alpha/beta hydrolase
SAUSA300_1711	SAUSA300_1711	-1.54020529	1.85E-23	SAUSA300_RS09350	proline dehydrogenase
SAUSA300_1712	SAUSA300_1712	0.947297837	9.99E-10	SAUSA300_RS09355	7-dimethyl-8-ribityllumazine synthase
SAUSA300_1713	ribB	1.011145842	1.91E-15	SAUSA300_RS09360	4-dihydroxy-2-butanone-4-phosphate synthase
SAUSA300_1714	SAUSA300_1714	0.991858378	1.28E-11	SAUSA300_RS09365	riboflavin synthase
SAUSA300_1715	ribD	0.862255319	8.90E-34	SAUSA300_RS09370	bifunctional diaminohydroxyphosphoribosylaminopyrimidine deaminase/5-amino-6-(5-phosphoribosylamino)uracil reductase RibD
SAUSA300_1716	SAUSA300_1716	-0.047612054	0.714927727	SAUSA300_RS09375	FAD/NAD(P)-binding domain-containing protein
SAUSA300_1717	SAUSA300_1717	-0.195552585	0.585536573	SAUSA300_RS09380	metalloregulator ArsR/SmtB family transcription factor
SAUSA300_1718	arsB	-0.267547754	0.154533904	SAUSA300_RS09385	arsenite efflux transporter membrane subunit ArsB
SAUSA300_1719	arsC	-0.382149395	0.051506326	SAUSA300_RS09390	arsenate reductase (thioredoxin)
SAUSA300_1720	SAUSA300_1720	0.187003778	0.180060155	SAUSA300_RS09395	N-acetylglucosaminidase
SAUSA300_1721	SAUSA300_1721	0.34218979	0.197692734	SAUSA300_RS09400	hypothetical protein
SAUSA300_1722	sigS	-0.435173157	0.208752227	SAUSA300_RS09405	RNA polymerase sigma factor SigS
SAUSA300_1723	SAUSA300_1723	0.070718834	0.687246074	SAUSA300_RS09415	hypothetical protein
SAUSA300_1724	sdpA	-0.349574857	0.016907861	SAUSA300_RS09420	CPBP family intramembrane metalloprotease SdpA
SAUSA300_1725	SAUSA300_1725	1.046104304	2.45E-15	SAUSA300_RS09425	transaldolase
SAUSA300_1726	SAUSA300_1726	0.030403978	0.928892616	SAUSA300_RS09440	CrcB family protein
SAUSA300_1728	SAUSA300_1728	0.721858475	1.80E-09	SAUSA300_RS09455	aldo/keto reductase
SAUSA300_1729	SAUSA300_1729	-0.184842287	0.273090563	SAUSA300_RS09460	NERD domain-containing protein
SAUSA300_1730	SAUSA300_1730	0.054801865	0.66694536	SAUSA300_RS09465	methionine adenosyltransferase
SAUSA300_1731	pckA	-0.777481437	1.34E-07	SAUSA300_RS09470	phosphoenolpyruvate carboxykinase (ATP)
SAUSA300_1732	tnpA	0.227852118	0.659344501	SAUSA300_RS09475	IS200/IS605 family transposase
SAUSA300_1733	SAUSA300_1733	-0.215926636	0.255721881	SAUSA300_RS09480	prolyl oligopeptidase family serine peptidase
SAUSA300_1734	ytkD	-0.205908354	0.249824953	SAUSA300_RS09485	nucleoside triphosphatase YtkD
SAUSA300_1735	menC	0.044638663	0.715195578	SAUSA300_RS09495	o-succinylbenzoate synthase
SAUSA300_1736	yidD	0.576966866	1.77E-06	SAUSA300_RS09490	membrane protein insertion efficiency factor YidD
SAUSA300_1737	menE	0.254107665	0.025071512	SAUSA300_RS09500	o-succinylbenzoate--CoA ligase
SAUSA300_1738	SAUSA300_1738	-0.444338231	0.041326189	SAUSA300_RS09505	DUF4909 domain-containing protein
SAUSA300_1739	SAUSA300_1739	-0.902247984	4.90E-06	SAUSA300_RS09510	excalibur calcium-binding domain-containing protein
SAUSA300_1740	SAUSA300_1740	-0.99373785	1.14E-12	SAUSA300_RS09515	DUF4352 domain-containing protein
SAUSA300_1741	SAUSA300_1741	-1.346902249	0.034033346	NA	NA
SAUSA300_1742	SAUSA300_1742	-1.184639505	8.37E-09	SAUSA300_RS09520	hypothetical protein
SAUSA300_1743	SAUSA300_1743	-0.939822332	0.004419281	SAUSA300_RS09525	DUF3969 family protein
SAUSA300_1744	SAUSA300_1744	-1.165037118	2.56E-07	SAUSA300_RS09530	hypothetical protein
SAUSA300_1745	SAUSA300_1745	-0.120946684	0.538720979	SAUSA300_RS09535	ImmA/IrrE family metallo-endopeptidase
SAUSA300_1746	SAUSA300_1746	-0.180097026	0.689315907	SAUSA300_RS09540	hypothetical protein
SAUSA300_1747	SAUSA300_1747	0.56625711	0.003754591	SAUSA300_RS09550	hypothetical protein
SAUSA300_1749	SAUSA300_1749	-0.751743767	8.42E-05	SAUSA300_RS09570	DUF1433 domain-containing protein
SAUSA300_1750	SAUSA300_1750	-0.638931385	6.81E-08	SAUSA300_RS09575	SMEK domain-containing protein
SAUSA300_1751	SAUSA300_1751	-0.788110031	4.14E-11	SAUSA300_RS09580	restriction endonuclease subunit S
SAUSA300_1752	SAUSA300_1752	-0.536821219	0.004129974	SAUSA300_RS09585	type I restriction-modification system subunit M
SAUSA300_1753	splF	-1.283498994	1.64E-05	SAUSA300_RS09595	serine protease SplF
SAUSA300_1754	splE	-1.270703737	0.001054925	SAUSA300_RS09600	serine protease SplE
SAUSA300_1755	splD	-1.329456999	6.21E-08	SAUSA300_RS09605	serine protease SplD
SAUSA300_1756	splC	-1.262055791	0.000112087	SAUSA300_RS09610	serine protease SplC
SAUSA300_1757	splB	-1.88156058	5.86E-13	SAUSA300_RS09615	serine protease SplB
SAUSA300_1758	splA	-1.767785342	4.25E-09	SAUSA300_RS09620	serine protease SplA
SAUSA300_1759	SAUSA300_1759	-1.27601329	9.08E-10	SAUSA300_RS09630	DUF4888 domain-containing protein
SAUSA300_1760	SAUSA300_1760	0.82762307	1.95E-05	SAUSA300_RS15410	hypothetical protein
SAUSA300_1761	SAUSA300_1761	0.576426083	0.000184478	SAUSA300_RS09640	lantibiotic immunity ABC transporter MutE/EpiE family permease subunit
SAUSA300_1762	SAUSA300_1762	0.563261331	5.28E-06	SAUSA300_RS09645	lantibiotic protection ABC transporter ATP-binding subunit
SAUSA300_1763	SAUSA300_1763	0.195314462	0.172514596	SAUSA300_RS09650	S8 family serine peptidase
SAUSA300_1764	SAUSA300_1764	-0.379009265	0.486147	SAUSA300_RS09655	flavoprotein
SAUSA300_1765	SAUSA300_1765	-0.188951419	0.550909737	SAUSA300_RS09660	lanthionine synthetase C family protein
SAUSA300_1766	SAUSA300_1766	-0.379687488	0.045129304	SAUSA300_RS09665	lantibiotic dehydratase
SAUSA300_1767	SAUSA300_1767	0.256143635	0.558917897	SAUSA300_RS09670	gallidermin/nisin family lantibiotic
SAUSA300_1768	lukD	-0.099864006	0.788075439	SAUSA300_RS09680	bi-component leukocidin LukED subunit D
SAUSA300_1769	lukE	-0.236885888	0.621882713	SAUSA300_RS09685	bi-component leukocidin LukED subunit E
SAUSA300_1770	SAUSA300_1770	0.289863389	0.29129631	SAUSA300_RS09690	hypothetical protein
SAUSA300_1771	SAUSA300_1771	0.052902158	0.673593438	SAUSA300_RS09695	DUF1828 domain-containing protein
SAUSA300_1780	SAUSA300_1780	-0.146421476	0.42209949	SAUSA300_RS09740	alpha/beta hydrolase
SAUSA300_1781	SAUSA300_1781	-0.403826225	0.00018366	SAUSA300_RS09750	protoporphyrinogen oxidase
SAUSA300_1782	hemH	-0.41085976	3.16E-05	SAUSA300_RS09755	ferrochelatase
SAUSA300_1783	hemE	-0.235322559	0.032715267	SAUSA300_RS09760	uroporphyrinogen decarboxylase
SAUSA300_1784	traP	-0.040893097	0.661133631	SAUSA300_RS09770	signal transduction protein TRAP
SAUSA300_1785	SAUSA300_1785	0.298651172	3.69E-05	SAUSA300_RS09775	ABC transporter permease
SAUSA300_1786	SAUSA300_1786	0.272810521	0.009304608	SAUSA300_RS09780	ABC transporter ATP-binding protein
SAUSA300_1787	SAUSA300_1787	-0.064947203	0.575206187	SAUSA300_RS09785	HIT family protein
SAUSA300_1788	SAUSA300_1788	0.034730451	0.781886753	SAUSA300_RS09790	YtxH domain-containing protein
SAUSA300_1789	SAUSA300_1789	0.047778525	0.819696666	SAUSA300_RS09795	DUF3267 domain-containing protein
SAUSA300_1790	SAUSA300_1790	0.441959868	0.001547291	SAUSA300_RS09800	foldase
SAUSA300_1791	yhaM	-0.467538888	0.000186663	SAUSA300_RS09805	3'-5' exoribonuclease YhaM
SAUSA300_1792	SAUSA300_1792	-0.405337338	2.30E-07	SAUSA300_RS09810	AAA family ATPase
SAUSA300_1793	SAUSA300_1793	-0.394294993	1.92E-05	SAUSA300_RS09815	exonuclease SbcCD subunit D
SAUSA300_1794	SAUSA300_1794	0.147208892	0.634646193	SAUSA300_RS09820	hypothetical protein
SAUSA300_1795	SAUSA300_1795	0.240483224	0.147378589	SAUSA300_RS09825	YlbF/YmcA family competence regulator
SAUSA300_1796	SAUSA300_1796	0.045958016	0.776373356	SAUSA300_RS09830	DUF445 domain-containing protein
SAUSA300_1797	SAUSA300_1797	-0.434137327	2.81E-06	SAUSA300_RS09835	helix-turn-helix transcriptional regulator
SAUSA300_1798	SAUSA300_1798	-0.121097431	0.386207053	SAUSA300_RS09840	response regulator transcription factor
SAUSA300_1799	SAUSA300_1799	0.079646856	0.497318473	SAUSA300_RS09845	GAF domain-containing sensor histidine kinase
SAUSA300_1800	SAUSA300_1800	-0.476363573	5.42E-08	SAUSA300_RS09850	RluA family pseudouridine synthase
SAUSA300_1801	fumC	-0.748479886	2.64E-06	SAUSA300_RS09855	class II fumarate hydratase
SAUSA300_1802	SAUSA300_1802	-0.330311717	0.165227701	SAUSA300_RS09860	hypothetical protein
SAUSA300_1803	SAUSA300_1803	-0.082337366	0.756381733	SAUSA300_RS09870	hypothetical protein
SAUSA300_1804	SAUSA300_1804	-0.207998366	0.041422358	SAUSA300_RS09875	glucosamine-6-phosphate isomerase
SAUSA300_1805	trmL	-0.356279347	0.003265915	SAUSA300_RS09880	tRNA (uridine(34)/cytosine(34)/5-carboxymethylaminomethyluridine(34)-2'-O)-methyltransferase TrmL
SAUSA300_1806	queG	-0.465159149	1.25E-06	SAUSA300_RS09885	tRNA epoxyqueuosine(34) reductase QueG
SAUSA300_1807	SAUSA300_1807	-0.996607679	7.13E-08	SAUSA300_RS09890	amino acid ABC transporter ATP-binding protein
SAUSA300_1808	SAUSA300_1808	-0.997045917	3.14E-14	SAUSA300_RS09895	ABC transporter permease subunit
SAUSA300_1809	SAUSA300_1809	-0.545276878	1.39E-07	SAUSA300_RS09900	PTS transporter subunit IIC
SAUSA300_1810	SAUSA300_1810	-0.387407546	0.095880445	SAUSA300_RS09905	ISL3-like element IS1181 family transposase
SAUSA300_1842	perR	0.316742137	0.006290231	SAUSA300_RS10060	peroxide-responsive transcriptional repressor PerR
SAUSA300_1843	SAUSA300_1843	0.788823078	1.26E-19	SAUSA300_RS10065	phosphoglycerate dehydrogenase
SAUSA300_1844	bcp	0.8273303	1.30E-10	SAUSA300_RS10070	thioredoxin-dependent thiol peroxidase
SAUSA300_1845	SAUSA300_1845	0.35921502	5.53E-05	SAUSA300_RS10075	glutamate-1-semialdehyde 2 1-aminomutase
SAUSA300_1846	SAUSA300_1846	-0.106073961	0.330614447	SAUSA300_RS10080	aromatic acid exporter family protein
SAUSA300_1847	SAUSA300_1847	0.58366791	2.53E-11	SAUSA300_RS10090	SAV1866 family putative multidrug efflux ABC transporter
SAUSA300_1848	SAUSA300_1848	0.047774868	0.774854061	SAUSA300_RS10095	DUF402 domain-containing protein
SAUSA300_1849	mutY	-0.226780091	0.063569472	SAUSA300_RS10100	A/G-specific adenine glycosylase
SAUSA300_1850	SAUSA300_1850	0.790140624	4.78E-25	SAUSA300_RS10105	metal-dependent hydrolase
SAUSA300_1851	SAUSA300_1851	0.038758133	0.663190038	SAUSA300_RS10115	membrane protein
SAUSA300_1852	SAUSA300_1852	0.204357416	0.044311199	SAUSA300_RS10120	ABC transporter ATP-binding protein
SAUSA300_1853	SAUSA300_1853	0.513938042	0.007915133	SAUSA300_RS10125	YfhH family protein
SAUSA300_1854	recX	0.801145197	3.38E-17	SAUSA300_RS10130	recombination regulator RecX
SAUSA300_1855	sgtB	0.139593832	0.122163019	SAUSA300_RS10135	monofunctional peptidoglycan glycosyltransferase SgtB
SAUSA300_1856	SAUSA300_1856	0.121566762	0.273834398	SAUSA300_RS10140	type 1 glutamine amidotransferase
SAUSA300_1857	SAUSA300_1857	-0.369543294	0.145372031	SAUSA300_RS10145	hypothetical protein
SAUSA300_1858	yfkAB	-0.530648892	1.34E-06	SAUSA300_RS10150	radical SAM/CxCxxxxC motif protein YfkAB
SAUSA300_1859	SAUSA300_1859	0.150518772	0.105921413	SAUSA300_RS10155	acyl-CoA thioesterase
SAUSA300_1860	SAUSA300_1860	0.332825192	0.04113463	SAUSA300_RS10160	aminopeptidase
SAUSA300_1861	SAUSA300_1861	0.108863525	0.681530927	SAUSA300_RS10165	DUF1128 family protein
SAUSA300_1862	SAUSA300_1862	-0.115199119	0.704483435	SAUSA300_RS10170	low molecular weight phosphotyrosine protein phosphatase
SAUSA300_1863	SAUSA300_1863	-0.046051967	0.859530162	SAUSA300_RS10175	YtxH domain-containing protein
SAUSA300_1864	SAUSA300_1864	-0.540467557	0.000212183	SAUSA300_RS10180	YihY/virulence factor BrkB family protein
SAUSA300_1865	vraR	0.444585129	3.33E-09	SAUSA300_RS10185	two-component system response regulator VraR
SAUSA300_1866	SAUSA300_1866	0.518567811	3.71E-10	SAUSA300_RS10190	sensor histidine kinase
SAUSA300_1867	SAUSA300_1867	0.512590307	0.023294401	SAUSA300_RS10195	cell wall-active antibiotics response protein
SAUSA300_1868	SAUSA300_1868	0.321346256	0.016962904	SAUSA300_RS10200	hypothetical protein
SAUSA300_1869	map	0.418554033	0.017396415	SAUSA300_RS10205	type I methionyl aminopeptidase
SAUSA300_1870	SAUSA300_1870	-0.771133021	0.000109384	SAUSA300_RS10215	aromatic acid exporter family protein
SAUSA300_1871	SAUSA300_1871	0.738533504	0.063859218	SAUSA300_RS10230	hypothetical protein
SAUSA300_1872	SAUSA300_1872	0.153612256	0.188438264	SAUSA300_RS10240	type 1 glutamine amidotransferase
SAUSA300_1873	murT	0.258076035	0.004304075	SAUSA300_RS10245	lipid II isoglutaminyl synthase subunit MurT
SAUSA300_1874	ftnA	0.311660633	0.000199373	SAUSA300_RS10250	H-type ferritin FtnA
SAUSA300_1875	SAUSA300_1875	0.585609076	1.11E-06	SAUSA300_RS10260	3'-5' exonuclease
SAUSA300_1876	dinB	1.009062223	1.67E-36	SAUSA300_RS10265	DNA polymerase IV
SAUSA300_1877	SAUSA300_1877	0.973090912	2.43E-30	SAUSA300_RS10270	DUF3267 domain-containing protein
SAUSA300_1878	rlmD	0.355284481	0.007530933	SAUSA300_RS10275	23S rRNA (uracil(1939)-C(5))-methyltransferase RlmD
SAUSA300_1879	SAUSA300_1879	-0.271871488	0.024742471	SAUSA300_RS10280	diacylglycerol kinase
SAUSA300_1880	gatB	0.004767339	0.959209232	SAUSA300_RS10290	Asp-tRNA(Asn)/Glu-tRNA(Gln) amidotransferase subunit GatB
SAUSA300_1881	gatA	-0.158438796	0.098815648	SAUSA300_RS10295	Asp-tRNA(Asn)/Glu-tRNA(Gln) amidotransferase subunit GatA
SAUSA300_1882	gatC	-0.214842286	0.349444608	SAUSA300_RS10300	Asp-tRNA(Asn)/Glu-tRNA(Gln) amidotransferase subunit GatC
SAUSA300_1883	putP	-1.117614586	8.97E-48	SAUSA300_RS10305	sodium/proline symporter PutP
SAUSA300_1884	SAUSA300_1884	0.206797736	0.001129518	SAUSA300_RS10310	CamS family sex pheromone protein
SAUSA300_1885	ligA	0.238245619	0.001211702	SAUSA300_RS10315	NAD-dependent DNA ligase LigA
SAUSA300_1886	pcrA	0.306760514	6.43E-05	SAUSA300_RS10320	DNA helicase PcrA
SAUSA300_1887	SAUSA300_1887	0.447636129	2.97E-05	SAUSA300_RS10325	heptaprenylglyceryl phosphate synthase
SAUSA300_1888	SAUSA300_1888	-0.390910251	0.010839458	SAUSA300_RS10330	hypothetical protein
SAUSA300_1889	purB	-0.487232148	5.35E-05	SAUSA300_RS10335	adenylosuccinate lyase
SAUSA300_1890	scpA	-0.876194251	0.000174571	SAUSA300_RS10340	cysteine protease staphopain A
SAUSA300_1891	SAUSA300_1891	-0.336181992	0.053601823	SAUSA300_RS10350	NETI motif-containing protein
SAUSA300_1892	SAUSA300_1892	-0.088971619	0.397536138	SAUSA300_RS10355	DUF2179 domain-containing protein
SAUSA300_1893	nadE	0.115146062	0.195547679	SAUSA300_RS10360	ammonia-dependent NAD(+) synthetase
SAUSA300_1894	SAUSA300_1894	0.184347928	0.241011499	SAUSA300_RS10365	nicotinate phosphoribosyltransferase
SAUSA300_1895	SAUSA300_1895	-0.606746565	1.46E-09	SAUSA300_RS10370	nitric oxide synthase oxygenase
SAUSA300_1896	SAUSA300_1896	-0.972717048	2.65E-13	SAUSA300_RS10375	prephenate dehydratase
SAUSA300_1897	SAUSA300_1897	-0.607568448	1.09E-11	SAUSA300_RS10385	SLC13 family permease
SAUSA300_1898	SAUSA300_1898	-0.288691612	0.01924872	SAUSA300_RS10390	pectate lyase
SAUSA300_1899	SAUSA300_1899	-0.370128456	0.001878867	SAUSA300_RS10395	cysteine hydrolase
SAUSA300_1900	SAUSA300_1900	-0.320101478	0.009994548	SAUSA300_RS10400	manganese-dependent inorganic pyrophosphatase
SAUSA300_1901	SAUSA300_1901	0.921660167	9.28E-48	SAUSA300_RS10410	aldehyde dehydrogenase
SAUSA300_1902	SAUSA300_1902	0.458547304	1.45E-06	SAUSA300_RS10415	lactonase family protein
SAUSA300_1903	SAUSA300_1903	-0.29799017	0.186820133	SAUSA300_RS10420	YolD-like family protein
SAUSA300_1904	SAUSA300_1904	0.521649579	4.50E-05	SAUSA300_RS10425	hypothetical protein
SAUSA300_1905	SAUSA300_1905	-0.184589751	0.122170075	SAUSA300_RS10430	C45 family autoproteolytic acyltransferase/hydolase
SAUSA300_1906	SAUSA300_1906	-0.104506945	0.231653475	SAUSA300_RS10435	DUF4097 family beta strand repeat-containing protein
SAUSA300_1907	SAUSA300_1907	-0.259135812	0.099512388	SAUSA300_RS10440	DUF1700 domain-containing protein
SAUSA300_1908	SAUSA300_1908	-0.239571102	0.007148272	SAUSA300_RS10445	membrane protein
SAUSA300_1909	SAUSA300_1909	0.582837563	6.32E-13	SAUSA300_RS10450	thioredoxin family protein
SAUSA300_1910	pmtD	-0.158312089	0.320820818	SAUSA300_RS10455	phenol-soluble modulin export ABC transporter permease subunit PmtD
SAUSA300_1911	pmtC	-0.096634942	0.211267494	SAUSA300_RS10460	phenol-soluble modulin export ABC transporter ATP-binding protein PmtC
SAUSA300_1912	pmtB	-0.27492753	0.154614237	SAUSA300_RS10465	phenol-soluble modulin export ABC transporter permease subunit PmtB
SAUSA300_1913	pmtA	-0.261021044	0.000277003	SAUSA300_RS10470	phenol-soluble modulin export ABC transporter ATP-binding protein PmtA
SAUSA300_1914	SAUSA300_1914	-0.039490099	0.849385222	SAUSA300_RS10475	GntR family transcriptional regulator
SAUSA300_1915	SAUSA300_1915	0.037267295	0.866171014	SAUSA300_RS10480	hypothetical protein
SAUSA300_1916	SAUSA300_1916	-0.142962022	0.009894392	SAUSA300_RS10490	aminotransferase class I/II-fold pyridoxal phosphate-dependent enzyme
SAUSA300_1918	SAUSA300_1918	-2.9252808	6.64E-51	SAUSA300_RS10505	sphingomyelin phosphodiesterase
SAUSA300_1919	scn	-2.079953786	5.37E-75	SAUSA300_RS10525	complement inhibitor SCIN-A
SAUSA300_1920	SAUSA300_1920	-3.625938312	6.81E-137	SAUSA300_RS10530	chemotaxis-inhibiting protein CHIPS
SAUSA300_1921	SAUSA300_1921	-0.263443597	0.059305922	SAUSA300_RS15815	SH3 domain-containing protein
SAUSA300_1922	sak	-0.854339331	1.57E-06	SAUSA300_RS10540	staphylokinase
SAUSA300_1923	SAUSA300_1923	-0.529605555	0.032772154	SAUSA300_RS10545	CHAP domain-containing protein
SAUSA300_1924	SAUSA300_1924	-0.754220429	0.004250043	SAUSA300_RS10550	phage holin
SAUSA300_1925	SAUSA300_1925	-0.5330077	0.018703857	SAUSA300_RS10565	DUF2951 domain-containing protein
SAUSA300_1926	SAUSA300_1926	-0.460806075	0.044690908	SAUSA300_RS10570	hypothetical protein
SAUSA300_1927	SAUSA300_1927	-0.561905808	0.113684229	SAUSA300_RS10575	hypothetical protein
SAUSA300_1928	SAUSA300_1928	-0.411462861	0.028759179	SAUSA300_RS10580	hypothetical protein
SAUSA300_1929	SAUSA300_1929	-0.407800146	0.088278984	SAUSA300_RS10585	phage tail family protein
SAUSA300_1930	SAUSA300_1930	-0.340418429	0.117167286	SAUSA300_RS10590	phage tail tape measure protein
SAUSA300_1931	SAUSA300_1931	-0.183758995	0.583501421	SAUSA300_RS15885	hypothetical protein
SAUSA300_1932	SAUSA300_1932	-0.134990483	0.631396788	SAUSA300_RS10600	hypothetical protein
SAUSA300_1933	SAUSA300_1933	-0.335481454	0.170321848	NA	NA
SAUSA300_1934	SAUSA300_1934	-0.1609759	0.552750001	SAUSA300_RS10605	phage tail protein
SAUSA300_1935	SAUSA300_1935	-0.098421321	0.684536923	SAUSA300_RS10615	HK97 gp10 family phage protein
SAUSA300_1936	SAUSA300_1936	-0.274544201	0.30198727	SAUSA300_RS10620	head-tail adaptor protein
SAUSA300_1937	SAUSA300_1937	-0.140386465	0.583558656	SAUSA300_RS10630	hypothetical protein
SAUSA300_1938	SAUSA300_1938	-0.213202296	0.527287564	SAUSA300_RS10635	phage major capsid protein
SAUSA300_1939	SAUSA300_1939	-0.172236806	0.527882842	SAUSA300_RS10640	Clp protease ClpP
SAUSA300_1940	SAUSA300_1940	-0.137152318	0.579305233	SAUSA300_RS10645	phage portal protein
SAUSA300_1941	SAUSA300_1941	0.033914969	0.879363692	SAUSA300_RS10650	terminase large subunit
SAUSA300_1942	SAUSA300_1942	0.150270952	0.384048761	SAUSA300_RS10655	hypothetical protein
SAUSA300_1943	SAUSA300_1943	0.034426143	0.920059792	SAUSA300_RS10660	HNH endonuclease
SAUSA300_1944	SAUSA300_1944	0.256738491	0.097948389	SAUSA300_RS10665	hypothetical protein
SAUSA300_1945	SAUSA300_1945	0.354011831	0.00477918	SAUSA300_RS10670	DUF1514 family protein
SAUSA300_1946	SAUSA300_1946	0.251328453	0.157923715	SAUSA300_RS10675	transcriptional activator RinB
SAUSA300_1947	SAUSA300_1947	0.316970854	0.147944495	SAUSA300_RS10680	hypothetical protein
SAUSA300_1948	SAUSA300_1948	0.541406794	0.000478846	SAUSA300_RS10685	DUF1381 domain-containing protein
SAUSA300_1949	SAUSA300_1949	0.438723729	0.014389303	SAUSA300_RS10695	dUTP pyrophosphatase
SAUSA300_1950	SAUSA300_1950	0.356074061	0.043059547	SAUSA300_RS10700	hypothetical protein
SAUSA300_1951	SAUSA300_1951	0.625604114	0.001330815	SAUSA300_RS10705	DUF1024 family protein
SAUSA300_1952	SAUSA300_1952	0.485801313	0.032149113	SAUSA300_RS10710	hypothetical protein
SAUSA300_1953	SAUSA300_1953	0.373981344	0.024266773	SAUSA300_RS10715	phi PVL orf 51-like protein
SAUSA300_1954	SAUSA300_1954	0.40266496	0.02916429	SAUSA300_RS10720	hypothetical protein
SAUSA300_1955	SAUSA300_1955	0.204089832	0.46248362	SAUSA300_RS10725	RusA family crossover junction endodeoxyribonuclease
SAUSA300_1956	SAUSA300_1956	0.384008745	0.03406315	SAUSA300_RS10730	hypothetical protein
SAUSA300_1957	SAUSA300_1957	0.346280586	0.03823718	SAUSA300_RS10735	DnaD domain-containing protein
SAUSA300_1958	ssb	0.378049406	0.011724638	SAUSA300_RS10740	single-stranded DNA-binding protein
SAUSA300_1959	SAUSA300_1959	0.211628616	0.428037521	SAUSA300_RS10745	MBL fold metallo-hydrolase
SAUSA300_1960	SAUSA300_1960	0.359897977	0.013180667	SAUSA300_RS10750	recombinase RecT
SAUSA300_1961	SAUSA300_1961	0.292366403	0.083139186	SAUSA300_RS10755	AAA family ATPase
SAUSA300_1962	SAUSA300_1962	0.486963961	0.002883619	SAUSA300_RS10760	DUF1108 family protein
SAUSA300_1963	SAUSA300_1963	0.402161155	0.067926938	SAUSA300_RS10765	DUF2482 family protein
SAUSA300_1964	SAUSA300_1964	0.451712171	0.000399282	SAUSA300_RS10775	DUF771 domain-containing protein
SAUSA300_1965	SAUSA300_1965	-0.316122659	0.567560689	SAUSA300_RS10780	hypothetical protein
SAUSA300_1966	SAUSA300_1966	0.346222716	0.023406806	SAUSA300_RS10785	phage antirepressor KilAC domain-containing protein
SAUSA300_1967	SAUSA300_1967	0.06049093	0.771024785	SAUSA300_RS10790	hypothetical protein
SAUSA300_1968	SAUSA300_1968	0.351304373	0.02776487	NA	NA
SAUSA300_1969	SAUSA300_1969	-0.121195911	0.33955328	SAUSA300_RS10810	XRE family transcriptional regulator
SAUSA300_1970	SAUSA300_1970	-0.412220272	0.001771602	SAUSA300_RS10815	ATP-dependent helicase
SAUSA300_1971	SAUSA300_1971	-0.318838407	0.104149735	SAUSA300_RS10830	type II toxin-antitoxin system PemK/MazF family toxin
SAUSA300_1972	SAUSA300_1972	-0.236214984	0.123053174	SAUSA300_RS10835	site-specific integrase
SAUSA300_1973	sph	-0.425713136	0.079310925	SAUSA300_RS10840	sphingomyelin phosphodiesterase
SAUSA300_1974	lukG	-3.593033091	1.09E-100	SAUSA300_RS10845	bi-component leukocidin LukGH subunit G
SAUSA300_1975	lukH	-3.801822376	1.21E-87	SAUSA300_RS10850	bi-component leukocidin LukGH subunit H
SAUSA300_1976	SAUSA300_1976	0.547351319	2.69E-06	SAUSA300_RS10855	ArgE/DapE family deacylase
SAUSA300_1977	SAUSA300_1977	-0.110565585	0.59892165	SAUSA300_RS10860	class I SAM-dependent methyltransferase
SAUSA300_1978	SAUSA300_1978	-0.158001679	0.605400804	SAUSA300_RS10865	iron-hydroxamate ABC transporter substrate-binding protein
SAUSA300_1979	SAUSA300_1979	0.358488285	0.002741702	SAUSA300_RS10870	TrkH family potassium uptake protein
SAUSA300_1980	SAUSA300_1980	0.072039334	0.575206187	SAUSA300_RS10875	GNAT family N-acetyltransferase
SAUSA300_1981	SAUSA300_1981	0.470270816	1.36E-05	SAUSA300_RS10885	terminase small subunit
SAUSA300_1982	groL	0.503224753	1.26E-06	SAUSA300_RS10900	chaperonin GroEL
SAUSA300_1983	groES	0.404701341	0.004742346	SAUSA300_RS10905	co-chaperone GroES
SAUSA300_1984	SAUSA300_1984	-0.161601097	0.427299539	SAUSA300_RS10910	CPBP family intramembrane metalloprotease MroQ
SAUSA300_1985	SAUSA300_1985	0.024621735	0.798756305	SAUSA300_RS10915	SdrH family protein
SAUSA300_1986	SAUSA300_1986	-0.082646631	0.55732017	SAUSA300_RS10920	nitroreductase family protein
SAUSA300_1987	SAUSA300_1987	0.147181656	0.122252046	SAUSA300_RS10925	carbon-nitrogen family hydrolase
SAUSA300_1988	SAUSA300_1988	-1.587751376	4.27E-08	SAUSA300_RS10930	delta-lysin family phenol-soluble modulin
SAUSA300_1989	agrB	-1.263362733	1.56E-08	SAUSA300_RS10935	accessory gene regulator AgrB
SAUSA300_1990	SAUSA300_1990	-1.342818006	7.87E-07	SAUSA300_RS10940	cyclic lactone autoinducer peptide
SAUSA300_1991	SAUSA300_1991	-1.085480554	1.31E-14	SAUSA300_RS10945	GHKL domain-containing protein
SAUSA300_1992	SAUSA300_1992	-0.64379145	0.004905828	SAUSA300_RS10950	LytTR family DNA-binding domain-containing protein
SAUSA300_1993	SAUSA300_1993	0.17105827	0.124273759	SAUSA300_RS10960	carbohydrate kinase
SAUSA300_1994	SAUSA300_1994	0.190892535	0.051455443	SAUSA300_RS10965	sucrose-6-phosphate hydrolase
SAUSA300_1995	SAUSA300_1995	-0.070233619	0.656130835	SAUSA300_RS10970	LacI family DNA-binding transcriptional regulator
SAUSA300_1996	SAUSA300_1996	0.281271091	0.457682818	SAUSA300_RS10975	ammonium transporter
SAUSA300_1997	SAUSA300_1997	-0.49020454	0.049355369	SAUSA300_RS10980	sulfurtransferase TusA family protein
SAUSA300_1998	SAUSA300_1998	0.021574947	0.902169018	SAUSA300_RS10985	YeeE/YedE family protein
SAUSA300_1999	SAUSA300_1999	-0.170624495	0.076827749	SAUSA300_RS10990	redox-sensing transcriptional repressor Rex
SAUSA300_2000	abc-f	-0.643157581	2.31E-14	SAUSA300_RS10995	ABC-F type ribosomal protection protein
SAUSA300_2001	SAUSA300_2001	-0.798150345	1.72E-05	SAUSA300_RS11005	MutS family DNA mismatch repair protein
SAUSA300_2002	tsaD	-0.061817445	0.52900873	SAUSA300_RS11010	tRNA (adenosine(37)-N6)-threonylcarbamoyltransferase complex transferase subunit TsaD
SAUSA300_2003	rimI	-0.041321442	0.740090603	SAUSA300_RS11015	ribosomal protein S18-alanine N-acetyltransferase
SAUSA300_2004	tsaB	0.080662435	0.579305233	SAUSA300_RS11020	tRNA (adenosine(37)-N6)-threonylcarbamoyltransferase complex dimerization subunit type 1 TsaB
SAUSA300_2005	tsaE	0.048605658	0.689128009	SAUSA300_RS11025	tRNA (adenosine(37)-N6)-threonylcarbamoyltransferase complex ATPase subunit type 1 TsaE
SAUSA300_2006	ilvD	0.613765521	6.05E-10	SAUSA300_RS11035	dihydroxy-acid dehydratase
SAUSA300_2007	ilvB	0.739091522	7.85E-11	SAUSA300_RS11040	biosynthetic-type acetolactate synthase large subunit
SAUSA300_2008	SAUSA300_2008	0.597731426	2.96E-06	SAUSA300_RS11045	ACT domain-containing protein
SAUSA300_2009	ilvC	1.221327018	1.80E-44	SAUSA300_RS11050	ketol-acid reductoisomerase
SAUSA300_2010	SAUSA300_2010	1.342295212	4.77E-40	SAUSA300_RS11055	2-isopropylmalate synthase
SAUSA300_2011	leuB	1.351848036	1.46E-26	SAUSA300_RS11060	3-isopropylmalate dehydrogenase
SAUSA300_2012	leuC	1.475441449	8.26E-39	SAUSA300_RS11065	3-isopropylmalate dehydratase large subunit
SAUSA300_2013	leuD	1.528205497	1.34E-18	SAUSA300_RS11070	3-isopropylmalate dehydratase small subunit
SAUSA300_2014	ilvA	1.361435492	1.76E-24	SAUSA300_RS11075	threonine ammonia-lyase IlvA
SAUSA300_2020	SAUSA300_2020	-0.109498649	0.20242622	SAUSA300_RS11110	SprT family protein
SAUSA300_2021	SAUSA300_2021	0.020450307	0.792444848	SAUSA300_RS11115	RNA-binding transcriptional accessory protein
SAUSA300_2022	sigB	-0.12698308	0.536702065	SAUSA300_RS11120	RNA polymerase sigma factor SigB
SAUSA300_2023	rsbW	-0.095548933	0.45765016	SAUSA300_RS11125	anti-sigma B factor RsbW
SAUSA300_2024	SAUSA300_2024	-0.157890659	0.473178567	SAUSA300_RS11130	anti-sigma factor antagonist
SAUSA300_2025	SAUSA300_2025	-0.441885857	2.84E-08	SAUSA300_RS11135	PP2C family protein-serine/threonine phosphatase
SAUSA300_2026	SAUSA300_2026	-0.625691313	7.74E-06	SAUSA300_RS11145	type II toxin-antitoxin system PemK/MazF family toxin
SAUSA300_2027	alr	0.137189926	0.063086481	SAUSA300_RS11155	alanine racemase
SAUSA300_2028	SAUSA300_2028	0.197649771	0.202528441	SAUSA300_RS11160	holo-ACP synthase
SAUSA300_2029	SAUSA300_2029	0.246392321	0.07529379	SAUSA300_RS11165	PH domain-containing protein
SAUSA300_2030	SAUSA300_2030	0.138525104	0.197945147	SAUSA300_RS11170	PH domain-containing protein
SAUSA300_2031	SAUSA300_2031	-0.094549326	0.54322176	SAUSA300_RS11175	hypothetical protein
SAUSA300_2032	SAUSA300_2032	0.142054798	0.585536573	SAUSA300_RS11180	K(+)-transporting ATPase subunit C
SAUSA300_2033	kdpB	0.041315602	0.849385222	SAUSA300_RS11185	potassium-transporting ATPase subunit KdpB
SAUSA300_2034	kdpA	-0.061510668	0.753941189	SAUSA300_RS11190	potassium-transporting ATPase subunit KdpA
SAUSA300_2035	SAUSA300_2035	-0.354781635	0.017300358	SAUSA300_RS11200	sensor histidine kinase KdpD
SAUSA300_2036	SAUSA300_2036	-0.511107909	0.02771461	SAUSA300_RS11205	response regulator transcription factor
SAUSA300_2037	SAUSA300_2037	-0.084087856	0.263685823	SAUSA300_RS11210	DEAD/DEAH box helicase
SAUSA300_2038	SAUSA300_2038	0.25914492	0.001996452	SAUSA300_RS11215	UDP-N-acetylmuramoyl-tripeptide--D-alanyl-D-alanine ligase
SAUSA300_2039	SAUSA300_2039	0.240858869	0.105535291	SAUSA300_RS11220	D-alanine--D-alanine ligase
SAUSA300_2040	SAUSA300_2040	0.099514442	0.59892165	SAUSA300_RS11225	rod shape-determining protein RodA
SAUSA300_2041	SAUSA300_2041	0.163808574	0.834198141	SAUSA300_RS11230	hypothetical protein
SAUSA300_2042	SAUSA300_2042	-0.225922756	0.134755769	SAUSA300_RS11235	heavy-metal-associated domain-containing protein
SAUSA300_2043	csoR	-0.140257274	0.634646193	SAUSA300_RS11240	copper-sensing transcriptional repressor CsoR
SAUSA300_2044	cls	-0.445472334	1.14E-05	SAUSA300_RS11245	cardiolipin synthase
SAUSA300_2045	SAUSA300_2045	-0.405655764	0.004685632	SAUSA300_RS11250	HD domain-containing protein
SAUSA300_2046	yidC	0.204904622	0.089739286	SAUSA300_RS11265	membrane protein insertase YidC
SAUSA300_2047	SAUSA300_2047	0.178381169	0.551489664	SAUSA300_RS11270	thiamine phosphate synthase
SAUSA300_2048	thiM	-0.149745157	0.541222963	SAUSA300_RS11275	hydroxyethylthiazole kinase
SAUSA300_2049	thiD	0.124432673	0.636961461	SAUSA300_RS11280	bifunctional hydroxymethylpyrimidine kinase/phosphomethylpyrimidine kinase
SAUSA300_2050	tenA	-0.008331065	0.982700395	SAUSA300_RS11285	thiaminase II
SAUSA300_2051	sceD	0.153053294	0.569381388	SAUSA300_RS11295	lytic transglycosylase SceD
SAUSA300_2052	SAUSA300_2052	0.019542932	0.959209232	SAUSA300_RS11300	single-stranded DNA-binding protein
SAUSA300_2053	SAUSA300_2053	0.039993007	0.880914523	SAUSA300_RS11305	YwpF-like family protein
SAUSA300_2054	fabZ	0.013542577	0.91573946	SAUSA300_RS11310	3-hydroxyacyl-ACP dehydratase FabZ
SAUSA300_2055	murA	0.054520341	0.71139964	SAUSA300_RS11315	UDP-N-acetylglucosamine 1-carboxyvinyltransferase
SAUSA300_2056	SAUSA300_2056	-0.00474568	0.983860888	SAUSA300_RS11320	DUF1146 family protein
SAUSA300_2057	SAUSA300_2057	-0.269287574	0.015913693	SAUSA300_RS11330	F0F1 ATP synthase subunit epsilon
SAUSA300_2058	atpD	-0.402983335	9.82E-08	SAUSA300_RS11335	F0F1 ATP synthase subunit beta
SAUSA300_2059	SAUSA300_2059	-0.449653512	1.16E-06	SAUSA300_RS11340	F0F1 ATP synthase subunit gamma
SAUSA300_2060	SAUSA300_2060	-0.453795493	1.62E-05	SAUSA300_RS11345	F0F1 ATP synthase subunit alpha
SAUSA300_2061	SAUSA300_2061	-0.372226866	0.00052704	SAUSA300_RS11350	F0F1 ATP synthase subunit delta
SAUSA300_2062	SAUSA300_2062	-0.294319633	5.12E-05	SAUSA300_RS11355	F0F1 ATP synthase subunit B
SAUSA300_2063	atpE	-0.144825339	0.287635862	SAUSA300_RS11360	F0F1 ATP synthase subunit C
SAUSA300_2064	atpB	-0.337348877	0.034164093	SAUSA300_RS11365	F0F1 ATP synthase subunit A
SAUSA300_2065	wecB	0.127445639	0.221037971	SAUSA300_RS11375	UDP-N-acetylglucosamine 2-epimerase (non-hydrolyzing)
SAUSA300_2066	upp	0.175713659	0.068669386	SAUSA300_RS11380	uracil phosphoribosyltransferase
SAUSA300_2067	SAUSA300_2067	0.145324671	0.275023666	SAUSA300_RS11385	serine hydroxymethyltransferase
SAUSA300_2068	SAUSA300_2068	0.301353795	0.124874559	SAUSA300_RS11390	TIGR01440 family protein
SAUSA300_2069	SAUSA300_2069	-0.469183612	0.02005888	SAUSA300_RS11395	low molecular weight protein arginine phosphatase
SAUSA300_2070	SAUSA300_2070	-0.699478011	2.32E-15	SAUSA300_RS11400	threonylcarbamoyl-AMP synthase
SAUSA300_2071	prmC	-0.538958316	3.85E-09	SAUSA300_RS11405	peptide chain release factor N(5)-glutamine methyltransferase
SAUSA300_2072	prfA	-0.553540636	7.40E-14	SAUSA300_RS11410	peptide chain release factor 1
SAUSA300_2073	SAUSA300_2073	-0.521220563	0.002727934	SAUSA300_RS11415	thymidine kinase
SAUSA300_2074	SAUSA300_2074	-0.33533264	0.489766563	SAUSA300_RS11420	type B 50S ribosomal protein L31
SAUSA300_2075	rho	-0.148141636	0.086913651	SAUSA300_RS11425	transcription termination factor Rho
SAUSA300_2076	SAUSA300_2076	0.502130173	4.10E-10	SAUSA300_RS11430	aldehyde dehydrogenase family protein
SAUSA300_2077	SAUSA300_2077	0.131652871	0.47949475	SAUSA300_RS11435	helix-turn-helix transcriptional regulator
SAUSA300_2078	SAUSA300_2078	0.123994664	0.436378446	SAUSA300_RS11440	UDP-N-acetylglucosamine 1-carboxyvinyltransferase
SAUSA300_2079	SAUSA300_2079	-0.249686919	0.001478475	SAUSA300_RS11445	fructose-bisphosphate aldolase
SAUSA300_2080	SAUSA300_2080	-0.509949964	0.015302238	SAUSA300_RS11450	DUF2529 domain-containing protein
[truncated: 556 more rows]
