# Supplementary material for: A biofilm-targeting lipo-peptoid to treat Pseudomonas aeruginosa and Staphylococcus aureus co-infections
Source: Biofilm. 2025 Mar 12;9:100272. doi: 10.1016/j.bioflm.2025.100272 (PMC12005307; doi:10.1016/j.bioflm.2025.100272)
Supplement: Multimedia component 4 [file mmc4.zip › Table S4_polyPa_V2.txt]

LESB_Locus	LESB_Gene	log2 FoldChange	padj	LESB_Description	PAO1_Locus	PAO1_Gene	PAO1_Description
PALES_00001	dnaA	-0.096936674	0.998766585	chromosomal replication initiation protein	PA0001	dnaA	chromosomal replication initiator protein DnaA
PALES_00011	dnaN	-0.100909548	0.998766585	DNA polymerase III subunit beta	PA0002	dnaN	DNA polymerase III, beta chain
PALES_00021	recF	-0.223914663	0.998766585	recombination protein F	PA0003	recF	RecF protein
PALES_00031	gyrB	-0.051413545	0.998766585	DNA gyrase subunit B	PA0004	gyrB	DNA gyrase subunit B
PALES_00041	lptA	-0.070472254	0.998766585	lysophosphatidic acid acyltransferase, LptA	PA0005	lptA	lysophosphatidic acid acyltransferase, LptA
PALES_00051	PALES_00051	-0.115713166	0.998766585	D,D-heptose 1,7-bisphosphate phosphatase	PA0006	PA0006	conserved hypothetical protein
PALES_00061	PALES_00061	0.022810995	0.998766585	hypothetical protein	PA0007	PA0007	hypothetical protein
PALES_00071	glyS	-0.207311398	0.998766585	glycyl-tRNA synthetase subunit beta	PA0008	glyS	glycyl-tRNA synthetase beta chain
PALES_00081	glyQ	-0.076379669	0.998766585	glycyl-tRNA synthetase subunit alpha	PA0009	glyQ	glycyl-tRNA synthetase alpha chain
PALES_00091	tag	0.003994332	0.99883709	DNA-3-methyladenine glycosidase I	PA0010	tag	DNA-3-methyladenine glycosidase I
PALES_00101	PALES_00101	0.076376887	0.998766585	lipid A biosynthesis lauroyl acyltransferase	PA0011	htrB1	acyltransferase HtrB1
PALES_00111	PALES_00111	0.081519259	0.998766585	hypothetical protein	PA0012	PA0012	hypothetical protein
PALES_00121	PALES_00121	-0.371009638	0.998766585	hypothetical protein	PA0013	PA0013	conserved hypothetical protein
PALES_00131	PALES_00131	0.33133344	0.998766585	hypothetical protein	PA0014	PA0014	hypothetical protein
PALES_00141	PALES_00141	0.21459083	0.998766585	putative tetratricopeptide repeat domain	PA0015	PA0015	hypothetical protein
PALES_00151	trkA	0.270389561	0.998766585	potassium transporter peripheral membrane component	PA0016	trkA	potassium uptake protein TrkA
PALES_00161	PALES_00161	0.260586258	0.998766585	putative tRNA and rRNA cytosine-C5-methylases	PA0017	PA0017	conserved hypothetical protein
PALES_00171	fmt	0.002563673	0.99883709	methionyl-tRNA formyltransferase	PA0018	fmt	methionyl-tRNA formyltransferase
PALES_00181	def	0.006195937	0.998766585	peptide deformylase	PA0019	def	polypeptide deformylase
PALES_00191	PALES_00191	0.21913524	0.998766585	putative lysin domain	PA0020	tsaP	T4P secretin-associated protein TsaP
PALES_00211	PALES_00211	-0.538253291	0.998766585	putative translation factor	PA0022	PA0022	conserved hypothetical protein
PALES_00221	qor	0.196590996	0.998766585	quinone oxidoreductase	PA0023	qor	quinone oxidoreductase
PALES_00231	hemF	0.053964452	0.998766585	coproporphyrinogen III oxidase	PA0024	hemF	coproporphyrinogen III oxidase, aerobic
PALES_00241	aroE	-0.141038817	0.998766585	shikimate 5-dehydrogenase	PA0025	aroE	shikimate dehydrogenase
PALES_00251	plcB	-0.363950964	0.998766585	phospholipase C, PlcB	PA0026	plcB	phospholipase C, PlcB
PALES_00261	PALES_00261	-0.117691385	0.998766585	putative peptidyl-prolyl isomerase	PA0027	PA0027	hypothetical protein
PALES_00271	PALES_00271	-0.50939829	0.998766585	hypothetical protein	PA0028	PA0028	hypothetical protein
PALES_00301	betC	-0.558744796	0.998766585	choline sulfatase	PA0031	betC	choline sulfatase
PALES_00311	PALES_00311	-0.096349552	0.998766585	putative transcriptional regulator	PA0032	PA0032	probable transcriptional regulator
PALES_00321	PALES_00321	-0.050721881	0.998766585	putative histidine phosphotransfer domain	PA0033	hptC	Histidine phosphotransfer protein HptC
PALES_00331	PALES_00331	0.1763041	0.998766585	putative two-component response regulator	PA0034	PA0034	probable two-component response regulator
PALES_00341	trpA	-0.235604631	0.998766585	tryptophan synthase subunit alpha	PA0035	trpA	tryptophan synthase alpha chain
PALES_00351	trpB	0.218691669	0.998766585	tryptophan synthase subunit beta	PA0036	trpB	tryptophan synthase beta chain
PALES_00361	trpI	0.155543174	0.998766585	transcriptional regulator TrpI	PA0037	trpI	transcriptional regulator TrpI
PALES_00371	PALES_00371	0.170890908	0.998766585	hypothetical protein	PA0038	PA0038	hypothetical protein
PALES_00381	PALES_00381	0.113946016	0.998766585	hypothetical protein	PA0039	PA0039	hypothetical protein
PALES_00391	PALES_00391	0.045286663	0.998766585	putative hemolysin activation/secretion protein	PA0040	PA0040	conserved hypothetical protein
PALES_00401	PALES_00401	-0.074711722	0.998766585	putative hemagglutinin	PA0041	PA0041	probable hemagglutinin
PALES_00411	PALES_00411	-0.013340852	0.998766585	NA	NA	NA	NA
PALES_00421	PALES_00421	0.315071581	0.998766585	NA	NA	NA	NA
PALES_00431	PALES_00431	0.287365524	0.998766585	hypothetical protein	PA0042	PA0042	hypothetical protein
PALES_00441	PALES_00441	0.197287246	0.998766585	hypothetical protein	PA0043	PA0043	hypothetical protein
PALES_00451	exoT	0.319385393	0.998766585	exoenzyme T	PA0044	exoT	exoenzyme T
PALES_00461	PALES_00461	-0.315461301	0.998766585	putative lipoprotein	PA0045	PA0045	hypothetical protein
PALES_00471	PALES_00471	-0.479756174	0.961460073	putative lipoprotein	PA0046	PA0046	hypothetical protein
PALES_00481	PALES_00481	0.054250047	0.998766585	putative lipoprotein	PA0047	PA0047	hypothetical protein
PALES_00491	PALES_00491	-0.657323468	0.998766585	putative transcriptional regulator	PA0048	PA0048	probable transcriptional regulator
PALES_00501	PALES_00501	0.34149997	0.998766585	hypothetical protein	PA0049	PA0049	hypothetical protein
PALES_00521	phzH	0.062977341	0.998766585	potential phenazine-modifying enzyme	PA0051	phzH	potential phenazine-modifying enzyme
PALES_00531	PALES_00531	0.06825782	0.998766585	hypothetical protein	PA0052	PA0052	hypothetical protein
PALES_00561	PALES_00561	0.437394592	0.998766585	hypothetical protein	PA0055	PA0055	hypothetical protein
PALES_00571	PALES_00571	0.345941684	0.998766585	putative transcriptional regulator	PA0056	PA0056	probable transcriptional regulator
PALES_00581	PALES_00581	-0.664615648	0.998766585	putative metallo-beta-lactamase	PA0057	PA0057	hypothetical protein
PALES_00601	osmC	0.464677739	0.998766585	osmotically inducible protein OsmC	PA0059	osmC	osmotically inducible protein OsmC
PALES_00611	PALES_00611	-0.169800123	0.998766585	hypothetical protein	PA0060	PA0060	conserved hypothetical protein
PALES_00621	PALES_00621	-1.413618002	0.998766585	hypothetical protein	PA0061	PA0061	hypothetical protein
PALES_00631	PALES_00631	0.561333071	0.998766585	putative lipoprotein	PA0062	PA0062	hypothetical protein
PALES_00641	PALES_00641	-0.298998509	0.998766585	putative aminopeptidase	PA0063	PA0063	hypothetical protein
PALES_00651	PALES_00651	-0.39885008	0.998766585	hypothetical protein	PA0064	PA0064	hypothetical protein
PALES_00661	PALES_00661	-0.244316177	0.998766585	putative phosphatase	PA0065	PA0065	hypothetical protein
PALES_00671	PALES_00671	0.234306563	0.998766585	putative carbonic anhydrases	PA0066	PA0066	conserved hypothetical protein
PALES_00681	prlC	-0.235272617	0.998766585	oligopeptidase A	PA0067	prlC	oligopeptidase A
PALES_00691	PALES_00691	0.553658854	0.998766585	putative nucleic-acid-binding protein	PA0068	PA0068	hypothetical protein
PALES_00701	PALES_00701	-0.129345604	0.998766585	putative DNA repair photolyase	PA0069	PA0069	conserved hypothetical protein
PALES_00711	PALES_00711	-0.261375756	0.998766585	hypothetical protein	PA0070	tagQ1	TagQ1
PALES_00721	PALES_00721	-0.163172363	0.998766585	hypothetical protein	PA0071	tagR1	TagR1
PALES_00751	ppkA	-0.527348939	0.825930528	serine/threonine protein kinase PpkA	PA0074	ppkA	serine/threonine protein kinase PpkA
PALES_00761	PALES_00761	-0.133339712	0.998766585	putative phosphoprotein phosphatase	PA0075	pppA	PppA
PALES_00781	PALES_00781	-0.351120719	0.998766585	hypothetical protein	PA0077	icmF1	IcmF1
PALES_00791	PALES_00791	-0.150677192	0.998766585	hypothetical protein	PA0078	tssL1	TssL1
PALES_00801	PALES_00801	-0.521791675	0.998766585	hypothetical protein	PA0079	tssK1	TssK1
PALES_00811	PALES_00811	-0.647391516	0.998766585	putative lipoprotein	PA0080	tssJ1	TssJ1
PALES_00821	PALES_00821	-0.447077559	0.998766585	hypothetical protein	PA0081	fha1	Fha1
PALES_00831	PALES_00831	-0.115837234	0.998766585	hypothetical protein	PA0082	tssA1	TssA1
PALES_00841	PALES_00841	-0.51966331	0.298710037	hypothetical protein	PA0083	tssB1	TssB1
PALES_00851	PALES_00851	-0.457781639	0.416601726	hypothetical protein	PA0084	tssC1	TssC1
PALES_00861	PALES_00861	-0.235343208	0.998766585	hypothetical protein	PA0085	hcp1	Hcp1
PALES_00871	PALES_00871	-0.597476172	0.998766585	putative secretion protein	PA0086	tagJ1	TagJ1
PALES_00881	PALES_00881	-0.377142429	0.998766585	hypothetical protein	PA0087	tssE1	TssE1
PALES_00891	PALES_00891	-0.062043494	0.998766585	hypothetical protein	PA0088	tssF1	TssF1
PALES_00901	PALES_00901	-0.350807337	0.998766585	hypothetical protein	PA0089	tssG1	TssG1
PALES_00911	PALES_00911	-0.239244354	0.998766585	putative ClpA/B-type chaperone	PA0090	clpV1	ClpV1
PALES_00921	PALES_00921	-0.581783784	0.104366399	hypothetical protein	PA0091	vgrG1	VgrG1
PALES_00931	PALES_00931	0.170897812	0.998766585	hypothetical protein	PA0092	tsi6	Tsi6
PALES_00941	PALES_00941	-1.265705819	0.998766585	hypothetical protein	PA0093	tse6	Tse6
PALES_00951	PALES_00951	-0.590564387	0.998766585	hypothetical protein	PA0094	eagT6	EagT6
PALES_00961	PALES_00961	-0.189141746	0.998766585	NA	NA	NA	NA
PALES_00971	PALES_00971	0.912748973	0.998766585	hypothetical protein	PA0096	PA0096	hypothetical protein
PALES_00981	PALES_00981	-0.468008627	0.998766585	hypothetical protein	PA0097	PA0097	hypothetical protein
PALES_00991	PALES_00991	-0.812635376	0.674003112	3-oxoacyl-(acyl carrier protein) synthase	PA0098	PA0098	hypothetical protein
PALES_01001	PALES_01001	-0.121731195	0.998766585	hypothetical protein	PA0099	PA0099	type VI effector protein
PALES_01011	PALES_01011	-0.436970306	0.998766585	NA	NA	NA	NA
PALES_01021	PALES_01021	-0.298453841	0.998766585	hypothetical protein	PA0101	PA0101	hypothetical protein
PALES_01031	PALES_01031	-0.446014479	0.998766585	putative carbonic anhydrase	PA0102	PA0102	probable carbonic anhydrase
PALES_01041	PALES_01041	-0.731673924	0.655294769	putative sulfate transporter	PA0103	PA0103	probable sulfate transporter
PALES_01061	coxB	-0.042604899	0.998766585	cytochrome c oxidase, subunit II	PA0105	coxB	cytochrome c oxidase, subunit II
PALES_01071	coxA	0.197818417	0.998766585	cytochrome c oxidase, subunit I	PA0106	coxA	cytochrome c oxidase, subunit I
PALES_01081	PALES_01081	1.168738989	0.998766585	cytochrome C oxidase assembly protein	PA0107	PA0107	conserved hypothetical protein
PALES_01091	coIII	0.060741067	0.998766585	cytochrome c oxidase, subunit III	PA0108	coIII	cytochrome c oxidase, subunit III
PALES_01111	PALES_01111	0.245037152	0.998766585	hypothetical protein	PA0110	PA0110	hypothetical protein
PALES_01141	PALES_01141	-0.436586757	NA	protoheme IX farnesyltransferase	PA0113	PA0113	probable cytochrome c oxidase assembly factor
PALES_01151	PALES_01151	-0.112409271	0.998766585	putative Sco1/SenC family protein	PA0114	senC	SenC
PALES_01161	PALES_01161	-0.269389572	0.998766585	putative acyltransferase	PA0115	PA0115	conserved hypothetical protein
PALES_01171	PALES_01171	-0.299385274	0.998766585	putative transcriptional regulator	PA0116	PA0116	hypothetical protein
PALES_01181	PALES_01181	1.063004898	0.998766585	putative short chain dehydrogenase	PA0117	PA0117	probable short chain dehydrogenase
PALES_01191	PALES_01191	-0.441720122	0.998766585	putative 2-hydroxychromene-2-carboxylate isomerase	PA0118	PA0118	hypothetical protein
PALES_01201	PALES_01201	-0.226241341	0.998766585	C4-dicarboxylate transporter DctA	PA0119	PA0119	probable dicarboxylate transporter
PALES_01211	PALES_01211	-0.022855373	0.998766585	putative transcriptional regulator	PA0120	PA0120	probable transcriptional regulator
PALES_01221	PALES_01221	-0.360859002	0.998766585	putative transcriptional regulator	PA0121	PA0121	hypothetical protein
PALES_01231	PALES_01231	0.071776768	0.998766585	putative hemolysin	PA0122	rahU	rahU
PALES_01241	PALES_01241	-0.003560182	0.998766585	putative transcriptional regulator	PA0123	PA0123	probable transcriptional regulator
PALES_01251	PALES_01251	-0.632917825	0.998766585	putative plasmid stabilisation system protein	PA0124	PA0124	ParE toxin
PALES_01261	PALES_01261	-0.913341531	0.998766585	putative transcriptional regulator	PA0125	PA0125	ParD antitoxin
PALES_01271	PALES_01271	-0.354632217	0.998766585	hypothetical protein	PA0126	PA0126	hypothetical protein
PALES_01281	PALES_01281	0.316110567	0.998766585	putative lipoprotein	PA0127	PA0127	hypothetical protein
PALES_01291	PALES_01291	-0.045031346	0.998766585	putative alkylphosphonate uptake protein	PA0128	PA0128	conserved hypothetical protein
PALES_01301	gabP	0.424233258	0.998766585	gamma-aminobutyrate permease	PA0129	bauD	Amino acid permease
PALES_01311	PALES_01311	0.218584372	0.998766585	putative aldehyde dehydrogenase	PA0130	bauC	3-Oxopropanoate dehydrogenase
PALES_01331	PALES_01331	0.225468272	0.998766585	beta alanine--pyruvate transaminase	PA0132	bauA	Beta-alanine:pyruvate transaminase
PALES_01341	PALES_01341	0.226884116	0.998766585	putative transcriptional regulator	PA0133	bauR	BauR
PALES_01351	PALES_01351	-0.1187061	0.998766585	guanine deaminase	PA0134	PA0134	probable guanine deaminase
PALES_01371	PALES_01371	-0.025039843	NA	putative ATP-binding component of ABC transporter	PA0136	PA0136	probable ATP-binding component of ABC transporter
PALES_01391	PALES_01391	0.747188506	0.998766585	putative permease of ABC transporter	PA0138	PA0138	probable permease of ABC transporter
PALES_01401	ahpC	-0.014680559	0.998766585	alkyl hydroperoxide reductase subunit C	PA0139	ahpC	alkyl hydroperoxide reductase subunit C
PALES_01411	ahpF	0.25077798	0.998766585	alkyl hydroperoxide reductase subunit F	PA0140	ahpF	alkyl hydroperoxide reductase subunit F
PALES_01421	PALES_01421	0.23005134	0.998766585	hypothetical protein	PA0141	PA0141	conserved hypothetical protein
PALES_01431	PALES_01431	0.207610343	0.998766585	hydroxydechloroatrazine ethylaminohydrolase	PA0142	PA0142	hypothetical protein
PALES_01441	nuh	-0.09955396	0.998766585	nonspecific ribonucleoside hydrolase	PA0143	nuh	purine nucleosidase Nuh
PALES_01451	PALES_01451	0.779411346	0.998766585	putative nucleoside 2-deoxyribosyltransferase	PA0144	PA0144	hypothetical protein
PALES_01461	PALES_01461	-0.062705621	0.998766585	putative nucleoside 2-deoxyribosyltransferase	PA0145	PA0145	hypothetical protein
PALES_01481	PALES_01481	-0.872463074	0.998766585	putative oxidoreductase	PA0147	PA0147	probable oxidoreductase
PALES_01491	PALES_01491	0.472830606	0.85091291	adenosine deaminase	PA0148	PA0148	adenine deaminase
PALES_01501	PALES_01501	-0.219913807	0.998766585	putative sigma-70 factor, ECF subfamily	PA0149	PA0149	probable sigma-70 factor, ECF subfamily
PALES_01511	PALES_01511	0.103431045	0.998766585	putative transmembrane sensor	PA0150	PA0150	anti-sigma factor
PALES_01521	PALES_01521	0.078529297	0.998766585	putative TonB-dependent receptor	PA0151	PA0151	probable TonB-dependent receptor
PALES_01531	pcaQ	1.676987724	NA	transcriptional regulator PcaQ	PA0152	pcaQ	transcriptional regulator PcaQ
PALES_01541	pcaH	-0.646320744	0.998766585	protocatechuate 3,4-dioxygenase, beta subunit	PA0153	pcaH	protocatechuate 3,4-dioxygenase, beta subunit
PALES_01551	pcaG	-0.833873456	0.998766585	protocatechuate 3,4-dioxygenase, alpha subunit	PA0154	pcaG	protocatechuate 3,4-dioxygenase, alpha subunit
PALES_01561	pcaR	0.308550845	0.998766585	transcriptional regulator PcaR	PA0155	pcaR	transcriptional regulator PcaR
PALES_01571	PALES_01571	0.115030454	0.998766585	putative Resistance-Nodulation-Cell Division (RND) efflux membrane fusion protein precursor	PA0156	triA	Resistance-Nodulation-Cell Division (RND) triclosan efflux membrane fusion protein, TriA
PALES_01581	PALES_01581	-0.860878786	0.998766585	putative Resistance-Nodulation-Cell Division (RND) efflux membrane fusion protein precursor	PA0157	triB	Resistance-Nodulation-Cell Division (RND) triclosan efflux membrane fusion protein, TriB
PALES_01591	PALES_01591	-0.068822353	0.998766585	putative Resistance-Nodulation-Cell Division (RND) efflux transporter	PA0158	triC	Resistance-Nodulation-Cell Division (RND) triclosan efflux transporter, TriC
PALES_01601	PALES_01601	0.516976579	0.998766585	putative transcriptional regulator	PA0159	PA0159	probable transcriptional regulator
PALES_01611	PALES_01611	0.254543734	0.998766585	hypothetical protein	PA0160	PA0160	hypothetical protein
PALES_01631	opdC	0.022497785	0.998766585	histidine porin OpdC	PA0162	opdC	histidine porin OpdC
PALES_01641	PALES_01641	-0.096547865	0.998766585	putative transcriptional regulator	PA0163	PA0163	probable transcriptional regulator
PALES_01651	PALES_01651	2.089850876	0.998766585	putative gamma-glutamyltranspeptidase	PA0164	PA0164	probable gamma-glutamyltranspeptidase
PALES_01661	PALES_01661	0.202038676	0.998766585	putative outer membrane protein	PA0165	PA0165	hypothetical protein
PALES_01671	PALES_01671	-0.431510826	0.998766585	putative transporter	PA0166	PA0166	probable transporter
PALES_01681	PALES_01681	-0.025784815	0.998766585	putative transcriptional regulator	PA0167	PA0167	probable transcriptional regulator
PALES_01691	PALES_01691	2.4013686	0.998766585	hypothetical protein	PA0168	PA0168	conserved hypothetical protein
PALES_01701	PALES_01701	-0.577158674	0.998766585	putative GGDEF domain	PA0169	siaD	SiaD
PALES_01711	PALES_01711	-0.242219259	0.998766585	hypothetical protein	PA0170	PA0170	hypothetical protein
PALES_01721	PALES_01721	-0.234103422	0.998766585	hypothetical protein	PA0171	PA0171	hypothetical protein
PALES_01731	PALES_01731	0.050214725	0.998766585	putative serine phosphatase	PA0172	siaA	SiaA
PALES_01751	PALES_01751	-0.684068031	0.998766585	putative chemotaxis protein	PA0174	PA0174	conserved hypothetical protein
PALES_01761	PALES_01761	0.135291928	0.998766585	putative chemotaxis protein methyltransferase	PA0175	cheR2	CheR2
PALES_01771	aer2	0.159144098	0.998766585	aerotaxis transducer Aer2	PA0176	PA0176	aerotaxis transducer Aer2
PALES_01781	PALES_01781	0.348629865	0.998766585	putative purine-binding chemotaxis protein	PA0177	PA0177	probable purine-binding chemotaxis protein
PALES_01791	PALES_01791	1.066480784	0.562840328	putative two-component sensor	PA0178	PA0178	probable two-component sensor
PALES_01801	PALES_01801	0.372828653	0.998766585	putative two-component response regulator	PA0179	PA0179	probable two-component response regulator
PALES_01811	PALES_01811	-0.261164585	0.998766585	putative chemotaxis transducer	PA0180	cttP	chemotactic transducer for trichloroethylene [positive chemotaxis], CttP
PALES_01821	PALES_01821	0.06171852	0.998766585	putative transcriptional regulator	PA0181	PA0181	probable transcriptional regulator
PALES_01831	fabG	-0.722798142	0.998766585	3-ketoacyl-(acyl-carrier-protein) reductase	PA0182	PA0182	probable short-chain dehydrogenase
PALES_01841	atsA	-1.651053225	0.674003112	arylsulfatase	PA0183	atsA	arylsulfatase
PALES_01871	PALES_01871	-1.746772248	0.64770383	putative binding protein component of ABC transporter	PA0186	PA0186	probable binding protein component of ABC transporter
PALES_01881	PALES_01881	0.151374	0.998766585	NA	NA	NA	NA
PALES_01891	PALES_01891	1.704546261	0.998766585	NA	NA	NA	NA
PALES_01911	PALES_01911	2.118409141	0.998766585	putative acid phosphatase	PA0190	PA0190	probable acid phosphatase
PALES_01921	PALES_01921	-1.087209997	0.149055817	putative transcriptional regulator	PA0191	PA0191	probable transcriptional regulator
PALES_01931	PALES_01931	-2.421168307	0.01573913	putative TonB-dependent receptor	PA0192	PA0192	probable TonB-dependent receptor
PALES_01941	PALES_01941	-2.723387042	0.028993018	putative alkylsulfatase	PA0193	PA0193	hypothetical protein
PALES_01951	PALES_01951	-1.876739665	0.998766585	hypothetical protein	PA0194	PA0194	hypothetical protein
PALES_01961	pntAA	-0.073233682	0.998766585	putative NAD(P) transhydrogenase, subunit alpha part 1	PA0195	pntAA	putative NAD(P) transhydrogenase, subunit alpha part 1
PALES_01971	pntB	0.504104708	0.64637365	pyridine nucleotide transhydrogenase, beta subunit	PA0196	pntB	pyridine nucleotide transhydrogenase, beta subunit
PALES_01981	tonB2	-4.45006321	0.059756299	putative TonB protein	PA0197	tonB2	TonB2
PALES_01991	exbB1	-1.882528133	0.921516739	transport protein ExbB	PA0198	exbB1	transport protein ExbB
PALES_02001	exbD1	-1.64880911	0.066922401	transport protein ExbD	PA0199	exbD1	transport protein ExbD
PALES_02011	PALES_02011	0.192862824	0.998766585	hypothetical protein	PA0200	PA0200	hypothetical protein
PALES_02021	PALES_02021	-0.199568571	0.998766585	putative esterase	PA0201	PA0201	hypothetical protein
PALES_02031	mdcA	-0.114635156	0.998766585	malonate decarboxylase alpha subunit	PA0208	mdcA	malonate decarboxylase alpha subunit
PALES_02111	PALES_02111	-0.944182551	0.998766585	putative transporter	PA0216	PA0216	malonate transporter MadM
PALES_02121	PALES_02121	-0.142233439	0.998766585	putative transcriptional regulator	PA0217	PA0217	probable transcriptional regulator
PALES_02131	PALES_02131	1.048087106	NA	NA	NA	NA	NA
PALES_02141	PALES_02141	0.454244391	0.998766585	putative transcriptional regulator	PA0218	PA0218	probable transcriptional regulator
PALES_02171	PALES_02171	-1.269775162	0.998766585	amino acid APC family transporter	PA0220	PA0220	amino acid APC family transporter
PALES_02181	PALES_02181	-0.128075689	0.998766585	putative aminotransferase	PA0221	PA0221	probable aminotransferase
PALES_02191	PALES_02191	2.02478672	NA	putative binding protein component of ABC transporter	PA0222	PA0222	hypothetical protein
PALES_02201	PALES_02201	1.357241812	0.998766585	putative dihydrodipicolinate synthetase	PA0223	PA0223	probable dihydrodipicolinate synthetase
PALES_02211	PALES_02211	0.937713418	0.998766585	class II aldolase/adducin domain protein	PA0224	PA0224	probable aldolase
PALES_02221	PALES_02221	0.165999405	0.998766585	putative transcriptional regulator	PA0225	PA0225	probable transcriptional regulator
PALES_02231	PALES_02231	3.07232347	0.471042703	putative CoA transferase, subunit A	PA0226	PA0226	probable CoA transferase, subunit A
PALES_02261	pcaT	0.322505785	0.998766585	dicarboxylic acid transporter PcaT	PA0229	pcaT	dicarboxylic acid transporter PcaT
PALES_02271	pcaB	0.547759616	0.998766585	3-carboxy-cis,cis-muconate cycloisomerase	PA0230	pcaB	3-carboxy-cis,cis-muconate cycloisomerase
PALES_02291	pcaC	-0.085462769	0.998766585	gamma-carboxymuconolactone decarboxylase	PA0232	pcaC	gamma-carboxymuconolactone decarboxylase
PALES_02301	PALES_02301	0.126191222	0.998766585	putative transcriptional regulator	PA0233	PA0233	probable transcriptional regulator
PALES_02311	PALES_02311	-0.177414328	0.998766585	hypothetical protein	PA0234	PA0234	hypothetical protein
PALES_02321	pcaK	-0.463131588	0.998766585	4-hydroxybenzoate transporter PcaK	PA0235	pcaK	4-hydroxybenzoate transporter PcaK
PALES_02331	PALES_02331	-0.16259314	0.998766585	putative transcriptional regulator	PA0236	PA0236	probable transcriptional regulator
PALES_02341	PALES_02341	0.451982883	0.998766585	putative oxidoreductase	PA0237	PA0237	probable oxidoreductase
PALES_02361	PALES_02361	2.218880837	0.998766585	putative permease	PA0239	PA0239	hypothetical protein
PALES_02371	PALES_02371	3.171433323	0.855733175	putative porin	PA0240	PA0240	probable porin
PALES_02401	PALES_02401	0.03380241	0.998766585	putative transcriptional regulator	PA0243	pip	Pip
PALES_02421	aroQ2	0.466766147	0.998766585	3-dehydroquinate dehydratase	PA0245	aroQ2	3-dehydroquinate dehydratase
PALES_02431	PALES_02431	0.057282771	0.998766585	putative major facilitator superfamily (MFS) transporter	PA0246	PA0246	probable major facilitator superfamily (MFS) transporter
PALES_02441	pobA	-0.61420856	0.998766585	4-hydroxybenzoate 3-monooxygenase	PA0247	pobA	p-hydroxybenzoate hydroxylase
PALES_02451	PALES_02451	-0.755413573	0.998766585	putative transcriptional regulator	PA0248	PA0248	probable transcriptional regulator
PALES_02461	PALES_02461	-0.160420572	0.998766585	putative acetyltransferase	PA0249	PA0249	probable acetyltransferase
PALES_02471	PALES_02471	-0.116975414	0.998766585	putative CBS domain	PA0250	PA0250	conserved hypothetical protein
PALES_02481	PALES_02481	0.280347924	0.998766585	hypothetical protein	PA0251	PA0251	hypothetical protein
PALES_02491	PALES_02491	0.029317985	0.998766585	hypothetical protein	PA0252	PA0252	hypothetical protein
PALES_02501	PALES_02501	0.50645706	0.998766585	putative transcriptional regulator	PA0253	hudR	HudR
PALES_02511	PALES_02511	0.260349884	0.998766585	putative 3-polyprenyl-4-hydroxybenzoate decarboxylase	PA0254	hudA	HudA
PALES_02521	PALES_02521	0.816204581	0.998766585	hypothetical protein	PA0255	PA0255	conserved hypothetical protein
PALES_02531	PALES_02531	0.02218703	0.998766585	hypothetical protein	PA0256	PA0256	hypothetical protein
PALES_02551	PALES_02551	0.173768362	0.998766585	hypothetical protein	PA0259	tla3	Type 6 lipase adaptor, Tla3
PALES_02561	PALES_02561	-0.177644785	0.998766585	hypothetical protein	PA0260	tle3	Type 6 lipase effector, Tle3
PALES_02571	PALES_02571	-0.292764044	0.998766585	hypothetical protein	PA0261	tli3	Type 6 lipase immunity, Tli3
PALES_02581	PALES_02581	-0.286358007	0.998766585	hypothetical protein	PA0262	vgrG2b	VgrG2b
PALES_02591	hcpC	-0.171643254	0.998766585	secreted protein Hcp	PA0263	hcpC	secreted protein Hcp
PALES_02591	hcpC	-0.171643254	0.998766585	secreted protein Hcp	PA0263	hcpC	secreted protein Hcp
PALES_02591	hcpC	-0.171643254	0.998766585	secreted protein Hcp	PA0263	hcpC	secreted protein Hcp
PALES_02591	hcpC	-0.171643254	0.998766585	secreted protein Hcp	PA0263	hcpC	secreted protein Hcp
PALES_02591	hcpC	-0.171643254	0.998766585	secreted protein Hcp	PA0263	hcpC	secreted protein Hcp
PALES_02591	hcpC	-0.171643254	0.998766585	secreted protein Hcp	PA0263	hcpC	secreted protein Hcp
PALES_02591	hcpC	-0.171643254	0.998766585	secreted protein Hcp	PA0263	hcpC	secreted protein Hcp
PALES_02591	hcpC	-0.171643254	0.998766585	secreted protein Hcp	PA0263	hcpC	secreted protein Hcp
PALES_02591	hcpC	-0.171643254	0.998766585	secreted protein Hcp	PA0263	hcpC	secreted protein Hcp
PALES_02591	hcpC	-0.171643254	0.998766585	secreted protein Hcp	PA0263	hcpC	secreted protein Hcp
PALES_02591	hcpC	-0.171643254	0.998766585	secreted protein Hcp	PA0263	hcpC	secreted protein Hcp
PALES_02591	hcpC	-0.171643254	0.998766585	secreted protein Hcp	PA0263	hcpC	secreted protein Hcp
PALES_02591	hcpC	-0.171643254	0.998766585	secreted protein Hcp	PA0263	hcpC	secreted protein Hcp
PALES_02591	hcpC	-0.171643254	0.998766585	secreted protein Hcp	PA0263	hcpC	secreted protein Hcp
PALES_02591	hcpC	-0.171643254	0.998766585	secreted protein Hcp	PA0263	hcpC	secreted protein Hcp
PALES_02591	hcpC	-0.171643254	0.998766585	secreted protein Hcp	PA0263	hcpC	secreted protein Hcp
PALES_02591	hcpC	-0.171643254	0.998766585	secreted protein Hcp	PA0263	hcpC	secreted protein Hcp
PALES_02591	hcpC	-0.171643254	0.998766585	secreted protein Hcp	PA0263	hcpC	secreted protein Hcp
PALES_02591	hcpC	-0.171643254	0.998766585	secreted protein Hcp	PA0263	hcpC	secreted protein Hcp
PALES_02591	hcpC	-0.171643254	0.998766585	secreted protein Hcp	PA0263	hcpC	secreted protein Hcp
PALES_02591	hcpC	-0.171643254	0.998766585	secreted protein Hcp	PA0263	hcpC	secreted protein Hcp
PALES_02591	hcpC	-0.171643254	0.998766585	secreted protein Hcp	PA0263	hcpC	secreted protein Hcp
PALES_02591	hcpC	-0.171643254	0.998766585	secreted protein Hcp	PA0263	hcpC	secreted protein Hcp
PALES_02591	hcpC	-0.171643254	0.998766585	secreted protein Hcp	PA0263	hcpC	secreted protein Hcp
PALES_02591	hcpC	-0.171643254	0.998766585	secreted protein Hcp	PA0263	hcpC	secreted protein Hcp
PALES_02591	hcpC	-0.171643254	0.998766585	secreted protein Hcp	PA0263	hcpC	secreted protein Hcp
PALES_02591	hcpC	-0.171643254	0.998766585	secreted protein Hcp	PA0263	hcpC	secreted protein Hcp
PALES_02591	hcpC	-0.171643254	0.998766585	secreted protein Hcp	PA0263	hcpC	secreted protein Hcp
PALES_02591	hcpC	-0.171643254	0.998766585	secreted protein Hcp	PA0263	hcpC	secreted protein Hcp
PALES_02591	hcpC	-0.171643254	0.998766585	secreted protein Hcp	PA0263	hcpC	secreted protein Hcp
PALES_02591	hcpC	-0.171643254	0.998766585	secreted protein Hcp	PA0263	hcpC	secreted protein Hcp
PALES_02591	hcpC	-0.171643254	0.998766585	secreted protein Hcp	PA0263	hcpC	secreted protein Hcp
PALES_02591	hcpC	-0.171643254	0.998766585	secreted protein Hcp	PA0263	hcpC	secreted protein Hcp
PALES_02591	hcpC	-0.171643254	0.998766585	secreted protein Hcp	PA0263	hcpC	secreted protein Hcp
PALES_02591	hcpC	-0.171643254	0.998766585	secreted protein Hcp	PA0263	hcpC	secreted protein Hcp
PALES_02591	hcpC	-0.171643254	0.998766585	secreted protein Hcp	PA0263	hcpC	secreted protein Hcp
PALES_02591	hcpC	-0.171643254	0.998766585	secreted protein Hcp	PA0263	hcpC	secreted protein Hcp
PALES_02591	hcpC	-0.171643254	0.998766585	secreted protein Hcp	PA0263	hcpC	secreted protein Hcp
PALES_02591	hcpC	-0.171643254	0.998766585	secreted protein Hcp	PA0263	hcpC	secreted protein Hcp
PALES_02591	hcpC	-0.171643254	0.998766585	secreted protein Hcp	PA0263	hcpC	secreted protein Hcp
PALES_02591	hcpC	-0.171643254	0.998766585	secreted protein Hcp	PA0263	hcpC	secreted protein Hcp
PALES_02591	hcpC	-0.171643254	0.998766585	secreted protein Hcp	PA0263	hcpC	secreted protein Hcp
PALES_02591	hcpC	-0.171643254	0.998766585	secreted protein Hcp	PA0263	hcpC	secreted protein Hcp
PALES_02591	hcpC	-0.171643254	0.998766585	secreted protein Hcp	PA0263	hcpC	secreted protein Hcp
PALES_02591	hcpC	-0.171643254	0.998766585	secreted protein Hcp	PA0263	hcpC	secreted protein Hcp
PALES_02591	hcpC	-0.171643254	0.998766585	secreted protein Hcp	PA0263	hcpC	secreted protein Hcp
PALES_02591	hcpC	-0.171643254	0.998766585	secreted protein Hcp	PA0263	hcpC	secreted protein Hcp
PALES_02591	hcpC	-0.171643254	0.998766585	secreted protein Hcp	PA0263	hcpC	secreted protein Hcp
PALES_02592	PALES_02592	1.080834603	0.998766585	NA	NA	NA	NA
PALES_02611	gabD	0.28033598	0.998766585	succinate-semialdehyde dehydrogenase I	PA0265	davD	glutaric semialdehyde dehydrogenase
PALES_02621	gabT	-0.125108054	0.998766585	4-aminobutyrate aminotransferase	PA0266	davT	delta-aminovalerate aminotransferase
PALES_02631	PALES_02631	0.307555446	0.998766585	putative response regulator	PA0267	PA0267	hypothetical protein
PALES_02641	PALES_02641	1.347391557	0.998766585	putative transcriptional regulator	PA0268	PA0268	probable transcriptional regulator
PALES_02651	PALES_02651	-0.043347036	0.998766585	putative decarboxylase	PA0269	PA0269	conserved hypothetical protein
PALES_02661	PALES_02661	0.338271053	0.998766585	hypothetical protein	PA0270	PA0270	hypothetical protein
PALES_02671	PALES_02671	0.014651626	0.998766585	hypothetical protein	PA0271	PA0271	hypothetical protein
PALES_02681	PALES_02681	-0.027675908	0.998766585	putative transcriptional regulator	PA0272	PA0272	probable transcriptional regulator
PALES_02701	PALES_02701	-0.693093304	0.998766585	hypothetical protein	PA0274	PA0274	hypothetical protein
PALES_02711	PALES_02711	0.342825834	0.998766585	putative transcriptional regulator	PA0275	PA0275	probable transcriptional regulator
PALES_02721	PALES_02721	0.395662292	0.998766585	hypothetical protein	PA0276	PA0276	hypothetical protein
PALES_02731	PALES_02731	0.466857026	0.998766585	putative putative Zn-dependent protease with chaperone function	PA0277	PA0277	putative Zn-dependent peptidase
PALES_02761	cysA	0.025441555	0.998766585	sulfate transport protein CysA	PA0280	cysA	sulfate transport protein CysA
PALES_02771	cysW	-0.629103105	0.508095207	sulfate transport protein CysW	PA0281	cysW	sulfate transport protein CysW
PALES_02781	cysT	-0.331492745	0.998766585	sulfate transport protein CysT	PA0282	cysT	sulfate transport protein CysT
PALES_02791	sbp	-0.422650098	0.998766585	sulfate-binding protein precursor	PA0283	sbp	sulfate-binding protein precursor
PALES_02801	PALES_02801	-0.53128548	0.998766585	hypothetical protein	PA0284	PA0284	hypothetical protein
PALES_02811	PALES_02811	-0.065472726	0.998766585	putative sensory box/GGDEF domain/EAL domain protein	PA0285	PA0285	putative phosphodiesterase
PALES_02821	desA	-0.18269799	0.998766585	delta-9 fatty acid desaturase, DesA	PA0286	desA	delta-9 fatty acid desaturase, DesA
PALES_02831	gpuP	0.275179113	0.998766585	3-guanidinopropionate transport protein	PA0287	gpuP	3-guanidinopropionate transport protein
PALES_02841	gpuA	-0.411480249	0.998766585	3-guanidinopropionase	PA0288	gpuA	3-guanidinopropionase
PALES_02851	gpuR	-0.778117978	0.998766585	transcriptional activator GpuR	PA0289	gpuR	transcriptional activator GpuR
PALES_02861	PALES_02861	0.35247693	0.998766585	putative sensory box/GGDEF domain protein	PA0290	PA0290	putative diguanylate cyclase
PALES_02871	oprE	-0.005247286	0.998766585	Anaerobically-induced outer membrane porin OprE precursor	PA0291	oprE	Anaerobically-induced outer membrane porin OprE precursor
PALES_02881	aguA	-0.152823752	0.998766585	agmatine deiminase	PA0292	aguA	agmatine deiminase
PALES_02891	aguB	-0.350713383	0.998766585	N-carbamoylputrescine amidohydrolase	PA0293	aguB	N-carbamoylputrescine amidohydrolase
PALES_02901	aguR	0.037744822	0.998766585	transcriptional regulator AguR	PA0294	aguR	transcriptional regulator AguR
PALES_02911	PALES_02911	-0.144404869	0.998766585	putative periplasmic polyamine binding protein	PA0295	PA0295	probable periplasmic polyamine binding protein
PALES_02921	PALES_02921	0.108060429	0.998766585	putative glutamine synthetase	PA0296	spuI	Glutamylpolyamine synthetase
PALES_02931	spuA	0.209125548	0.998766585	putative glutamine amidotransferase	PA0297	spuA	probable glutamine amidotransferase
PALES_02941	spuB	0.209532245	0.998766585	putative glutamine synthetase	PA0298	spuB	Glutamylpolyamine synthetase
PALES_02951	spuC	0.250397736	0.998766585	putative aminotransferase	PA0299	spuC	Polyamine:pyruvate transaminase
PALES_02961	spuD	0.072578355	0.998766585	polyamine transport protein	PA0300	spuD	polyamine transport protein
PALES_02971	spuE	0.044227629	0.998766585	polyamine transport protein	PA0301	spuE	polyamine transport protein
PALES_02981	spuF	0.188055399	0.998766585	polyamine transport protein PotG	PA0302	spuF	polyamine transport protein PotG
PALES_02991	spuG	-0.109743747	0.998766585	polyamine transport protein PotH	PA0303	spuG	polyamine transport protein PotH
PALES_03001	spuH	-0.050081826	0.998766585	polyamine transport protein PotI	PA0304	spuH	polyamine transport protein PotI
PALES_03011	PALES_03011	-0.300801223	0.998766585	putative penicillin amidase	PA0305	hacB	acylhomoserine lactone acylase B
PALES_03021	PALES_03021	0.39187754	0.998766585	putative transcriptional regulator	PA0306	PA0306	probable transcriptional regulator
PALES_03031	PALES_03031	-0.676917165	0.998766585	hypothetical protein	PA0307	PA0307	hypothetical protein
PALES_03041	PALES_03041	-0.725427018	0.998766585	putative lysophospholipase	PA0308	PA0308	hypothetical protein
PALES_03051	PALES_03051	0.834184584	0.998766585	hypothetical protein	PA0309	PA0309	hypothetical protein
PALES_03061	PALES_03061	0.238241045	0.998766585	putative proline hydroxylase	PA0310	PA0310	hypothetical protein
PALES_03081	PALES_03081	0.685845487	0.998766585	hypothetical protein	PA0312	PA0312	conserved hypothetical protein
PALES_03091	PALES_03091	-0.260540234	0.998766585	putative permease of ABC transporter	PA0313	PA0313	L-cysteine transporter of ABC system YecS
PALES_03101	PALES_03101	0.056320388	0.998766585	putative binding protein component of ABC transporter	PA0314	PA0314	L-cysteine transporter of ABC system FliY
PALES_03111	PALES_03111	-0.194134633	0.998766585	hypothetical protein	PA0315	PA0315	hypothetical protein
PALES_03121	serA	-0.033133275	0.998766585	D-3-phosphoglycerate dehydrogenase	PA0316	serA	PHGDH
PALES_03131	PALES_03131	0.052842675	0.998766585	putative oxidoreductase, FAD-binding	PA0317	PA0317	D-2-hydroxyglutarate dehydrogenase
PALES_03141	PALES_03141	0.166894635	0.998766585	putative fumarylacetoacetate hydrolase family protein	PA0318	PA0318	conserved hypothetical protein
PALES_03151	PALES_03151	-0.053672517	0.998766585	putatitve transcriptional regulator	PA0319	PA0319	hypothetical protein
PALES_03161	PALES_03161	-1.557252435	3.40E-05	hypothetical protein	PA0320	carO	calcium-regulated OB-fold protein CarO
PALES_03171	PALES_03171	-0.496799974	0.998766585	putative acetylpolyamine aminohydrolase	PA0321	PA0321	acetylpolyamine amidohydrolase
PALES_03181	PALES_03181	0.752639931	0.998766585	putative transporter	PA0322	PA0322	probable transporter
PALES_03191	PALES_03191	-0.28574898	0.998766585	putative binding protein component of ABC transporter	PA0323	PA0323	probable binding protein component of ABC transporter
PALES_03211	PALES_03211	-0.039253557	0.998766585	putative permease of ABC transporter	PA0325	PA0325	probable permease of ABC transporter
PALES_03221	PALES_03221	-0.52188123	0.998766585	putative ATP-binding component of ABC transporter	PA0326	PA0326	probable ATP-binding component of ABC transporter
PALES_03231	PALES_03231	-1.170424561	0.019614091	putative transcriptional regulator	PA0327	carP	calcium-regulated beta-propeller protein CarP
PALES_03241	PALES_03241	-0.373577358	0.998766585	putative integral membrane protein	PA0328	aaaA	arginine-specific autotransporter of Pseudomonas aeruginosa, AaaA
PALES_03251	PALES_03251	-0.999051314	0.998766585	NA	NA	NA	NA
PALES_03261	PALES_03261	-0.052969474	0.998766585	hypothetical protein	PA0329	PA0329	conserved hypothetical protein
PALES_03271	rpiA	-0.084116729	0.998766585	ribose-5-phosphate isomerase A	PA0330	rpiA	ribose 5-phosphate isomerase
PALES_03281	ilvA1	0.006241573	0.998766585	threonine dehydratase	PA0331	ilvA1	threonine dehydratase, biosynthetic
PALES_03291	PALES_03291	0.799556576	0.998766585	putative integral membrane protein	PA0332	PA0332	hypothetical protein
PALES_03301	PALES_03301	0.677670939	0.998766585	putative epimerase	PA0333	PA0333	hypothetical protein
PALES_03311	PALES_03311	0.932191206	0.998766585	putative major facilitator superfamily (MFS) transporter	PA0334	PA0334	probable major facilitator superfamily (MFS) transporter
PALES_03321	PALES_03321	0.105333487	0.998766585	putative hydrolase	PA0335	PA0335	hypothetical protein
PALES_03331	ygdP	0.130259153	0.998766585	dinucleoside polyphosphate hydrolase	PA0336	rppH	RNA pyrophosphohydrolase, RppH
PALES_03341	ptsP	0.177993759	0.998766585	phosphoenolpyruvate-protein phosphotransferase PtsP	PA0337	ptsP	phosphoenolpyruvate-protein phosphotransferase PtsP
PALES_03351	PALES_03351	0.593237329	0.998766585	putative sensory box protein	PA0338	PA0338	hypothetical protein
PALES_03361	PALES_03361	3.103432043	0.64770383	hypothetical protein	PA0339	PA0339	hypothetical protein
PALES_03371	PALES_03371	-0.0749	0.998766585	putative permease	PA0340	PA0340	conserved hypothetical protein
PALES_03381	lgt	0.273156104	0.998766585	prolipoprotein diacylglyceryl transferase	PA0341	lgt	prolipoprotein diacylglyceryl transferase
PALES_03391	thyA	-0.286496409	0.998766585	thymidylate synthase	PA0342	thyA	thymidylate synthase
PALES_03401	PALES_03401	-0.048028909	0.998766585	hypothetical protein	PA0343	PA0343	hypothetical protein
PALES_03411	PALES_03411	0.541926155	0.998766585	hypothetical protein	PA0344	PA0344	hypothetical protein
PALES_03421	PALES_03421	0.593272507	0.998766585	hypothetical protein	PA0345	PA0345	hypothetical protein
PALES_03431	PALES_03431	0.674795749	0.998766585	hypothetical protein	PA0346	PA0346	hypothetical protein
PALES_03441	glpQ	0.517995941	0.998766585	glycerophosphoryl diester phosphodiesterase, periplasmic	PA0347	glpQ	glycerophosphoryl diester phosphodiesterase, periplasmic
PALES_03451	PALES_03451	-0.084747431	0.998766585	hypothetical protein	PA0348	PA0348	hypothetical protein
PALES_03461	PALES_03461	-0.151437939	0.998766585	hypothetical protein	PA0349	PA0349	hypothetical protein
PALES_03471	folA	0.520744281	0.998766585	dihydrofolate reductase	PA0350	folA	dihydrofolate reductase
PALES_03481	PALES_03481	0.122251666	0.998766585	putative phosphoesterase	PA0351	PA0351	conserved hypothetical protein
PALES_03491	PALES_03491	-0.347399678	0.998766585	putative transporter	PA0352	PA0352	probable transporter
PALES_03501	ilvD	0.040515579	0.998766585	dihydroxy-acid dehydratase	PA0353	ilvD	dihydroxy-acid dehydratase
PALES_03511	PALES_03511	0.100813527	0.998766585	putative SAM-dependent methyltransferase	PA0354	PA0354	conserved hypothetical protein
PALES_03521	pfpI	-0.209064277	0.998766585	protease PfpI	PA0355	pfpI	protease PfpI
PALES_03531	PALES_03531	-0.115628384	0.998766585	putative signal transduction histidine kinase	PA0356	PA0356	hypothetical protein
PALES_03541	mutM	-0.356677825	0.998766585	formamidopyrimidine-DNA glycosylase	PA0357	mutM	formamidopyrimidine-DNA glycosylase
PALES_03551	PALES_03551	-0.175379733	0.998766585	putative phosphate acyltransferase	PA0358	PA0358	hypothetical protein
PALES_03561	PALES_03561	0.100305625	0.998766585	hypothetical protein	PA0359	PA0359	hypothetical protein
PALES_03571	PALES_03571	0.0468688	0.998766585	hypothetical protein	PA0360	PA0360	hypothetical protein
PALES_03581	PALES_03581	0.138753862	0.998766585	putative gamma-glutamyltranspeptidase precursor	PA0361	PA0361	probable gamma-glutamyltranspeptidase precursor
PALES_03591	fdx1	-0.059973051	0.998766585	ferredoxin	PA0362	fdx1	ferredoxin [4Fe-4S]
PALES_03601	coaD	0.070219023	0.998766585	phosphopantetheine adenylyltransferase	PA0363	coaD	phosphopantetheine adenylyltransferase
PALES_03611	PALES_03611	2.409469136	2.06E-13	putative oxidoreductase	PA0364	laoA	LaoA
PALES_03621	PALES_03621	2.611555189	6.69E-08	hypothetical protein	PA0365	laoB	LaoB
PALES_03631	PALES_03631	1.834397776	1.19E-17	putative aldehyde dehydrogenase	PA0366	laoC	LaoC
PALES_03641	PALES_03641	1.169379376	0.325027507	putative transcriptional regulator	PA0367	laoR	LaoR
PALES_03651	PALES_03651	0.646399752	0.998766585	putative hydrolase	PA0368	PA0368	conserved hypothetical protein
PALES_03671	PALES_03671	0.268425784	0.998766585	putative methyltransferase	PA0370	PA0370	conserved hypothetical protein
PALES_03681	PALES_03681	0.035855127	0.998766585	putative peptidase	PA0371	PA0371	putative Zn-dependent peptidase
PALES_03691	PALES_03691	0.146923175	0.998766585	putative zinc protease	PA0372	PA0372	probable zinc protease
PALES_03701	ftsY	0.157206552	0.998766585	signal recognition particle receptor FtsY	PA0373	ftsY	signal recognition particle receptor FtsY
PALES_03711	ftsE	-0.17999119	0.998766585	cell division protein FtsE	PA0374	ftsE	cell division protein FtsE
PALES_03721	ftsX	0.079209886	0.998766585	cell division protein FtsX	PA0375	ftsX	cell division protein FtsX
PALES_03731	rpoH	0.001587802	0.998766585	RNA polymerase factor sigma-32	PA0376	rpoH	sigma factor RpoH
PALES_03741	PALES_03741	0.961878843	0.998766585	hypothetical protein	PA0377	PA0377	hypothetical protein
PALES_03751	mtgA	-0.022655678	0.998766585	monofunctional biosynthetic peptidoglycan transglycosylase	PA0378	PA0378	probable transglycosylase
PALES_03761	PALES_03761	0.061193587	0.998766585	hypothetical protein	PA0379	PA0379	conserved hypothetical protein
PALES_03771	PALES_03771	0.157679123	0.998766585	sulfur carrier protein ThiS	PA0380	PA0380	conserved hypothetical protein
PALES_03781	thiG	-0.07742175	0.998766585	thiazole synthase	PA0381	thiG	thiamine biosynthesis protein, thiazole moiety
PALES_03791	trmB	-0.250084828	0.998766585	tRNA (guanine-N(7)-)-methyltransferase	PA0382	micA	DNA mismatch repair protein MicA
PALES_03801	PALES_03801	0.102897395	0.998766585	hypothetical protein	PA0383	PA0383	conserved hypothetical protein
PALES_03811	PALES_03811	1.794493314	NA	hypothetical protein	PA0384	PA0384	hypothetical protein
PALES_03821	PALES_03821	-0.121148972	0.998766585	hypothetical protein	PA0385	PA0385	hypothetical protein
PALES_03831	PALES_03831	0.25366072	0.998766585	coproporphyrinogen III oxidase	PA0386	PA0386	probable oxidase
PALES_03841	PALES_03841	-0.118152631	0.998766585	putative deoxyribonucleotide triphosphate pyrophosphatase	PA0387	PA0387	conserved hypothetical protein
PALES_03851	PALES_03851	-0.088744877	0.998766585	hypothetical protein	PA0388	PA0388	hypothetical protein
PALES_03861	PALES_03861	-0.778995598	0.998766585	putative methionine biosynthesis protein	PA0389	PA0389	hypothetical protein
PALES_03871	metX	-0.032099975	0.998766585	homoserine O-acetyltransferase	PA0390	metX	homoserine O-acetyltransferase
PALES_03881	PALES_03881	-0.00167402	0.99883709	hypothetical protein	PA0391	PA0391	hypothetical protein
PALES_03901	PALES_03901	-0.196606707	0.998766585	putative YGGT family protein	PA0392	PA0392	conserved hypothetical protein
PALES_03911	proC	-0.08072607	0.998766585	pyrroline-5-carboxylate reductase	PA0393	proC	pyrroline-5-carboxylate reductase
PALES_03921	PALES_03921	0.113994368	0.998766585	putative PLP dependent enzyme	PA0394	PA0394	conserved hypothetical protein
PALES_03931	pilT	-0.179723922	0.998766585	twitching motility protein PilT	PA0395	pilT	twitching motility protein PilT
PALES_03941	pilU	-0.471868269	0.974586438	twitching motility protein PilU	PA0396	pilU	twitching motility protein PilU
PALES_03951	PALES_03951	-0.121954457	0.998766585	putative cation efflux system protein	PA0397	PA0397	probable cation efflux system protein
PALES_03961	PALES_03961	-0.131338255	0.998766585	hypothetical protein	PA0398	PA0398	hypothetical protein
PALES_03971	PALES_03971	0.298148562	0.998766585	cystathionine beta-synthase	PA0399	PA0399	cystathionine beta-synthase
PALES_03981	PALES_03981	-0.344943332	0.998766585	putative cystathionine gamma-lyase	PA0400	PA0400	probable cystathionine gamma-lyase
PALES_03991	pyrC	0.016748016	0.998766585	dihydroorotase	PA0401	PA0401	noncatalytic dihydroorotase-like protein
PALES_04001	pyrB	0.169260267	0.998766585	aspartate carbamoyltransferase catalytic subunit	PA0402	pyrB	aspartate carbamoyltransferase
PALES_04011	pyrR	-0.294587039	0.998766585	bifunctional pyrimidine regulatory protein PyrR uracil phosphoribosyltransferase	PA0403	pyrR	transcriptional regulator PyrR
PALES_04021	yqgF	0.389856667	0.998766585	Holliday junction resolvase-like protein	PA0404	PA0404	conserved hypothetical protein
PALES_04031	PALES_04031	0.658822533	0.971052265	hypothetical protein	PA0405	algH	AlgH
PALES_04041	PALES_04041	0.268977539	0.998766585	putative tonB domain protein	PA0406	tonB3	TonB3
PALES_04051	gshB	0.321049321	0.998766585	glutathione synthetase	PA0407	gshB	glutathione synthetase
PALES_04061	pilG	-0.029744726	0.998766585	twitching motility protein PilG	PA0408	pilG	twitching motility protein PilG
PALES_04071	pilH	0.297300681	0.998766585	twitching motility protein PilH	PA0409	pilH	twitching motility protein PilH
PALES_04081	pilI	0.154160114	0.998766585	twitching motility protein PilI	PA0410	pilI	twitching motility protein PilI
PALES_04091	pilJ	0.034824445	0.998766585	twitching motility protein PilJ	PA0411	pilJ	twitching motility protein PilJ
PALES_04101	pilK	-0.269003799	0.998766585	methyltransferase PilK	PA0412	pilK	methyltransferase PilK
PALES_04111	chpA	0.08218746	0.998766585	still frameshift putative component of chemotactic signal transduction system	PA0413	chpA	component of chemotactic signal transduction system
PALES_04121	chpB	-0.47860581	0.998766585	putative methylesterase	PA0414	chpB	probable methylesterase
PALES_04131	chpC	0.231490692	0.998766585	putative chemotaxis protein	PA0415	chpC	probable chemotaxis protein
PALES_04141	chpD	0.529565608	0.998766585	putative transcriptional regulator	PA0416	chpD	probable transcriptional regulator
PALES_04151	chpE	1.078591282	0.998766585	putative chemotaxis protein	PA0417	chpE	probable chemotaxis protein
PALES_04161	PALES_04161	-0.385981714	0.998766585	hypothetical protein	PA0418	PA0418	hypothetical protein
PALES_04171	PALES_04171	-0.444636524	0.998766585	16S ribosomal RNA methyltransferase RsmE	PA0419	PA0419	conserved hypothetical protein
PALES_04181	bioA	-0.209128482	0.998766585	adenosylmethionine--8-amino-7-oxononanoate transaminase	PA0420	bioA	adenosylmethionine-8-amino-7-oxononanoate aminotransferase
PALES_04191	PALES_04191	-0.201246485	0.998766585	putative monoamine oxidase	PA0421	PA0421	hypothetical protein
PALES_04201	PALES_04201	0.160847636	0.998766585	putative cytochrome b561	PA0422	PA0422	conserved hypothetical protein
PALES_04211	pasP	0.069266126	0.998766585	hypothetical protein	PA0423	pasP	PasP
PALES_04221	mexR	-0.075788756	0.998766585	multidrug resistance operon repressor MexR	PA0424	mexR	multidrug resistance operon repressor MexR
PALES_04231	mexA	0.049442804	0.998766585	Resistance-Nodulation-Cell Division (RND) multidrug efflux membrane fusion protein MexA precursor	PA0425	mexA	Resistance-Nodulation-Cell Division (RND) multidrug efflux membrane fusion protein MexA precursor
PALES_04241	mexB	0.084122491	0.998766585	Resistance-Nodulation-Cell Division (RND) multidrug efflux transporter MexB	PA0426	mexB	Resistance-Nodulation-Cell Division (RND) multidrug efflux transporter MexB
PALES_04251	oprM	0.224645729	0.998766585	Major intrinsic multiple antibiotic resistance efflux outer membrane protein OprM precursor	PA0427	oprM	Major intrinsic multiple antibiotic resistance efflux outer membrane protein OprM precursor
PALES_04261	PALES_04261	-0.015783711	0.998766585	putative ATP-dependent RNA helicase	PA0428	PA0428	probable ATP-dependent RNA helicase
PALES_04271	PALES_04271	-0.069965585	0.998766585	hypothetical protein	PA0429	PA0429	hypothetical protein
PALES_04281	metF	-0.168683967	0.998766585	5,10-methylenetetrahydrofolate reductase	PA0430	metF	5,10-methylenetetrahydrofolate reductase
PALES_04291	PALES_04291	-0.39282162	0.998766585	hypothetical protein	PA0431	PA0431	hypothetical protein
PALES_04301	sahH	-0.0530054	0.998766585	S-adenosyl-L-homocysteine hydrolase	PA0432	sahH	S-adenosyl-L-homocysteine hydrolase
PALES_04311	PALES_04311	0.03045766	0.998766585	hypothetical protein	PA0433	PA0433	hypothetical protein
PALES_04321	PALES_04321	-0.410035401	0.998766585	putative outer membrane ferric siderophore receptor	PA0434	PA0434	hypothetical protein
PALES_04331	PALES_04331	1.715039408	0.998766585	hypothetical protein	PA0435	PA0435	hypothetical protein
PALES_04341	PALES_04341	-0.027590868	0.998766585	putative transcriptional regulator	PA0436	PA0436	probable transcriptional regulator
PALES_04351	codA	-0.005538271	0.998766585	cytosine deaminase	PA0437	codA	cytosine deaminase
PALES_04361	codB	0.368064869	0.998766585	cytosine permease	PA0438	codB	cytosine permease
PALES_04391	dht	-0.430881333	0.998766585	phenylhydantoinase	PA0441	dht	dihydropyrimidinase
PALES_04401	PALES_04401	1.583974963	0.998766585	putative transporter	PA0443	PA0443	probable transporter
PALES_04421	PALES_04421	0.356707189	0.998766585	putative acyl-CoA transferase	PA0446	PA0446	conserved hypothetical protein
PALES_04431	gcdH	0.167086125	0.998766585	glutaryl-CoA dehydrogenase	PA0447	gcdH	glutaryl-CoA dehydrogenase
PALES_04441	PALES_04441	0.349014498	0.998766585	putative transcriptional regulator	PA0448	gcdR	transcriptional regulator, GcdR
PALES_04451	PALES_04451	-0.031327515	0.998766585	putative long-chain acyl-CoA thioester hydrolase family protein	PA0449	PA0449	hypothetical protein
PALES_04461	PALES_04461	0.130608668	0.998766585	putative phosphate transporter	PA0450	PA0450	probable phosphate transporter
PALES_04471	PALES_04471	0.933738588	0.998766585	putative membrane-bound protease	PA0451	PA0451	conserved hypothetical protein
PALES_04481	PALES_04481	0.001581386	0.998940734	putative stomatin-like protein	PA0452	PA0452	probable stomatin-like protein
PALES_04501	PALES_04501	-0.158008199	0.998766585	hypothetical protein	PA0454	PA0454	conserved hypothetical protein
PALES_04511	dbpA	0.079650121	0.998766585	ATP-dependent RNA helicase DbpA	PA0455	dbpA	RNA helicase DbpA
PALES_04521	PALES_04521	-0.081792961	0.998766585	putative cold-shock protein	PA0456	PA0456	probable cold-shock protein
PALES_04531	PALES_04531	-0.104610203	0.998766585	hypothetical protein	PA0457	PA0457	hypothetical protein
PALES_04541	PALES_04541	-0.830553032	0.998766585	putative major facilitator superfamily (MFS) transporter	PA0458	PA0458	probable major facilitator superfamily (MFS) transporter
PALES_04551	PALES_04551	0.438710604	0.998766585	putative ClpA/B protease ATP binding subunit	PA0459	PA0459	probable ClpA/B protease ATP binding subunit
PALES_04561	PALES_04561	0.06669975	0.998766585	hypothetical protein	PA0460	PA0460	hypothetical protein
PALES_04571	PALES_04571	0.271571296	0.998766585	putative acyltransferase	PA0461	PA0461	conserved hypothetical protein
PALES_04581	PALES_04581	-0.156196201	0.998766585	hypothetical protein	PA0462	PA0462	hypothetical protein
PALES_04591	creB	-0.619179364	0.998766585	DNA-binding response regulator CreB	PA0463	creB	two-component response regulator CreB
PALES_04601	creC	-0.392774713	0.998766585	sensory histidine kinase CreC	PA0464	creC	two-component sensor CreC
PALES_04611	creD	-1.036788347	0.231220202	hypothetical protein	PA0465	creD	inner membrane protein CreD
PALES_04621	PALES_04621	-1.206901557	0.998766585	hypothetical protein	PA0466	PA0466	hypothetical protein
PALES_04631	PALES_04631	-0.111524503	0.998766585	putative glutathione S-transferase	PA0467	PA0467	conserved hypothetical protein
PALES_04641	PALES_04641	-0.347629114	0.998766585	putative streptogramin lyase	PA0468	PA0468	hypothetical protein
PALES_04651	PALES_04651	-0.131694005	0.998766585	hypothetical protein	PA0469	PA0469	hypothetical protein
PALES_04661	fiuA	-0.05179859	0.998766585	Ferrichrome receptor FiuA	PA0470	fiuA	Ferrichrome receptor FiuA
PALES_04671	PALES_04671	-0.600474356	0.998766585	putative transmembrane sensor	PA0471	fiuR	FiuR
PALES_04681	PALES_04681	-0.405030997	0.998766585	RNA polymerase sigma factor	PA0472	fiuI	FiuI
PALES_04691	PALES_04691	-0.105528159	0.998766585	putative glutathione S-transferase	PA0473	PA0473	probable glutathione S-transferase
PALES_04711	PALES_04711	-1.364129122	0.998766585	putative transcriptional regulator	PA0475	PA0475	probable transcriptional regulator
PALES_04721	PALES_04721	0.255211763	0.998766585	putative permease	PA0476	PA0476	probable permease
PALES_04731	PALES_04731	-2.053622997	0.998766585	putative transcriptional regulator	PA0477	PA0477	probable transcriptional regulator
PALES_04741	PALES_04741	-0.180498987	0.998766585	putative N-acetyltransferase	PA0478	PA0478	probable N-acetyltransferase
PALES_04751	PALES_04751	-0.868486006	0.998766585	putative transcriptional regulator	PA0479	PA0479	probable transcriptional regulator
PALES_04771	PALES_04771	0.746905597	0.998766585	hypothetical protein	PA0481	PA0481	hypothetical protein
PALES_04781	glcB	0.14279879	0.998766585	malate synthase G	PA0482	glcB	malate synthase G
PALES_04791	PALES_04791	1.6578861	0.998766585	putative acetyltransferase	PA0483	PA0483	probable acetyltransferase
PALES_04801	PALES_04801	-0.166982744	0.998766585	putative ACT domain protein	PA0484	PA0484	conserved hypothetical protein
PALES_04811	PALES_04811	-0.047023416	0.998766585	putative permease	PA0485	PA0485	conserved hypothetical protein
PALES_04821	PALES_04821	0.469157116	0.998766585	serine/threonine protein kinase	PA0486	PA0486	conserved hypothetical protein
PALES_04831	PALES_04831	0.243321933	0.998766585	putative molybdenum transport regulator	PA0487	PA0487	probable molybdenum transport regulator
PALES_04851	PALES_04851	0.781865623	0.998766585	putative phosphoribosyl transferase	PA0489	PA0489	probable phosphoribosyl transferase
PALES_04861	PALES_04861	0.360081548	0.998766585	hypothetical protein	PA0490	PA0490	hypothetical protein
PALES_04871	PALES_04871	-0.391618793	0.998766585	putative transcriptional regulator	PA0491	PA0491	probable transcriptional regulator
PALES_04881	PALES_04881	0.266956673	0.998766585	hypothetical protein	PA0492	PA0492	conserved hypothetical protein
PALES_04891	PALES_04891	-0.888900836	NA	hypothetical protein	PA0493	PA0493	probable biotin-requiring enzyme
PALES_04901	PALES_04901	0.183331425	0.998766585	acetyl-CoA carboxylase biotin carboxylase subunit	PA0494	PA0494	probable acyl-CoA carboxylase subunit
PALES_04911	PALES_04911	-1.221277523	0.998766585	putative hydrolase	PA0495	PA0495	hypothetical protein
PALES_04921	PALES_04921	0.560265053	0.998766585	putative hydrolase	PA0496	PA0496	conserved hypothetical protein
PALES_04931	PALES_04931	-0.084969422	0.998766585	NA	NA	NA	NA
PALES_04941	PALES_04941	0.683953587	0.998766585	NA	NA	NA	NA
PALES_04951	PALES_04951	-0.694758225	0.998766585	NA	NA	NA	NA
PALES_04961	bioB	0.035810578	0.998766585	biotin synthase	PA0500	bioB	biotin synthase
PALES_04971	bioF	-0.130661246	0.998766585	8-amino-7-oxononanoate synthase	PA0501	bioF	8-amino-7-oxononanoate synthase
PALES_04981	PALES_04981	0.163249853	0.998766585	putative biotin biosynthesis protein bioH	PA0502	PA0502	probable biotin biosynthesis protein bioH
PALES_04991	PALES_04991	-0.096170933	0.998766585	putative biotin synthesis protein BioC	PA0503	PA0503	probable biotin synthesis protein BioC
PALES_05001	bioD	-0.621225535	0.998766585	dithiobiotin synthetase	PA0504	bioD	dethiobiotin synthase
PALES_05011	PALES_05011	-0.025350745	0.998766585	hypothetical protein	PA0505	PA0505	hypothetical protein
PALES_05031	PALES_05031	-0.07663574	0.998766585	putative acyl-CoA dehydrogenase	PA0506	PA0506	probable acyl-CoA dehydrogenase
PALES_05041	PALES_05041	-0.759908712	0.998766585	putative acyl-CoA dehydrogenase	PA0507	PA0507	probable acyl-CoA dehydrogenase
PALES_05051	PALES_05051	0.424600211	0.998766585	putative acyl-CoA dehydrogenase	PA0508	PA0508	probable acyl-CoA dehydrogenase
PALES_05061	nirN	0.749061494	0.998766585	putative c-type cytochrome	PA0509	nirN	NirN
PALES_05071	PALES_05071	-0.729397	0.998766585	putative uroporphyrin-III c-methyltransferase	PA0510	nirE	NirE
PALES_05081	nirJ	0.028090991	0.998766585	heme d1 biosynthesis protein NirJ	PA0511	nirJ	heme d1 biosynthesis protein NirJ
PALES_05091	nirH	-1.268031341	0.998766585	heme d1 biosynthesis protein NirH	PA0512	nirH	NirH
PALES_05101	PALES_05101	-0.402760719	0.998766585	putative transcriptional regulator	PA0513	nirG	NirG
PALES_05111	nirL	-0.015234646	0.998766585	heme d1 biosynthesis protein NirL	PA0514	nirL	heme d1 biosynthesis protein NirL
PALES_05131	nirF	0.541549963	0.998766585	heme d1 biosynthesis protein NirF	PA0516	nirF	heme d1 biosynthesis protein NirF
PALES_05141	nirC	1.656225229	NA	putative c-type cytochrome precursor	PA0517	nirC	probable c-type cytochrome precursor
PALES_05151	nirM	-0.654636595	0.998766585	cytochrome c-551 precursor	PA0518	nirM	cytochrome c-551 precursor
PALES_05161	nirS	0.469597531	0.998766585	nitrite reductase precursor	PA0519	nirS	nitrite reductase precursor
PALES_05171	nirQ	-0.10121847	0.998766585	regulatory protein NirQ	PA0520	nirQ	regulatory protein NirQ
PALES_05181	PALES_05181	1.108305413	NA	putative cytochrome c oxidase subunit	PA0521	PA0521	probable cytochrome c oxidase subunit
PALES_05201	norC	0.064182662	0.998766585	nitric-oxide reductase subunit C	PA0523	norC	nitric-oxide reductase subunit C
PALES_05211	norB	0.517908118	0.998766585	nitric-oxide reductase subunit B	PA0524	norB	nitric-oxide reductase subunit B
PALES_05221	PALES_05221	0.028160908	NA	putative dinitrification protein NorD	PA0525	PA0525	probable dinitrification protein NorD
PALES_05241	dnr	-0.045802081	0.998766585	transcriptional regulator Dnr	PA0527	dnr	transcriptional regulator Dnr
PALES_05251	PALES_05251	-0.44903473	0.998766585	putative transcriptional regulator	PA0528	PA0528	probable transcriptional regulator
PALES_05261	PALES_05261	0.333775863	0.998766585	putative sulfurase	PA0529	PA0529	conserved hypothetical protein
PALES_05271	PALES_05271	1.222191452	0.998766585	putative class III pyridoxal phosphate-dependent aminotransferase	PA0530	PA0530	probable class III pyridoxal phosphate-dependent aminotransferase
PALES_05281	PALES_05281	-0.685853138	0.998766585	putative glutamine amidotransferase	PA0531	PA0531	probable glutamine amidotransferase
PALES_05301	PALES_05301	0.295503267	0.998766585	putative transcriptional regulator	PA0533	PA0533	probable transcriptional regulator
PALES_05321	PALES_05321	-0.055374118	0.998766585	putative oxidoreductase	PA0534	pauB1	FAD-dependent oxidoreductase
PALES_05331	PALES_05331	0.414307507	0.998766585	putative transcriptional regulator	PA0535	PA0535	probable transcriptional regulator
PALES_05341	PALES_05341	0.41840949	0.998766585	putative dehydrogenase	PA0536	PA0536	hypothetical protein
PALES_05351	PALES_05351	0.09083867	0.998766585	hypothetical protein	PA0537	PA0537	conserved hypothetical protein
PALES_05361	dsbB	0.461342706	0.998766585	disulfide bond formation protein	PA0538	dsbB	disulfide bond formation protein
PALES_05371	PALES_05371	-0.542009531	0.998766585	hypothetical protein	PA0539	PA0539	hypothetical protein
PALES_05381	PALES_05381	0.029708493	0.998766585	hypothetical protein	PA0540	PA0540	hypothetical protein
PALES_05391	PALES_05391	0.217380943	0.998766585	putative cytochrome c'	PA0541	PA0541	hypothetical protein
PALES_05401	PALES_05401	0.403880947	0.998766585	hypothetical protein	PA0542	PA0542	conserved hypothetical protein
PALES_05411	PALES_05411	1.261009838	NA	putative depolymerase	PA0543	PA0543	hypothetical protein
PALES_05421	PALES_05421	0.48860682	0.998766585	hypothetical protein	PA0544	PA0544	hypothetical protein
PALES_05431	PALES_05431	0.154480971	0.998766585	putative reductase	PA0545	PA0545	hypothetical protein
PALES_05441	metK	-0.113788858	0.998766585	S-adenosylmethionine synthetase	PA0546	metK	methionine adenosyltransferase
PALES_05451	PALES_05451	-0.153712842	0.998766585	putative transcriptional regulator	PA0547	PA0547	probable transcriptional regulator
PALES_05461	tktA	-0.039790023	0.998766585	transketolase	PA0548	tktA	transketolase
PALES_05471	PALES_05471	-0.281961901	0.998766585	hypothetical protein	PA0549	PA0549	hypothetical protein
PALES_05481	PALES_05481	-0.215221408	0.998766585	putative hydroxypyruvate isomerase	PA0550	PA0550	conserved hypothetical protein
PALES_05491	epd	0.050737713	0.998766585	D-erythrose 4-phosphate dehydrogenase	PA0551	epd	D-erythrose 4-phosphate dehydrogenase
PALES_05501	pgk	0.208871899	0.998766585	phosphoglycerate kinase	PA0552	pgk	phosphoglycerate kinase
PALES_05511	PALES_05511	0.254889112	0.998766585	hypothetical protein	PA0553	PA0553	hypothetical protein
PALES_05521	PALES_05521	0.058386096	0.998766585	hypothetical protein	PA0554	PA0554	hypothetical protein
PALES_05531	fda	0.038630035	0.998766585	fructose-1,6-bisphosphate aldolase	PA0555	fda	fructose-1,6-bisphosphate aldolase
PALES_05541	PALES_05541	0.959205058	0.998766585	hypothetical protein	PA0556	PA0556	hypothetical protein
PALES_05561	PALES_05561	-0.095852023	0.998766585	hypothetical protein	PA0558	PA0558	conserved hypothetical protein
PALES_05571	PALES_05571	0.004688814	0.998766585	putative periplasmic protein	PA0559	PA0559	conserved hypothetical protein
PALES_05581	PALES_05581	0.403559262	0.998766585	putative metal-dependent hydrolase	PA0560	PA0560	conserved hypothetical protein
PALES_05591	PALES_05591	0.382676001	0.998766585	putative hydrolase	PA0562	PA0562	probable hydrolase
PALES_05601	PALES_05601	-0.202960221	0.998766585	hypothetical protein	PA0563	PA0563	conserved hypothetical protein
PALES_05611	PALES_05611	-0.550599669	0.998766585	putative transcriptional regulator	PA0564	PA0564	probable transcriptional regulator
PALES_05621	PALES_05621	-0.680213822	0.998766585	hypothetical protein	PA0565	PA0565	conserved hypothetical protein
PALES_05631	PALES_05631	0.434603319	0.998766585	hypothetical protein	PA0566	PA0566	hypothetical protein
PALES_05641	PALES_05641	0.286647242	0.998766585	hypothetical protein	PA0567	PA0567	conserved hypothetical protein
PALES_05651	PALES_05651	0.099102058	0.998766585	hypothetical protein	PA0568	PA0568	hypothetical protein
PALES_05661	PALES_05661	-0.136472024	0.998766585	hypothetical protein	PA0569	PA0569	hypothetical protein
PALES_05681	PALES_05681	-0.058544532	0.998766585	hypothetical protein	PA0571	PA0571	hypothetical protein
PALES_05691	PALES_05691	0.406862113	0.998766585	hypothetical protein	PA0572	PA0572	hypothetical protein
PALES_05701	PALES_05701	-0.242621851	0.998766585	hypothetical protein	PA0573	PA0573	hypothetical protein
PALES_05711	PALES_05711	0.093299685	0.998766585	hypothetical protein	PA0574	PA0574	hypothetical protein
PALES_05721	PALES_05721	0.241971927	0.998766585	hypothetical protein	PA0575	rmcA	redox regulator of c_di_GMP, RmcA
PALES_05731	rpoD	0.111763978	0.998766585	RNA polymerase sigma factor RpoD	PA0576	rpoD	sigma factor RpoD
PALES_05741	dnaG	0.014346449	0.998766585	DNA primase	PA0577	dnaG	DNA primase
PALES_05751	PALES_05751	-0.05374193	0.998766585	hypothetical protein	PA0578	PA0578	conserved hypothetical protein
PALES_05761	rpsU	-0.065207405	0.998766585	30S ribosomal protein S21	PA0579	rpsU	30S ribosomal protein S21
PALES_05771	gcp	-0.688275425	0.998766585	O-sialoglycoprotein endopeptidase	PA0580	gcp	O-sialoglycoprotein endopeptidase
PALES_05781	PALES_05781	-0.480636609	0.998766585	putative glycerol-3-phosphate acyltransferase PlsY	PA0581	PA0581	conserved hypothetical protein
PALES_05791	folB	0.229815462	0.998766585	dihydroneopterin aldolase	PA0582	folB	dihydroneopterin aldolase
PALES_05801	PALES_05801	-0.109543337	0.998766585	putative 2-amino-4-hydroxy-6-hydroxymethyldihydropteridine pyrophosphokinase	PA0583	PA0583	hypothetical protein
PALES_05811	cca	0.300472237	0.998766585	multifunctional tRNA nucleotidyl transferase/2'3'-cyclic phosphodiesterase/2'nucleotidase/phosphatase	PA0584	cca	tRNA nucleotidyl transferase
PALES_05821	PALES_05821	-0.489276711	0.998766585	hypothetical protein	PA0585	PA0585	hypothetical protein
PALES_05831	PALES_05831	-0.113174483	0.998766585	SpoVR family protein	PA0586	PA0586	conserved hypothetical protein
PALES_05841	PALES_05841	-0.386162577	0.998766585	hypothetical protein	PA0587	PA0587	conserved hypothetical protein
PALES_05851	PALES_05851	-0.257048348	0.998766585	putative protein kinase	PA0588	PA0588	conserved hypothetical protein
PALES_05861	glpE	-0.015979378	0.998766585	thiosulfate sulfurtransferase	PA0589	PA0589	conserved hypothetical protein
PALES_05871	apaH	-0.15171731	0.998766585	diadenosine tetraphosphatase	PA0590	apaH	bis(5'-nucleosyl)-tetraphosphatase
PALES_05881	apaG	-0.079518439	0.998766585	ApaG	PA0591	PA0591	conserved hypothetical protein
PALES_05891	ksgA	-0.184172147	0.998766585	dimethyladenosine transferase	PA0592	ksgA	rRNA (adenine-N6,N6)-dimethyltransferase
PALES_05901	pdxA	0.352964379	0.998766585	4-hydroxythreonine-4-phosphate dehydrogenase	PA0593	pdxA	pyridoxal phosphate biosynthetic protein PdxA
PALES_05911	surA	0.013499925	0.998766585	peptidyl-prolyl cis-trans isomerase SurA	PA0594	surA	peptidyl-prolyl cis-trans isomerase SurA
PALES_05921	ostA	0.029058643	0.998766585	organic solvent tolerance protein OstA precursor	PA0595	lptD	LPS-assembly protein LptD
PALES_05931	PALES_05931	-0.201494291	0.998766585	putative phosphotransferase	PA0596	PA0596	hypothetical protein
PALES_05941	PALES_05941	-1.105233481	0.875537374	putative nucleotidyl transferase	PA0597	PA0597	probable nucleotidyl transferase
PALES_05951	PALES_05951	0.159561831	0.998766585	putative DnaJ-like protein DjlA	PA0598	PA0598	hypothetical protein
PALES_05961	PALES_05961	0.212522589	0.998766585	hypothetical protein	PA0599	PA0599	hypothetical protein
PALES_05971	PALES_05971	0.382738302	0.998766585	putative two-component sensor	PA0600	agtS	two-component sensor, AgtS
PALES_05981	PALES_05981	0.263790157	0.998766585	putative two-component response regulator	PA0601	agtR	two-component response regulator, AgtR
PALES_05991	PALES_05991	0.00583238	0.998766585	putative binding protein component of ABC transporter	PA0602	PA0602	probable binding protein component of ABC transporter
PALES_06001	PALES_06001	0.001479606	0.99883709	putative ATP-binding component of ABC transporter	PA0603	agtA	AgtA
PALES_06011	PALES_06011	0.098786965	0.998766585	putative binding protein component of ABC transporter	PA0604	agtB	AgtB
PALES_06021	PALES_06021	-0.05061787	0.998766585	putative permease of ABC transporter	PA0605	agtC	AgtC
PALES_06031	PALES_06031	-0.35312626	0.998766585	putative permease of ABC transporter	PA0606	agtD	AgtD
PALES_06041	rpe	0.054070934	0.998766585	ribulose-phosphate 3-epimerase	PA0607	rpe	ribulose-phosphate 3-epimerase
PALES_06051	PALES_06051	-0.245004248	0.998766585	phosphoglycolate phosphatase	PA0608	PA0608	probable phosphoglycolate phosphatase
PALES_06061	trpE	0.181248046	0.998766585	anthranilate synthase component I	PA0609	trpE	anthranilate synthetase component I
PALES_06071	prtN	0.40920794	0.998766585	transcriptional regulator PrtN	PA0610	prtN	transcriptional regulator PrtN
PALES_06081	prtR	-0.074034387	0.998766585	transcriptional regulator PrtR	PA0611	prtR	transcriptional regulator PrtR
PALES_06101	PALES_06101	-0.170188343	0.998766585	hypothetical protein	PA0613	PA0613	hypothetical protein
PALES_06121	PALES_06121	0.749316984	0.998766585	hypothetical protein	PA0615	PA0615	hypothetical protein
PALES_06131	PALES_06131	0.291311887	0.998766585	putative baseplate assembly protein V	PA0616	PA0616	hypothetical protein
PALES_06141	PALES_06141	-0.085944202	0.998766585	putative bacteriophage protein	PA0617	PA0617	probable bacteriophage protein
PALES_06151	PALES_06151	-0.229371495	0.998766585	putative bacteriophage protein	PA0618	PA0618	probable bacteriophage protein
PALES_06161	PALES_06161	-0.456866392	0.998766585	putative bacteriophage protein	PA0619	PA0619	probable bacteriophage protein
PALES_06171	PALES_06171	-0.220471523	0.998766585	putative bacteriophage protein	PA0620	PA0620	probable bacteriophage protein
PALES_06181	PALES_06181	-0.590580978	0.855733175	putative bacteriophage protein	PA0622	PA0622	probable bacteriophage protein
PALES_06191	PALES_06191	-0.713653839	0.998766585	putative bacteriophage protein	PA0623	PA0623	probable bacteriophage protein
PALES_06201	PALES_06201	-0.079843196	0.998766585	hypothetical protein	PA0624	PA0624	hypothetical protein
PALES_06211	PALES_06211	-0.613364781	0.92874241	putative tail length determinator protein	PA0625	PA0625	hypothetical protein
PALES_06221	PALES_06221	1.057119637	0.998766585	putative tail formation protein	PA0626	PA0626	hypothetical protein
PALES_06241	PALES_06241	-0.41052552	0.998766585	putative phage late control gene D protein	PA0628	PA0628	conserved hypothetical protein
PALES_06281	trpG	0.14222712	0.998766585	anthranilate synthase component II	PA0649	trpG	anthranilate synthase component II
PALES_06291	trpD	0.009502594	0.998766585	anthranilate phosphoribosyltransferase	PA0650	trpD	anthranilate phosphoribosyltransferase
PALES_06301	trpC	-0.295742105	0.998766585	indole-3-glycerol-phosphate synthase	PA0651	trpC	indole-3-glycerol-phosphate synthase
PALES_06311	vfr	0.016860816	0.998766585	cAMP-regulatory protein	PA0652	vfr	transcriptional regulator Vfr
PALES_06321	PALES_06321	-0.20596606	0.998766585	putative redox protein	PA0653	PA0653	conserved hypothetical protein
PALES_06331	speD	-0.086703434	0.998766585	S-adenosylmethionine decarboxylase	PA0654	speD	S-adenosylmethionine decarboxylase proenzyme
PALES_06341	PALES_06341	-0.08432618	0.998766585	putative ubiquinone biosynthesis protein	PA0655	PA0655	hypothetical protein
PALES_06351	PALES_06351	-0.476304219	0.998766585	putative HIT family protein	PA0656	PA0656	probable HIT family protein
PALES_06361	PALES_06361	0.132021056	0.998766585	putative ATPase	PA0657	PA0657	probable ATPase
PALES_06371	PALES_06371	-0.059087236	0.998766585	putative short-chain dehydrogenase	PA0658	PA0658	probable short-chain dehydrogenase
PALES_06381	PALES_06381	-0.077665849	0.998766585	hypothetical protein	PA0659	PA0659	hypothetical protein
PALES_06391	PALES_06391	0.031797836	0.998766585	putative 2-nitropropane dioxygenase	PA0660	PA0660	NAD(P)H:quinone reductase
PALES_06401	PALES_06401	-0.004331738	0.998766585	hypothetical protein	PA0661	PA0661	conserved hypothetical protein
PALES_06411	argC	0.44863559	0.998766585	N-acetyl-gamma-glutamyl-phosphate reductase	PA0662	argC	N-acetyl-gamma-glutamyl-phosphate reductase
PALES_06421	PALES_06421	0.466871803	0.998766585	hypothetical protein	PA0663	PA0663	hypothetical protein
PALES_06431	PALES_06431	-0.022679953	0.998766585	putative integral membrane protein	PA0664	PA0664	hypothetical protein
PALES_06441	PALES_06441	-0.069832347	0.998766585	iron-sulfur cluster insertion protein ErpA	PA0665	PA0665	conserved hypothetical protein
PALES_06451	anmK	-0.001719069	0.99883709	anhydro-N-acetylmuramic acid kinase	PA0666	PA0666	conserved hypothetical protein
PALES_06461	PALES_06461	0.079625612	0.998766585	putative metallopeptidase	PA0667	mepM	MepM
PALES_06471	tyrZ	-0.07117876	0.998766585	tyrosyl-tRNA synthetase	PA0668	tyrZ	tyrosyl-tRNA synthetase 2
PALES_06472	PALES_06472	1.119382854	0.855733175	NA	NA	NA	NA
PALES_06475	PALES_06475	-0.023447339	0.998766585	NA	NA	NA	NA
PALES_06481	birA	0.003002515	0.998766585	biotin--protein ligase	PA4280	birA	BirA bifunctional protein
PALES_06491	PALES_06491	-0.39261839	0.998766585	pantothenate kinase	PA4279	PA4279	hypothetical protein
PALES_06501	PALES_06501	-0.13368326	0.998766585	hypothetical protein	PA4278	PA4278	hypothetical protein
PALES_06502	PALES_06502	-0.178364977	0.998766585	NA	NA	NA	NA
PALES_06503	PALES_06503	-0.036588339	0.998766585	NA	NA	NA	NA
PALES_06504	PALES_06504	0.277371642	0.998766585	NA	NA	NA	NA
PALES_06511	tufB	0.077324861	0.998766585	elongation factor Tu	PA4277	tufB	elongation factor Tu
PALES_06521	secE	0.028053403	0.998766585	preprotein translocase subunit SecE	PA4276	secE	secretion protein SecE
PALES_06531	nusG	0.117201086	0.998766585	transcription antitermination protein NusG	PA4275	nusG	transcription antitermination protein NusG
PALES_06541	rplK	0.061107181	0.998766585	50S ribosomal protein L11	PA4274	rplK	50S ribosomal protein L11
PALES_06551	rplA	-0.173212506	0.998766585	50S ribosomal protein L1	PA4273	rplA	50S ribosomal protein L1
PALES_06561	rplJ	-0.233745455	0.998766585	50S ribosomal protein L10	PA4272	rplJ	50S ribosomal protein L10
PALES_06571	rplL	-0.151616839	0.998766585	50S ribosomal protein L7/L12	PA4271	rplL	50S ribosomal protein L7 / L12
PALES_06581	rpoB	-0.087565654	0.998766585	DNA-directed RNA polymerase subunit beta	PA4270	rpoB	DNA-directed RNA polymerase beta chain
PALES_06591	rpoC	-0.091338085	0.998766585	DNA-directed RNA polymerase subunit beta'	PA4269	rpoC	DNA-directed RNA polymerase beta* chain
PALES_06601	rpsL	-0.002666278	0.998766585	30S ribosomal protein S12	PA4268	rpsL	30S ribosomal protein S12
PALES_06611	rpsG	-0.034264648	0.998766585	30S ribosomal protein S7	PA4267	rpsG	30S ribosomal protein S7
PALES_06621	fusA1	-0.032724857	0.998766585	elongation factor G	PA4266	fusA1	elongation factor G
PALES_06631	tufA	0.054726493	0.998766585	elongation factor Tu	PA4265	tufA	elongation factor Tu
PALES_06641	rpsJ	-0.359948343	0.998766585	30S ribosomal protein S10	PA4264	rpsJ	30S ribosomal protein S10
PALES_06651	rplC	-0.188217567	0.998766585	50S ribosomal protein L3	PA4263	rplC	50S ribosomal protein L3
PALES_06661	rplD	-0.219453654	0.998766585	50S ribosomal protein L4	PA4262	rplD	50S ribosomal protein L4
PALES_06671	rplW	-0.027696422	0.998766585	50S ribosomal protein L23	PA4261	rplW	50S ribosomal protein L23
PALES_06681	rplB	-0.098104979	0.998766585	50S ribosomal protein L2	PA4260	rplB	50S ribosomal protein L2
PALES_06691	rpsS	-0.399758605	0.629002683	30S ribosomal protein S19	PA4259	rpsS	30S ribosomal protein S19
PALES_06701	rplV	-0.208673937	0.998766585	50S ribosomal protein L22	PA4258	rplV	50S ribosomal protein L22
PALES_06711	rpsC	0.023571712	0.998766585	30S ribosomal protein S3	PA4257	rpsC	30S ribosomal protein S3
PALES_06721	rplP	-0.026260427	0.998766585	50S ribosomal protein L16	PA4256	rplP	50S ribosomal protein L16
PALES_06731	rpmC	-0.531807348	0.652451729	50S ribosomal protein L29	PA4255	rpmC	50S ribosomal protein L29
PALES_06741	rpsQ	-0.215366594	0.998766585	30S ribosomal protein S17	PA4254	rpsQ	30S ribosomal protein S17
PALES_06751	rplN	-0.089104282	0.998766585	50S ribosomal protein L14	PA4253	rplN	50S ribosomal protein L14
PALES_06761	rplX	-0.190909369	0.998766585	50S ribosomal protein L24	PA4252	rplX	50S ribosomal protein L24
PALES_06771	rplE	-0.317000867	0.998766585	50S ribosomal protein L5	PA4251	rplE	50S ribosomal protein L5
PALES_06781	rpsN	-0.445067642	0.998766585	30S ribosomal protein S14	PA4250	rpsN	30S ribosomal protein S14
PALES_06791	rpsH	-0.215154778	0.998766585	30S ribosomal protein S8	PA4249	rpsH	30S ribosomal protein S8
PALES_06801	rplF	-0.324330705	0.998766585	50S ribosomal protein L6	PA4248	rplF	50S ribosomal protein L6
PALES_06811	rplR	-0.154098994	0.998766585	50S ribosomal protein L18	PA4247	rplR	50S ribosomal protein L18
PALES_06821	rpsE	-0.055163956	0.998766585	30S ribosomal protein S5	PA4246	rpsE	30S ribosomal protein S5
PALES_06831	rpmD	-0.113621276	0.998766585	50S ribosomal protein L30	PA4245	rpmD	50S ribosomal protein L30
PALES_06841	rplO	-0.355466006	0.998766585	50S ribosomal protein L15	PA4244	rplO	50S ribosomal protein L15
PALES_06851	secY	-0.255774206	0.998766585	preprotein translocase subunit SecY	PA4243	secY	secretion protein SecY
PALES_06861	rpsM	-0.190723591	0.998766585	30S ribosomal protein S13	PA4241	rpsM	30S ribosomal protein S13
PALES_06871	rpsK	-0.178936639	0.998766585	30S ribosomal protein S11	PA4240	rpsK	30S ribosomal protein S11
PALES_06881	rpsD	-0.130120367	0.998766585	30S ribosomal protein S4	PA4239	rpsD	30S ribosomal protein S4
PALES_06891	rpoA	-0.127344455	0.998766585	DNA-directed RNA polymerase subunit alpha	PA4238	rpoA	DNA-directed RNA polymerase alpha chain
PALES_06901	rplQ	-0.051210168	0.998766585	50S ribosomal protein L17	PA4237	rplQ	50S ribosomal protein L17
PALES_06911	katA	0.116886193	0.998766585	catalase	PA4236	katA	catalase
PALES_06921	bfrA	0.808907891	0.51687115	bacterioferritin	PA4235	ftnA	bacterial ferritin
PALES_06931	uvrA	-0.12611662	0.998766585	excinuclease ABC subunit A	PA4234	uvrA	excinuclease ABC subunit A
PALES_06941	PALES_06941	-0.093027829	0.998766585	putative major facilitator superfamily (MFS) transporter	PA4233	PA4233	probable major facilitator superfamily (MFS) transporter
PALES_06951	ssb	-0.022829913	0.998766585	single-stranded DNA-binding protein	PA4232	ssb	single-stranded DNA-binding protein
PALES_06961	pchA	-0.329786949	0.998766585	salicylate biosynthesis isochorismate synthase	PA4231	pchA	salicylate biosynthesis isochorismate synthase
PALES_06971	pchB	-0.501194727	0.998766585	isochorismate-pyruvate lyase	PA4230	pchB	salicylate biosynthesis protein PchB
PALES_06981	pchC	2.030114276	0.229775552	pyochelin biosynthetic protein PchC	PA4229	pchC	pyochelin biosynthetic protein PchC
PALES_06991	pchD	-0.125026904	0.998766585	pyochelin biosynthesis protein PchD	PA4228	pchD	pyochelin biosynthesis protein PchD
PALES_07001	pchR	-0.540371178	0.998766585	transcriptional regulator PchR	PA4227	pchR	transcriptional regulator PchR
PALES_07011	pchE	0.137958022	0.998766585	dihydroaeruginoic acid synthetase	PA4226	pchE	dihydroaeruginoic acid synthetase
PALES_07021	pchF	-0.341672442	0.998766585	pyochelin synthetase	PA4225	pchF	pyochelin synthetase
PALES_07031	pchG	-0.309404722	0.998766585	pyochelin biosynthetic protein PchG	PA4224	pchG	pyochelin biosynthetic protein PchG
PALES_07041	PALES_07041	-0.426683664	0.998766585	putative ATP-binding component of ABC transporter	PA4223	PA4223	probable ATP-binding component of ABC transporter
PALES_07051	PALES_07051	0.018991336	0.998766585	putative ATP-binding component of ABC transporter	PA4222	PA4222	probable ATP-binding component of ABC transporter
PALES_07061	fptA	-0.064499321	0.998766585	Fe(III)-pyochelin outer membrane receptor precursor	PA4221	fptA	Fe(III)-pyochelin outer membrane receptor precursor
PALES_07071	PALES_07071	0.235767568	0.998766585	hypothetical protein	PA4220	PA4220	hypothetical protein
PALES_07081	PALES_07081	-0.431645396	0.998766585	hypothetical protein	PA4219	ampO	AmpO
PALES_07091	PALES_07091	-0.943431495	0.815147946	putative transporter	PA4218	ampP	AmpP
PALES_07101	phzS	0.005194875	0.998766585	hypothetical protein	PA4217	phzS	flavin-containing monooxygenase
PALES_07111	phzG1	0.302546388	0.998766585	putative pyridoxamine 5'-phosphate oxidase	PA1905	phzG2	probable pyridoxamine 5'-phosphate oxidase
PALES_07111	phzG1	0.302546388	0.998766585	putative pyridoxamine 5'-phosphate oxidase	PA4216	phzG1	probable pyridoxamine 5'-phosphate oxidase
PALES_07171	phzA1	-0.185393527	0.998766585	putative phenazine biosynthesis protein	PA4210	phzA1	probable phenazine biosynthesis protein
PALES_07181	phzM	-0.105690246	0.998766585	putative phenazine-specific methyltransferase	PA4209	phzM	probable phenazine-specific methyltransferase
PALES_07191	opmD	-0.050092789	0.998766585	putative outer membrane protein precursor	PA4208	opmD	probable outer membrane protein precursor
PALES_07201	mexI	0.675435406	0.216659552	putative Resistance-Nodulation-Cell Division (RND) efflux transporter	PA4207	mexI	probable Resistance-Nodulation-Cell Division (RND) efflux transporter
PALES_07211	mexH	0.150040415	0.998766585	putative Resistance-Nodulation-Cell Division (RND) efflux membrane fusion protein precursor	PA4206	mexH	probable Resistance-Nodulation-Cell Division (RND) efflux membrane fusion protein precursor
PALES_07221	mexG	0.789553724	0.067855608	hypothetical protein	PA4205	mexG	hypothetical protein
PALES_07231	PALES_07231	0.16557496	0.998766585	putative 3-carboxymuconate cyclase	PA4204	ppgL	periplasmic gluconolactonase, PpgL
PALES_07241	PALES_07241	0.322648535	0.998766585	putative transcriptional regulator	PA4203	nmoR	NmoR
PALES_07251	PALES_07251	-0.099534725	0.998766585	hypothetical protein	PA4202	nmoA	nitronate monooxygenase NmoA
PALES_07261	ddlA	-0.056250191	0.998766585	D-alanine-D-alanine ligase A	PA4201	ddlA	D-alanine-D-alanine ligase A
PALES_07271	PALES_07271	0.024227712	0.998766585	hypothetical protein	PA4200	PA4200	hypothetical protein
PALES_07281	PALES_07281	-0.077161615	0.998766585	putative acyl-CoA dehydrogenase	PA4199	PA4199	probable acyl-CoA dehydrogenase
PALES_07291	PALES_07291	0.093909754	0.998766585	acyl-CoA synthetase	PA4198	PA4198	probable AMP-binding enzyme
PALES_07301	PALES_07301	0.089157007	0.998766585	putative two-component sensor	PA4197	bfiS	BfiS
PALES_07311	PALES_07311	-0.167561536	0.998766585	putative two-component response regulator	PA4196	bfiR	BfiR
PALES_07321	PALES_07321	-0.564127555	0.998766585	NA	NA	NA	NA
PALES_07331	PALES_07331	-0.554982837	0.998766585	NA	NA	NA	NA
PALES_07341	PALES_07341	0.801464434	0.998766585	NA	NA	NA	NA
PALES_07351	PALES_07351	0.037567855	0.998766585	NA	NA	NA	NA
PALES_07361	PALES_07361	0.670506893	0.998766585	NA	NA	NA	NA
PALES_07371	pqsL	0.171221577	0.998766585	putative monooxygenase	PA4190	pqsL	probable FAD-dependent monooxygenase
PALES_07411	PALES_07411	-0.765661373	0.998766585	putative oxidoreductase	PA4186	PA4186	hypothetical protein
PALES_07421	PALES_07421	-0.189367473	0.998766585	putative transcriptional regulator	PA4185	PA4185	probable transcriptional regulator
PALES_07431	PALES_07431	0.09572526	0.998766585	putative transcriptional regulator	PA4184	souR	sarcosine oxidation and utilization regulator SouR
PALES_07441	PALES_07441	0.453508549	0.998766585	hypothetical protein	PA4183	PA4183	hypothetical protein
PALES_07451	PALES_07451	0.650088891	0.998766585	putative transcriptional regulator	PA4182	PA4182	hypothetical protein
PALES_07471	PALES_07471	-0.09140993	0.998766585	acetolactate synthase	PA4180	PA4180	probable acetolactate synthase large subunit
PALES_07481	PALES_07481	0.045279894	0.998766585	putative porin	PA4179	PA4179	probable porin
PALES_07491	PALES_07491	-0.322320015	0.998766585	hypothetical protein	PA4178	eftM	SAM-dependent methyltransferase , EftM
PALES_07511	ppiC2	1.253638957	0.998766585	peptidyl-prolyl cis-trans isomerase C2	PA4176	ppiC2	peptidyl-prolyl cis-trans isomerase C2
PALES_07521	piv	0.100252971	0.998766585	protease IV	PA4175	piv	protease IV
PALES_07531	PALES_07531	1.852850217	NA	putative transcriptional regulator	PA4174	PA4174	probable transcriptional regulator
PALES_07551	PALES_07551	-0.146611363	0.998766585	putative nuclease	PA4172	PA4172	probable nuclease
PALES_07561	PALES_07561	0.567590429	0.998766585	putative protease	PA4171	PA4171	probable protease
PALES_07571	PALES_07571	0.041540231	0.998766585	putative oxidoreductase	PA4170	PA4170	hypothetical protein
PALES_07581	PALES_07581	0.876061771	0.998766585	putative transcriptional regulator	PA4169	PA4169	conserved hypothetical protein
PALES_07591	fpvB	-0.560421546	0.825930528	second ferric pyoverdine receptor FpvB	PA4168	fpvB	second ferric pyoverdine receptor FpvB
PALES_07601	dkgB	-0.212879696	0.998766585	2,5-diketo-D-gluconate reductase B	PA4167	PA4167	probable oxidoreductase
PALES_07611	PALES_07611	0.134507136	0.998766585	putative acetyltransferase	PA4166	PA4166	probable acetyltransferase
PALES_07621	PALES_07621	-0.151333599	0.998766585	putative transcriptional regulator	PA4165	PA4165	probable transcriptional regulator
PALES_07631	PALES_07631	0.062824789	0.998766585	hypothetical protein	PA4164	PA4164	hypothetical protein
PALES_07641	PALES_07641	-0.110767087	0.998766585	amidase	PA4163	PA4163	hypothetical protein
PALES_07651	PALES_07651	0.169617655	0.998766585	short chain dehydrogenase	PA4162	PA4162	probable short-chain dehydrogenase
PALES_07681	fepB	1.415737901	0.998766585	iron-enterobactin transporter periplasmic binding protein	PA4159	fepB	ferrienterobactin-binding periplasmic protein precursor FepB
PALES_07691	fepC	-0.416500385	0.998766585	ferric enterobactin transport protein FepC	PA4158	fepC	ferric enterobactin transport protein FepC
PALES_07701	PALES_07701	-1.47867602	0.998766585	putative transcriptional regulator	PA4157	PA4157	probable transcriptional regulator
PALES_07711	PALES_07711	-0.351399274	0.998766585	putative TonB-dependent receptor	PA4156	fvbA	FvbA
PALES_07721	PALES_07721	-0.422689019	0.998766585	putative oxidoreductase	PA4155	PA4155	hypothetical protein
PALES_07731	PALES_07731	0.052204643	0.998766585	putative SH3 domain protein	PA4154	PA4154	conserved hypothetical protein
PALES_07741	PALES_07741	-0.448182115	0.998766585	2,3-butanediol dehydrogenase	PA4153	PA4153	2,3-butanediol dehydrogenase
PALES_07751	PALES_07751	-0.588165007	0.998766585	branched-chain alpha-keto acid dehydrogenase subunit E2	PA4152	PA4152	probable hydrolase
PALES_07761	acoB	-1.318014579	0.998766585	acetoin catabolism protein AcoB	PA4151	acoB	acetoin catabolism protein AcoB
PALES_07771	PALES_07771	-1.780436989	0.621244439	putative dehydrogenase E1 component	PA4150	PA4150	probable dehydrogenase E1 component
PALES_07801	acoR	-0.201451509	0.998766585	transcriptional regulator AcoR	PA4147	acoR	transcriptional regulator AcoR
PALES_07821	PALES_07821	-0.355008535	0.998766585	putative transcriptional regulator	PA4145	PA4145	probable transcriptional regulator
PALES_07831	PALES_07831	0.39303283	0.998766585	putative outer membrane protein precursor	PA4144	PA4144	probable outer membrane protein precursor
PALES_07841	PALES_07841	0.75427707	0.998766585	putative toxin transporter	PA4143	PA4143	probable toxin transporter
PALES_07851	PALES_07851	-0.654018559	0.998766585	putative secretion protein	PA4142	PA4142	probable secretion protein
PALES_07861	PALES_07861	0.267100782	0.998766585	hypothetical protein	PA4141	PA4141	hypothetical protein
PALES_07871	PALES_07871	0.597535395	0.998766585	putative cholesterol oxidase	PA4140	PA4140	hypothetical protein
PALES_07881	PALES_07881	0.392588667	0.998766585	hypothetical protein	PA4139	PA4139	hypothetical protein
PALES_07891	PALES_07891	-0.323106042	0.998766585	NA	NA	NA	NA
PALES_07901	PALES_07901	-0.101183048	0.998766585	NA	NA	NA	NA
PALES_07911	PALES_07911	-0.162846992	0.998766585	NA	NA	NA	NA
PALES_07921	PALES_07921	-0.703277934	0.998766585	NA	NA	NA	NA
PALES_07931	PALES_07931	-0.10592672	0.998766585	NA	NA	NA	NA
PALES_07941	PALES_07941	-0.687264273	0.998766585	NA	NA	NA	NA
PALES_07951	PALES_07951	-0.635832735	0.998766585	NA	NA	NA	NA
PALES_07961	PALES_07961	0.291777965	0.998766585	NA	NA	NA	NA
PALES_07971	PALES_07971	-0.853818773	0.618838419	NA	NA	NA	NA
PALES_07981	PALES_07981	-0.25676636	0.998766585	NA	NA	NA	NA
PALES_08001	PALES_08001	-0.564596847	0.998766585	NA	NA	NA	NA
PALES_08011	PALES_08011	-0.38127562	0.998766585	NA	NA	NA	NA
PALES_08021	PALES_08021	-0.371802796	0.998766585	NA	NA	NA	NA
PALES_08031	PALES_08031	-0.350401946	0.998766585	NA	NA	NA	NA
PALES_08041	PALES_08041	0.186341092	0.998766585	NA	NA	NA	NA
PALES_08051	PALES_08051	-0.105238233	0.998766585	NA	NA	NA	NA
PALES_08071	PALES_08071	0.19658264	0.998766585	NA	NA	NA	NA
PALES_08072	PALES_08072	-0.926471647	0.85091291	NA	NA	NA	NA
PALES_08081	PALES_08081	-0.312226675	0.998766585	NA	NA	NA	NA
PALES_08091	PALES_08091	-0.188345711	0.998766585	NA	NA	NA	NA
PALES_08101	PALES_08101	-0.82080166	0.998766585	NA	NA	NA	NA
PALES_08111	PALES_08111	-0.619400488	0.998766585	NA	NA	NA	NA
PALES_08131	PALES_08131	-0.570835834	0.998766585	NA	NA	NA	NA
PALES_08141	PALES_08141	-0.263653717	0.998766585	NA	NA	NA	NA
PALES_08151	PALES_08151	-0.235973865	0.998766585	NA	NA	NA	NA
PALES_08161	PALES_08161	-0.109978568	0.998766585	NA	NA	NA	NA
PALES_08171	PALES_08171	-0.439381258	0.998766585	NA	NA	NA	NA
PALES_08191	PALES_08191	-0.219935873	0.998766585	NA	NA	NA	NA
PALES_08201	PALES_08201	-0.043329397	0.998766585	NA	NA	NA	NA
PALES_08211	PALES_08211	-0.314412358	0.998766585	NA	NA	NA	NA
PALES_08221	PALES_08221	-0.312129287	0.998766585	NA	NA	NA	NA
PALES_08241	PALES_08241	-0.639169507	0.998766585	NA	NA	NA	NA
PALES_08251	PALES_08251	-0.580553144	0.998766585	NA	NA	NA	NA
PALES_08261	PALES_08261	-0.125244227	0.998766585	NA	NA	NA	NA
PALES_08271	PALES_08271	-0.18248285	0.998766585	NA	NA	NA	NA
PALES_08281	PALES_08281	-0.26821897	0.998766585	NA	NA	NA	NA
PALES_08301	PALES_08301	0.546672926	0.998766585	NA	NA	NA	NA
PALES_08311	PALES_08311	0.181331179	0.998766585	hypothetical protein	PA0648	PA0648	hypothetical protein
PALES_08321	PALES_08321	0.599480278	0.998766585	NA	NA	NA	NA
PALES_08331	tyrS	0.048205147	0.998766585	tyrosyl-tRNA synthetase	PA4138	tyrS	tyrosyl-tRNA synthetase
PALES_08341	PALES_08341	0.58502027	0.998766585	putative porin	PA4137	PA4137	probable porin
PALES_08351	PALES_08351	0.035839584	0.998766585	putative major facilitator superfamily (MFS) transporter	PA4136	PA4136	probable major facilitator superfamily (MFS) transporter
PALES_08361	PALES_08361	0.142652854	0.998766585	putative transcriptional regulator	PA4135	PA4135	probable transcriptional regulator
PALES_08371	PALES_08371	-0.411366214	0.998766585	hypothetical protein	PA4134	PA4134	hypothetical protein
PALES_08381	PALES_08381	-0.187659965	0.998766585	cytochrome c oxidase subunit (cbb3-type)	PA4133	PA4133	cytochrome c oxidase subunit (cbb3-type)
PALES_08391	PALES_08391	-0.565098295	0.692388231	putative transcriptional regulator, GntR family	PA4132	mpaR	MpaR
PALES_08401	PALES_08401	-0.327572343	0.998766585	putative iron-sulfur protein	PA4131	PA4131	probable iron-sulfur protein
PALES_08411	PALES_08411	-0.271741696	0.998766585	putative sulfite or nitrite reductase	PA4130	PA4130	probable sulfite or nitrite reductase
PALES_08421	PALES_08421	-0.093912622	0.998766585	hypothetical protein	PA4129	PA4129	hypothetical protein
PALES_08441	hpcG	0.104618804	0.998766585	2-oxo-hept-3-ene-1,7-dioate hydratase	PA4127	hpcG	2-oxo-hept-3-ene-1,7-dioate hydratase
PALES_08451	PALES_08451	-1.2158676	0.998766585	putative major facilitator superfamily (MFS) transporter	PA4126	PA4126	probable major facilitator superfamily (MFS) transporter
PALES_08471	hpcB	-0.250498134	0.998766585	homoprotocatechuate 2,3-dioxygenase	PA4124	hpcB	homoprotocatechuate 2,3-dioxygenase
PALES_08481	hpcC	-0.690955214	0.998766585	5-carboxy-2-hydroxymuconate semialdehyde dehydrogenase	PA4123	hpcC	5-carboxy-2-hydroxymuconate semialdehyde dehydrogenase
PALES_08491	PALES_08491	-0.621361222	0.998766585	putative 4-hydroxyphenylacetate degradation bifunctional isomerase	PA4122	PA4122	conserved hypothetical protein
PALES_08511	PALES_08511	-2.383466381	0.998766585	putative transcriptional regulator	PA4120	PA4120	probable transcriptional regulator
PALES_08521	aph	0.302388288	0.998766585	aminoglycoside 3'-phosphotransferase type IIb	PA4119	aph	aminoglycoside 3'-phosphotransferase type IIb
PALES_08531	PALES_08531	0.696782982	0.998766585	putative periplasmic protein	PA4118	PA4118	hypothetical protein
PALES_08541	PALES_08541	0.198159341	0.998766585	putative bacteriophytochrome	PA4117	bphP	bacterial phytochrome, BphP
PALES_08551	PALES_08551	-0.242963711	0.998766585	putative heme oxygenase	PA4116	bphO	heme oxygenase, BphO
PALES_08561	PALES_08561	0.227321254	0.998766585	putative decarboxylase family protein	PA4115	PA4115	conserved hypothetical protein
PALES_08571	PALES_08571	0.366325493	0.998766585	spermidine acetyltransferase	PA4114	PA4114	lysine decarboxylase
PALES_08581	PALES_08581	-0.190546825	0.998766585	sugar efflux transporter	PA4113	PA4113	probable major facilitator superfamily (MFS) transporter
PALES_08591	PALES_08591	0.173529433	0.998766585	putative sensor/response regulator hybrid	PA4112	PA4112	probable sensor/response regulator hybrid
PALES_08601	PALES_08601	-0.704049656	0.998766585	hypothetical protein	PA4111	PA4111	hypothetical protein
PALES_08611	ampC	-0.903961517	0.998766585	beta-lactamase	PA4110	ampC	beta-lactamase precursor
PALES_08621	ampR	-0.290368898	0.998766585	transcriptional regulator AmpR	PA4109	ampR	transcriptional regulator AmpR
PALES_08631	PALES_08631	-0.132394961	0.998766585	NA	NA	NA	NA
PALES_08641	PALES_08641	-0.281970213	0.998766585	putative HDIG domain protein	PA4108	PA4108	cyclic di-GMP phosphodiesterase
PALES_08651	PALES_08651	0.106877027	0.998766585	NA	NA	NA	NA
PALES_08661	PALES_08661	0.16531593	0.998766585	NA	NA	NA	NA
PALES_08671	PALES_08671	-0.29026753	0.998766585	NA	NA	NA	NA
PALES_08681	PALES_08681	0.177102552	0.998766585	NA	NA	NA	NA
PALES_08691	PALES_08691	0.059789791	0.998766585	NA	NA	NA	NA
PALES_08701	PALES_08701	-0.016043174	0.998766585	NA	NA	NA	NA
PALES_08711	PALES_08711	0.172559696	0.998766585	NA	NA	NA	NA
PALES_08721	PALES_08721	-0.149371092	0.998766585	NA	NA	NA	NA
PALES_08791	PALES_08791	0.511505458	0.998766585	putative transcriptional regulator	PA4094	PA4094	probable transcriptional regulator
PALES_08821	PALES_08821	1.061233935	NA	NA	NA	NA	NA
PALES_08831	PALES_08831	0.124017563	0.998766585	NA	NA	NA	NA
PALES_08851	hpaA	0.027452476	0.998766585	4-hydroxyphenylacetate 3-monooxygenase large chain	PA4091	hpaA	4-hydroxyphenylacetate 3-monooxygenase large chain
PALES_08861	PALES_08861	0.186933756	0.998766585	hypothetical protein	PA4090	PA4090	hypothetical protein
PALES_08901	cupB1	0.093785476	0.998766585	putative fimbrial subunit CupB1	PA4086	cupB1	probable fimbrial subunit CupB1
PALES_08911	cupB2	-1.227979835	0.998766585	chaperone CupB2	PA4085	cupB2	chaperone CupB2
PALES_08921	cupB3	-0.84275808	0.998766585	usher CupB3	PA4084	cupB3	usher CupB3
PALES_08941	cupB5	-0.647876427	0.998766585	adhesive protein CupB5	PA4082	cupB5	adhesive protein CupB5
PALES_08951	cupB6	-0.579837077	0.998766585	fimbrial subunit CupB6	PA4081	cupB6	fimbrial subunit CupB6
PALES_08961	PALES_08961	0.072482438	0.998766585	putative response regulator	PA4080	PA4080	probable response regulator
PALES_08971	PALES_08971	0.277509753	0.998766585	short chain dehydrogenase	PA4079	PA4079	NAD(P)H-dependent carbonyl reductase
PALES_08981	PALES_08981	-0.062076046	0.998766585	putative nonribosomal peptide synthetase	PA4078	PA4078	probable nonribosomal peptide synthetase
PALES_08991	PALES_08991	0.147343903	0.998766585	putative transcriptional regulator	PA4077	PA4077	probable transcriptional regulator
PALES_09001	PALES_09001	0.069369014	0.998766585	hypothetical protein	PA4076	PA4076	hypothetical protein
PALES_09031	PALES_09031	0.018972849	0.998766585	putative aldehyde dehydrogenase	PA4073	PA4073	probable aldehyde dehydrogenase
PALES_09061	PALES_09061	0.064597263	0.998766585	DNA-binding transcriptional activator FeaR	PA4070	PA4070	probable transcriptional regulator
PALES_09071	PALES_09071	0.282844622	0.998766585	putative dTDP-4-rhamnose reductase-related protein	PA4069	PA4069	hypothetical protein
PALES_09081	PALES_09081	-0.021783449	0.998766585	putative epimerase	PA4068	PA4068	probable epimerase
PALES_09091	PALES_09091	-0.367935689	0.998766585	NA	NA	NA	NA
PALES_09101	oprG	0.096868177	0.998766585	Outer membrane protein OprG precursor	PA4067	oprG	Outer membrane protein OprG precursor
PALES_09111	PALES_09111	-0.346204536	0.998766585	putative lipoprotein	PA4066	PA4066	hypothetical protein
PALES_09121	PALES_09121	0.89062526	0.998766585	putative permease	PA4065	PA4065	hypothetical protein
PALES_09131	PALES_09131	0.295307688	0.998766585	putative ATP-binding component of ABC transporter	PA4064	PA4064	probable ATP-binding component of ABC transporter
PALES_09141	PALES_09141	-0.247145081	0.998766585	hypothetical protein	PA4063	PA4063	hypothetical protein
PALES_09151	PALES_09151	1.643319163	NA	hypothetical protein	PA4062	PA4062	hypothetical protein
PALES_09161	PALES_09161	0.221056777	0.998766585	putative thioredoxin	PA4061	PA4061	probable thioredoxin
PALES_09171	PALES_09171	-0.739659558	0.998766585	hypothetical phypothetical protein	PA4060	PA4060	hypothetical protein
PALES_09181	PALES_09181	-0.296214617	0.998766585	putative lipoprotein	PA4058	PA4058	hypothetical protein
PALES_09191	nrdR	-0.551855314	0.998766585	transcriptional regulator NrdR	PA4057	nrdR	NrdR
PALES_09201	ribD	0.145366753	0.998766585	riboflavin-specific deaminase/reductase	PA4056	ribD	riboflavin-specific deaminase/reductase
PALES_09211	ribC	-0.216587802	0.998766585	riboflavin synthase subunit alpha	PA4055	ribC	riboflavin synthase alpha chain
PALES_09221	ribB	-0.354070168	0.998766585	bifunctional 3,4-dihydroxy-2-butanone 4-phosphate synthase/GTP cyclohydrolase II-like protein	PA4054	ribB	GTP cyclohydrolase II / 3,4-dihydroxy-2-butanone 4-phosphate synthase
PALES_09231	ribH	-0.016586124	0.998766585	6,7-dimethyl-8-ribityllumazine synthase	PA4053	ribE	6,7-dimethyl-8-ribityllumazine synthase
PALES_09241	nusB	-0.219613198	0.998766585	transcription antitermination protein NusB	PA4052	nusB	NusB protein
PALES_09251	thiL	0.212379549	0.998766585	thiamine monophosphate kinase	PA4051	thiL	thiamine monophosphate kinase
PALES_09261	pgpA	0.098242731	0.998766585	phosphatidylglycerophosphatase A	PA4050	pgpA	phosphatidylglycerophosphatase A
PALES_09271	PALES_09271	-0.435324357	0.998766585	hypothetical protein	PA4049	PA4049	hypothetical protein
PALES_09281	PALES_09281	0.163189624	0.998766585	hypothetical protein	PA4048	PA4048	hypothetical protein
PALES_09291	ribA	-0.180449877	0.998766585	GTP cyclohydrolase II	PA4047	ribA	GTP cyclohydrolase II
PALES_09301	PALES_09301	-0.857465106	0.651421658	hypothetical protein	PA4046	PA4046	hypothetical protein
PALES_09311	PALES_09311	0.105810764	0.998766585	putative ABC transporter	PA4045	PA4045	conserved hypothetical protein
PALES_09321	dxs	-0.099006281	0.998766585	1-deoxy-D-xylulose-5-phosphate synthase	PA4044	dxs	1-deoxyxylulose-5-phosphate synthase
PALES_09331	ispA	0.107504846	0.998766585	geranyltranstransferase	PA4043	ispA	geranyltranstransferase
PALES_09341	xseB	0.496978577	0.998766585	exodeoxyribonuclease VII small subunit	PA4042	xseB	exodeoxyribonuclease VII small subunit
PALES_09351	PALES_09351	-0.512248047	NA	putative racemase	PA4041	PA4041	hypothetical protein
PALES_09371	PALES_09371	-1.025666765	0.998766585	putative ABC transporter component	PA4039	PA4039	hypothetical protein
PALES_09381	PALES_09381	0.446425963	0.998766585	putative ABC transporter permease component	PA4038	PA4038	hypothetical protein
PALES_09391	PALES_09391	1.318882654	0.998766585	putative ATP-binding component of ABC transporter	PA4037	PA4037	probable ATP-binding component of ABC transporter
PALES_09401	PALES_09401	-0.144876422	0.998766585	putative two-component sensor	PA4036	PA4036	probable two-component sensor
PALES_09411	PALES_09411	-0.112961972	0.998766585	hypothetical protein	PA4035	PA4035	hypothetical protein
PALES_09421	aqpZ	0.280183077	0.998766585	aquaporin Z	PA4034	aqpZ	aquaporin Z
PALES_09431	PALES_09431	-0.150042672	0.998766585	hypothetical protein	PA4033	mucE	MucE
PALES_09441	PALES_09441	0.212749962	0.998766585	putative two-component response regulator	PA4032	PA4032	probable two-component response regulator
PALES_09451	ppa	-0.040701538	0.998766585	inorganic pyrophosphatase	PA4031	ppa	inorganic pyrophosphatase
PALES_09461	PALES_09461	-0.133176988	0.998766585	hypothetical protein	PA4030	PA4030	conserved hypothetical protein
PALES_09471	PALES_09471	-0.226057315	0.998766585	hypothetical protein	PA4029	PA4029	conserved hypothetical protein
PALES_09491	PALES_09491	-0.121142733	0.998766585	hypothetical protein	PA4027	PA4027	hypothetical protein
PALES_09501	PALES_09501	-0.006740396	0.998766585	putative acetyltransferase	PA4026	PA4026	probable acetyltransferase
PALES_09511	PALES_09511	-2.013176614	0.998766585	ethanolamine ammonia-lyase small subunit	PA4025	eutC	ethanolamine-ammonia lyase, small subunit, EutC
PALES_09521	eutB	0.043970191	0.998766585	ethanolamine ammonia-lyase large subunit	PA4024	eutB	ethanolamine-ammonia lyase, large subunit, EutB
PALES_09531	PALES_09531	-0.491651802	0.998766585	putative transport protein	PA4023	eat	ethanolamine transporter, Eat
PALES_09541	PALES_09541	-0.300175356	0.998766585	putative aldehyde dehydrogenase	PA4022	hdhA	hydrazone dehydrogenase, HdhA
PALES_09551	PALES_09551	-0.229985149	0.998766585	putative transcriptional regulator	PA4021	eatR	regulator of ethanolamine catabolism, EatR
PALES_09561	mpl	-0.353712902	0.998766585	UDP-N-acetylmuramate:L-alanyl-gamma-D-glutamyl- meso-diaminopimelate ligase	PA4020	mpl	UDP-N-acetylmuramate:L-alanyl-gamma-D-glutamyl-meso-diaminopimelate ligase
PALES_09571	PALES_09571	-0.174296747	0.998766585	aromatic acid decarboxylase	PA4019	ubiX	UbiX
PALES_09591	PALES_09591	1.036515335	0.998766585	hypothetical protein	PA4017	PA4017	conserved hypothetical protein
PALES_09601	PALES_09601	0.45851239	0.998766585	hypothetical protein	PA4016	PA4016	hypothetical protein
PALES_09611	PALES_09611	0.587071145	0.998766585	hypothetical protein	PA4015	PA4015	conserved hypothetical protein
PALES_09621	PALES_09621	0.140346244	0.998766585	hypothetical protein	PA4014	PA4014	hypothetical protein
PALES_09631	PALES_09631	-0.054224265	0.998766585	hypothetical protein	PA4013	PA4013	conserved hypothetical protein
PALES_09641	PALES_09641	-0.571385914	0.998766585	hypothetical protein	PA4012	PA4012	hypothetical protein
PALES_09651	PALES_09651	-0.398297049	0.998766585	hypothetical protein	PA4011	PA4011	hypothetical protein
PALES_09661	PALES_09661	-0.390961818	0.998766585	3-methyladenine DNA glycosylase	PA4010	PA4010	hypothetical protein
PALES_09671	PALES_09671	-0.351306907	0.998766585	putative O-methyltransferase	PA4009	PA4009	hypothetical protein
PALES_09681	PALES_09681	-0.278025906	0.998766585	putative hydrolase	PA4008	PA4008	probable hydrolase
PALES_09691	proA	0.133600995	0.998766585	gamma-glutamyl phosphate reductase	PA4007	proA	gamma-glutamyl phosphate reductase
PALES_09701	nadD	0.034699008	0.998766585	nicotinic acid mononucleotide adenylyltransferase	PA4006	nadD1	nicotinate mononucleotide adenylyltransferase NadD1
PALES_09711	PALES_09711	-0.159020687	0.998766585	hypothetical protein	PA4005	PA4005	conserved hypothetical protein
PALES_09721	PALES_09721	0.196013128	0.998766585	rRNA large subunit methyltransferase	PA4004	PA4004	conserved hypothetical protein
PALES_09731	pbpA	0.029910381	0.998766585	penicillin-binding protein 2	PA4003	pbpA	penicillin-binding protein 2
PALES_09741	rodA	-0.088253957	0.998766585	rod shape-determining protein	PA4002	rodA	rod shape-determining protein
PALES_09751	sltB1	0.182580505	0.998766585	soluble lytic transglycosylase B	PA4001	sltB1	soluble lytic transglycosylase B
PALES_09761	PALES_09761	0.18755543	0.998766585	putative lipoprotein, rlpA family	PA4000	rlpA	RlpA
PALES_09771	dacC	-0.288581989	0.998766585	D-ala-D-ala-carboxypeptidase	PA3999	dacC	D-ala-D-ala-carboxypeptidase
PALES_09781	PALES_09781	-0.023619516	0.998766585	hypothetical protein	PA3998	PA3998	conserved hypothetical protein
PALES_09791	lipB	-0.212252669	0.998766585	lipoyltransferase	PA3997	lipB	lipoate-protein ligase B
PALES_09801	lis	0.034941715	0.998766585	lipoyl synthase	PA3996	lis	lipoate synthase
PALES_09811	PALES_09811	0.979458394	0.998766585	putative transcriptional regulator	PA3995	PA3995	probable transcriptional regulator
PALES_09821	PALES_09821	0.555967098	0.998766585	putative epoxide hydrolase	PA3994	PA3994	probable epoxide hydrolase
PALES_09831	PALES_09831	0.455362274	0.998766585	putative murein transglycosylase	PA3992	sltB3	SltB3
PALES_09851	PALES_09851	-0.31940856	0.998766585	hypothetical protein	PA3990	PA3990	conserved hypothetical protein
PALES_09861	holA	0.151780614	0.998766585	DNA polymerase III subunit delta	PA3989	holA	DNA polymerase III, delta subunit
PALES_09871	PALES_09871	-0.01143617	0.998766585	hypothetical protein	PA3988	lptE	LPS-assembly lipoprotein LptE
PALES_09881	leuS	-0.015995636	0.998766585	leucyl-tRNA synthetase	PA3987	leuS	leucyl-tRNA synthetase
PALES_09891	PALES_09891	-0.238015804	0.998766585	hypothetical protein	PA3986	PA3986	hypothetical protein
PALES_09901	PALES_09901	0.080541188	0.998766585	hypothetical protein	PA3985	PA3985	conserved hypothetical protein
PALES_09911	lnt	0.470335555	0.998766585	apolipoprotein N-acyltransferase	PA3984	lnt	apolipoprotein N-acyltransferase
PALES_09921	PALES_09921	-0.226746102	0.998766585	Putative Mg2+ and Co2+ transporter CorC	PA3983	PA3983	conserved hypothetical protein
PALES_09931	PALES_09931	0.124389904	0.998766585	putative metalloprotease	PA3982	PA3982	conserved hypothetical protein
PALES_09941	PALES_09941	-0.216310421	0.998766585	PhoH family protein	PA3981	PA3981	conserved hypothetical protein
PALES_09951	PALES_09951	0.033114078	0.998766585	hypothetical protein	PA3980	PA3980	conserved hypothetical protein
PALES_09961	PALES_09961	0.015550662	0.998766585	hypothetical protein	PA3979	PA3979	hypothetical protein
PALES_09971	PALES_09971	0.088434268	0.998766585	hypothetical protein	PA3978	PA3978	hypothetical protein
PALES_09981	hemL	-0.235943977	0.998766585	glutamate-1-semialdehyde aminotransferase	PA3977	hemL	glutamate-1-semialdehyde 2,1-aminomutase
PALES_09991	thiE	0.318326555	0.998766585	thiamine-phosphate pyrophosphorylase	PA3976	thiE	thiamin-phosphate pyrophosphorylase
PALES_10001	thiD	0.516669574	0.998766585	phosphomethylpyrimidine kinase	PA3975	thiD	phosphomethylpyrimidine kinase
PALES_10011	PALES_10011	-0.29520938	0.998766585	NA	NA	NA	NA
PALES_10021	PALES_10021	-1.038098077	0.998766585	putative transcriptional regulator	PA3973	PA3973	probable transcriptional regulator
PALES_10031	PALES_10031	-0.595594158	0.619865937	putative acyl-CoA dehydrogenase	PA3972	PA3972	probable acyl-CoA dehydrogenase
PALES_10051	amn	-0.010746551	0.998766585	AMP nucleosidase	PA3970	amn	AMP nucleosidase
PALES_10061	PALES_10061	0.062460977	0.998766585	hypothetical protein	PA3969	PA3969	conserved hypothetical protein
PALES_10071	PALES_10071	0.315770648	0.998766585	putative pseudouridine synthase	PA3968	PA3968	probable pseudouridine synthase
PALES_10081	PALES_10081	-0.083109214	0.998766585	hypothetical protein	PA3967	PA3967	hypothetical protein
PALES_10091	PALES_10091	0.10962907	0.998766585	hypothetical protein	PA3966	PA3966	hypothetical protein
PALES_10101	PALES_10101	0.127320727	0.998766585	putative transcriptional regulator	PA3965	PA3965	probable transcriptional regulator
PALES_10121	PALES_10121	1.298493912	0.998766585	putative transporter	PA3963	PA3963	probable transporter
PALES_10131	PALES_10131	-0.178145559	0.998766585	hypothetical protein	PA3962	PA3962	hypothetical protein
PALES_10141	PALES_10141	-0.282083861	0.998766585	putative ATP-dependent helicase	PA3961	PA3961	probable ATP-dependent helicase
PALES_10151	PALES_10151	1.224335592	0.998766585	hypothetical protein	PA3960	PA3960	hypothetical protein
PALES_10161	PALES_10161	-0.348066165	0.998766585	hypothetical protein	PA3959	PA3959	hypothetical protein
PALES_10171	PALES_10171	0.364910687	0.998766585	putative nuclease or phosphatase	PA3958	PA3958	hypothetical protein
PALES_10181	PALES_10181	1.317618226	0.998766585	short chain dehydrogenase	PA3957	PA3957	probable short-chain dehydrogenase
PALES_10191	PALES_10191	1.99429729	0.998766585	putative glyoxalase	PA3956	PA3956	hypothetical protein
PALES_10201	PALES_10201	0.375185703	0.998766585	hypothetical protein	PA3955	PA3955	hypothetical protein
PALES_10211	PALES_10211	-0.913686319	0.998766585	putative Coenzyme F420-dependent N5,N10-methylene tetrahydromethanopterin reductase	PA3954	sfnG	FMNH2-dependent monooxygenase, SfnG
PALES_10231	PALES_10231	0.012033432	0.998766585	hypothetical protein	PA3952	PA3952	hypothetical protein
PALES_10241	PALES_10241	0.027860947	0.998766585	hypothetical protein	PA3951	PA3951	conserved hypothetical protein
PALES_10251	PALES_10251	-0.351274379	0.998766585	putative ATP-dependent RNA helicase	PA3950	PA3950	probable ATP-dependent RNA helicase
PALES_10261	PALES_10261	0.1859467	0.998766585	hypothetical protein	PA3949	PA3949	hypothetical protein
PALES_10271	rocA1	0.023796324	0.998766585	two-component response regulator RocA1	PA3948	rocA1	Two-component response regulator RocA1
PALES_10291	rocR	0.191988466	0.998766585	RocR	PA3947	rocR	RocR
PALES_10301	two-compo	0.423384826	0.998766585	putative two-component sensor	PA3946	rocS1	two-component sensor RocS1
PALES_10311	PALES_10311	0.723400145	0.998766585	putative acetyltransferase, GNAT family	PA3945	PA3945	conserved hypothetical protein
PALES_10321	PALES_10321	0.142034235	0.998766585	putative acetyltransferase	PA3944	PA3944	conserved hypothetical protein
PALES_10331	PALES_10331	-0.201668009	0.998766585	hypothetical protein	PA3943	PA3943	conserved hypothetical protein
PALES_10341	tesB	0.131257344	0.998766585	acyl-CoA thioesterase II	PA3942	tesB	acyl-CoA thioesterase II
PALES_10351	PALES_10351	0.149326268	0.998766585	putative phosphatase/hydrolase	PA3941	PA3941	hypothetical protein
PALES_10361	PALES_10361	0.062350232	0.998766585	putative DNA binding protein	PA3940	PA3940	probable DNA binding protein
PALES_10371	PALES_10371	-0.583975424	0.998766585	hypothetical protein	PA3939	PA3939	hypothetical protein
PALES_10381	PALES_10381	-1.418588712	0.023261989	putative periplasmic taurine-binding protein precursor	PA3938	PA3938	probable periplasmic taurine-binding protein precursor
PALES_10391	PALES_10391	-2.252927105	0.998766585	putative ATP-binding component of ABC taurine transporter	PA3937	PA3937	probable ATP-binding component of ABC taurine transporter
PALES_10401	PALES_10401	-0.778014062	0.998766585	putative permease of ABC taurine transporter	PA3936	PA3936	probable permease of ABC taurine transporter
PALES_10411	tauD	-0.081859054	0.998766585	taurine dioxygenase	PA3935	tauD	taurine dioxygenase
PALES_10421	PALES_10421	-0.116381556	0.998766585	hypothetical protein	PA3934	PA3934	conserved hypothetical protein
PALES_10431	PALES_10431	-0.081905035	0.998766585	putative choline transporter	PA3933	betT3	BetT3
PALES_10441	PALES_10441	-0.502965423	0.998766585	putative transcriptional regulator	PA3932	PA3932	probable transcriptional regulator
PALES_10451	PALES_10451	-0.648321093	0.22545524	hypothetical protein	PA3931	PA3931	putative methionine-binding protein
PALES_10471	cioA	-0.365150592	0.998766585	cyanide insensitive terminal oxidase	PA3930	cioA	cyanide insensitive terminal oxidase
PALES_10481	cioB	-0.437817826	0.998766585	cyanide insensitive terminal oxidase	PA3929	cioB	cyanide insensitive terminal oxidase
PALES_10501	PALES_10501	-0.155607447	0.998766585	putative transcriptional regulator	PA3927	PA3927	probable transcriptional regulator
PALES_10521	PALES_10521	-0.049188897	0.998766585	putative acyl-CoA thiolase	PA3925	PA3925	probable acyl-CoA thiolase
PALES_10531	PALES_10531	0.522412676	0.998766585	acyl-CoA synthetase	PA3924	PA3924	probable medium-chain acyl-CoA ligase
PALES_10541	PALES_10541	0.287325721	0.998766585	hypothetical protein	PA3923	PA3923	hypothetical protein
PALES_10551	PALES_10551	0.625499937	0.524525663	hypothetical protein	PA3922	PA3922	conserved hypothetical protein
PALES_10561	PALES_10561	-0.041952939	0.998766585	putative transcriptional regulator	PA3921	PA3921	probable transcriptional regulator
PALES_10571	PALES_10571	0.026784437	0.998766585	putative metal transporting P-type ATPase	PA3920	copA1	CopA1
PALES_10581	PALES_10581	-0.126963875	0.998766585	hypothetical protein	PA3919	PA3919	conserved hypothetical protein
PALES_10591	moaC	0.223253603	0.998766585	molybdenum cofactor biosynthesis protein C	PA3918	moaC	molybdopterin biosynthetic protein C
PALES_10601	moaD	0.454609843	0.998766585	molybdopterin converting factor, small subunit	PA3917	moaD	molybdopterin converting factor, small subunit
PALES_10611	moaE	-1.179210871	0.998766585	molybdopterin converting factor, large subunit	PA3916	moaE	molybdopterin converting factor, large subunit
PALES_10621	moaB1	-0.236695248	0.998766585	molybdopterin biosynthetic protein B1	PA3915	moaB1	molybdopterin biosynthetic protein B1
PALES_10631	moeA1	0.254377292	0.998766585	molybdenum cofactor biosynthetic protein A1	PA3914	moeA1	molybdenum cofactor biosynthetic protein A1
PALES_10641	PALES_10641	-1.268138857	0.998766585	putative protease	PA3913	PA3913	probable protease
PALES_10651	PALES_10651	-0.34191974	0.998766585	putative peptidase	PA3912	PA3912	conserved hypothetical protein
PALES_10661	PALES_10661	1.751618003	0.998766585	Putative lipid carrier protein	PA3911	PA3911	conserved hypothetical protein
PALES_10671	PALES_10671	-0.639281585	0.998766585	putative phosphatase or phosphodiesterase	PA3910	eddA	Extracelullar DNA degradation protein, EddA
PALES_10681	PALES_10681	-0.167694373	0.998766585	predicted extracellular nuclease	PA3909	eddB	Extracelullar DNA degradation protein, EddB
PALES_10691	PALES_10691	0.054712499	0.998766585	hypothetical protein	PA3908	tsiT	immunity protein, TsiT
PALES_10701	PALES_10701	-0.187105746	0.998766585	hypothetical protein	PA3907	tseT	TOX-REase-5 domain-containing effector, TseT
PALES_10711	PALES_10711	-0.301007611	0.998766585	hypothetical protein	PA3906	PA3906	co-chaperone, co-TecT
PALES_10721	PALES_10721	0.268582322	0.998766585	hypothetical protein	PA3905	tecT	type VI effector chaperone for Tox-Rease, TecT
PALES_10731	PALES_10731	-0.637296908	0.861373748	hypothetical protein	PA3904	PA3904	PAAR4
PALES_10741	prfC	0.022565625	0.998766585	peptide chain release factor 3	PA3903	prfC	peptide chain release factor 3
PALES_10751	PALES_10751	0.314988289	0.998766585	hypothetical protein	PA3902	PA3902	hypothetical protein
PALES_10761	fecA	0.013717933	0.998766585	Fe(III) dicitrate transport protein FecA	PA3901	fecA	Fe(III) dicitrate transport protein FecA
PALES_10771	PALES_10771	-2.36197651	0.998766585	putative transmembrane sensor	PA3900	fecR	FecR
PALES_10781	PALES_10781	-0.100244406	0.998766585	RNA polymerase sigma factor	PA3899	fecI	FecI
PALES_10791	PALES_10791	-0.537965331	0.998766585	putative transcriptional regulator	PA3898	PA3898	probable transcriptional regulator
PALES_10811	PALES_10811	-0.027107147	0.998766585	putative 2-hydroxyacid dehydrogenase	PA3896	PA3896	probable 2-hydroxyacid dehydrogenase
PALES_10821	PALES_10821	0.86660502	0.998766585	putative transcriptional regulator	PA3895	PA3895	probable transcriptional regulator
PALES_10831	PALES_10831	0.340548451	0.998766585	putative outer membrane protein precursor	PA3894	PA3894	probable outer membrane protein precursor
PALES_10841	PALES_10841	-0.383316985	0.998766585	putative outer membrane protein	PA3893	PA3893	conserved hypothetical protein
PALES_10851	PALES_10851	-1.13327818	0.776154832	putative fusaric acid resistance protein	PA3892	PA3892	conserved hypothetical protein
PALES_10861	PALES_10861	0.280756066	0.998766585	putative ATP-binding component of ABC transporter	PA3891	opuCA	OpuC ABC transporter, ATP-binding protein, OpuCA
PALES_10871	PALES_10871	0.337266561	0.998766585	putative permease of ABC transporter	PA3890	opuCB	OpuC ABC transporter, permease protein, OpuCB
PALES_10881	PALES_10881	-0.230413141	0.998766585	putative binding protein component of ABC transporter	PA3889	opuCC	OpuC ABC transporter, periplasmic substrate-binding protein, OpuCC
PALES_10891	PALES_10891	0.263733684	0.998766585	putative permease of ABC transporter	PA3888	opuCD	OpuC ABC transporter, permease protein, OpuCD
PALES_10901	nhaP	-0.120508608	0.998766585	Na+/H+ antiporter NhaP	PA3887	nhaP	Na+/H+ antiporter NhaP
PALES_10911	PALES_10911	2.361340492	0.85484904	NA	NA	NA	NA
PALES_10921	PALES_10921	-0.138574254	0.998766585	putative sugar phosphatase	PA3886	PA3886	hypothetical protein
PALES_10931	tpbA	-0.526484322	0.998766585	protein tyrosine phosphatase TpbA	PA3885	tpbA	protein tyrosine phosphatase TpbA
PALES_10941	PALES_10941	0.013044983	0.998766585	hypothetical protein	PA3884	PA3884	hypothetical protein
PALES_10951	PALES_10951	-0.442278815	0.998766585	short chain dehydrogenase	PA3883	PA3883	probable short-chain dehydrogenase
PALES_10961	PALES_10961	-0.62929552	0.998766585	putative methyltransferase	PA3882	PA3882	hypothetical protein
PALES_10971	PALES_10971	-0.341319903	0.998766585	hypothetical protein	PA3881	PA3881	hypothetical protein
PALES_10981	PALES_10981	0.455998141	0.998766585	hypothetical protein	PA3880	PA3880	conserved hypothetical protein
PALES_10991	narL	-0.032466094	0.998766585	transcriptional regulator NarL	PA3879	narL	two-component response regulator NarL
PALES_11001	narX	0.02142758	0.998766585	two-component sensor NarX	PA3878	narX	two-component sensor NarX
PALES_11011	narK1	-0.233880628	0.998766585	nitrite extrusion protein 1	PA3877	narK1	nitrite extrusion protein 1
PALES_11021	narK2	0.016750705	0.998766585	nitrite extrusion protein 2	PA3876	narK2	nitrite extrusion protein 2
PALES_11031	narG	0.33330581	0.998766585	respiratory nitrate reductase alpha chain	PA3875	narG	respiratory nitrate reductase alpha chain
PALES_11041	narH	0.382892599	0.998766585	respiratory nitrate reductase beta chain	PA3874	narH	respiratory nitrate reductase beta chain
PALES_11051	narJ	0.406511729	0.998766585	respiratory nitrate reductase delta chain	PA3873	narJ	respiratory nitrate reductase delta chain
PALES_11061	narI	0.356229539	0.998766585	respiratory nitrate reductase gamma chain	PA3872	narI	respiratory nitrate reductase gamma chain
PALES_11071	PALES_11071	0.270935333	0.998766585	putative peptidyl-prolyl cis-trans isomerase, PpiC-type	PA3871	PA3871	probable peptidyl-prolyl cis-trans isomerase, PpiC-type
PALES_11081	moaA	0.150002647	0.998766585	molybdenum cofactor biosynthesis protein A	PA3870	moaA1	molybdopterin biosynthetic protein A1
PALES_11091	PALES_11091	0.580460993	0.681612353	putative amino acid binding protein	PA3865	PA3865	putative periplasmic lysine-, arginine-, ornithine-binding protein
PALES_11101	dauR	0.310132071	0.998766585	Transcriptional regulator of the dauBAR operon, DauR	PA3864	dauR	Transcriptional regulator of the dauBAR operon, DauR
PALES_11111	dauA	0.347267031	0.998766585	FAD-dependent catabolic D-arginine dehydrogenase, DauA	PA3863	dauA	FAD-dependent catabolic D-arginine dehydrogenase, DauA
PALES_11121	dauB	0.234160458	0.998766585	NAD(P)H-dependent anabolic L-arginine dehydrogenase, DauB	PA3862	dauB	NAD(P)H-dependent anabolic L-arginine dehydrogenase, DauB
PALES_11131	rhl	0.027064553	0.998766585	ATP-dependent RNA helicase RhlB	PA3861	rhl	ATP-dependent RNA helicase RhlB
PALES_11141	PALES_11141	0.372747523	0.998766585	AMP-binding domain protein	PA3860	PA3860	probable AMP-binding enzyme
PALES_11151	PALES_11151	0.046622285	0.998766585	carboxylesterase	PA3859	PA3859	carboxylesterase
PALES_11161	PALES_11161	-0.327916492	0.998766585	putative amino acid-binding protein	PA3858	PA3858	probable amino acid-binding protein
PALES_11171	pcs	-0.081836654	0.998766585	phosphatidylcholine synthase	PA3857	pcs	phosphatidylcholine synthase
PALES_11181	PALES_11181	-0.420433235	0.998766585	hypothetical protein	PA3856	PA3856	hypothetical protein
PALES_11191	PALES_11191	-0.122482525	0.998766585	hypothetical protein	PA3855	PA3855	hypothetical protein
PALES_11201	PALES_11201	-0.01549178	0.998766585	GIY-YIG nuclease superfamily protein	PA3854	PA3854	hypothetical protein
PALES_11211	PALES_11211	-0.270316084	0.998766585	putative transferase	PA3853	PA3853	probable transferase
PALES_11221	PALES_11221	0.243523043	0.998766585	putative glutathione S-transferase	PA3852	PA3852	hypothetical protein
PALES_11231	PALES_11231	-0.957896485	0.998766585	hypothetical protein	PA3851	PA3851	hypothetical protein
PALES_11241	PALES_11241	0.108710567	0.998766585	hypothetical protein	PA3850	PA3850	hypothetical protein
PALES_11251	PALES_11251	0.02719333	0.998766585	nucleoid-associated protein NdpA	PA3849	PA3849	conserved hypothetical protein
PALES_11261	PALES_11261	0.10036364	0.998766585	putative periplasmic transport protein	PA3848	PA3848	hypothetical protein
PALES_11271	PALES_11271	0.959971056	0.998766585	hypothetical protein	PA3847	PA3847	conserved hypothetical protein
PALES_11281	PALES_11281	-0.029117279	0.998766585	putative hydrolase, isochorismatase family	PA3846	PA3846	hypothetical protein
PALES_11291	PALES_11291	-2.020699656	0.998766585	putative transcriptional regulator	PA3845	PA3845	probable transcriptional regulator
PALES_11301	PALES_11301	-0.337488434	0.998766585	hypothetical protein	PA3844	PA3844	hypothetical protein
PALES_11321	PALES_11321	0.027034508	0.998766585	putative chaperone	PA3842	spcS	specific Pseudomonas chaperone for ExoS, SpcS
PALES_11331	PALES_11331	0.404814771	0.998766585	NA	NA	NA	NA
PALES_11341	PALES_11341	0.47969791	0.998766585	putative SAM-dependent methyltransferase	PA3840	PA3840	conserved hypothetical protein
PALES_11351	PALES_11351	0.436490154	0.998766585	putative sodium:sulfate symporter	PA3839	PA3839	probable sodium:sulfate symporter
PALES_11361	PALES_11361	0.599058015	0.998766585	putative ATP-binding component of ABC transporter	PA3838	PA3838	probable ATP-binding component of ABC transporter
PALES_11371	PALES_11371	-0.12273495	0.998766585	putative permease of ABC transporter	PA3837	PA3837	probable permease of ABC transporter
PALES_11381	PALES_11381	0.011718515	0.998766585	putative ABC-type transport protein, periplasmic c	PA3836	PA3836	hypothetical protein
PALES_11391	PALES_11391	-0.39553684	0.998766585	hypothetical protein	PA3835	PA3835	hypothetical protein
PALES_11401	valS	-0.02673657	0.998766585	valyl-tRNA synthetase	PA3834	valS	valyl-tRNA synthetase
PALES_11411	PALES_11411	0.091935575	0.998766585	hypothetical protein	PA3833	PA3833	hypothetical protein
PALES_11421	holC	0.369050961	0.998766585	DNA polymerase III subunit chi	PA3832	holC	DNA polymerase III, chi subunit
PALES_11431	pepA	-0.048604465	0.998766585	leucyl aminopeptidase	PA3831	pepA	leucine aminopeptidase
PALES_11441	PALES_11441	1.860057176	0.998766585	putative transcriptional regulator	PA3830	PA3830	probable transcriptional regulator
PALES_11451	PALES_11451	0.294928199	0.998766585	putative hydrolase	PA3829	PA3829	hypothetical protein
PALES_11461	PALES_11461	-0.147853041	0.998766585	putative permease	PA3828	lptF	Lipopolysaccharide export system permease protein LptF
PALES_11471	PALES_11471	-0.285024974	0.998766585	putative permease	PA3827	lptG	Lipopolysaccharide export system permease protein LptG
PALES_11481	PALES_11481	0.435360895	0.998766585	hypothetical protein	PA3826	PA3826	hypothetical protein
PALES_11491	PALES_11491	-0.024958182	0.998766585	hypothetical protein	PA3825	PA3825	Cyclic-guanylate-specific phosphodiesterase
PALES_11501	queA	0.030405748	0.998766585	S-adenosylmethionine:tRNA ribosyltransferase-isomerase	PA3824	queA	S-adenosylmethionine:trna ribosyltransferase-isomerase
PALES_11511	tgt	-0.095386773	0.998766585	queuine tRNA-ribosyltransferase	PA3823	tgt	queuine tRNA-ribosyltransferase
PALES_11521	yajC	-0.02996718	0.998766585	preprotein translocase subunit YajC	PA3822	PA3822	conserved hypothetical protein
PALES_11531	secD	-0.209884244	0.998766585	preprotein translocase subunit SecD	PA3821	secD	secretion protein SecD
PALES_11541	secF	-0.250958617	0.998766585	preprotein translocase subunit SecF	PA3820	secF	secretion protein SecF
PALES_11551	PALES_11551	-0.17581595	0.998766585	hypothetical protein	PA3819	PA3819	conserved hypothetical protein
PALES_11561	PALES_11561	-0.074080664	0.998766585	extragenic suppressor protein SuhB	PA3818	PA3818	extragenic suppressor protein SuhB
PALES_11571	PALES_11571	-0.167009126	0.998766585	putative methyltransferase	PA3817	PA3817	probable methyltransferase
PALES_11581	cysE	0.065596703	0.998766585	O-acetylserine synthase	PA3816	cysE	O-acetylserine synthase
PALES_11591	PALES_11591	-0.207672546	0.998766585	putative Rrf2 family protein	PA3815	iscR	IscR
PALES_11601	iscS	-0.05136629	0.998766585	cysteine desulfurase	PA3814	iscS	L-cysteine desulfurase (pyridoxal phosphate-dependent)
PALES_11611	iscU	0.124186835	0.998766585	scaffold protein	PA3813	iscU	probable iron-binding protein IscU
PALES_11621	iscA	-0.141192496	0.998766585	putative iron-binding protein IscA	PA3812	iscA	probable iron-binding protein IscA
PALES_11631	hscB	-0.008030977	0.998766585	co-chaperone HscB	PA3811	hscB	heat shock protein HscB
PALES_11641	hscA	0.004553688	0.998766585	chaperone protein HscA	PA3810	hscA	heat shock protein HscA
PALES_11651	fdx2	-0.013508329	0.998766585	ferredoxin	PA3809	fdx2	ferredoxin [2Fe-2S]
PALES_11661	PALES_11661	0.076914558	0.998766585	hypothetical protein	PA3808	PA3808	conserved hypothetical protein
PALES_11671	ndk	-0.092795969	0.998766585	nucleoside diphosphate kinase	PA3807	ndk	nucleoside diphosphate kinase
PALES_11681	PALES_11681	-0.153018815	0.998766585	putative Fe-S-cluster redox enzyme	PA3806	PA3806	conserved hypothetical protein
PALES_11691	pilF	-0.057621079	0.998766585	type 4 fimbrial biogenesis protein PilF	PA3805	pilF	type 4 fimbrial biogenesis protein PilF
PALES_11701	PALES_11701	-0.198517918	0.998766585	hypothetical protein	PA3804	PA3804	hypothetical protein
PALES_11711	ispG	-0.219218866	0.998766585	4-hydroxy-3-methylbut-2-en-1-yl diphosphate synthase	PA3803	gcpE	probable isoprenoid biosynthetic protein GcpE
PALES_11721	hisS	-0.123177798	0.998766585	histidyl-tRNA synthetase	PA3802	hisS	histidyl-tRNA synthetase
PALES_11731	PALES_11731	0.011207388	0.998766585	hypothetical protein	PA3801	PA3801	conserved hypothetical protein
PALES_11741	PALES_11741	0.151514044	0.998766585	hypothetical protein	PA3800	PA3800	conserved hypothetical protein
PALES_11751	engA	-0.179597757	0.998766585	GTP-binding protein EngA	PA3799	PA3799	conserved hypothetical protein
PALES_11761	PALES_11761	-0.07942966	0.998766585	putative aminotransferase	PA3798	PA3798	probable aminotransferase
PALES_11771	PALES_11771	0.00830671	0.998766585	putative amidohydrolase	PA3797	PA3797	conserved hypothetical protein
PALES_11781	PALES_11781	0.231024001	0.998766585	hypothetical protein	PA3796	PA3796	hypothetical protein
PALES_11791	PALES_11791	0.893590811	0.014714886	putative oxidoreductase	PA3795	PA3795	probable oxidoreductase
PALES_11801	PALES_11801	-0.11427879	0.998766585	hypothetical protein	PA3794	PA3794	hypothetical protein
PALES_11811	PALES_11811	0.000548193	0.998940734	hypothetical protein	PA3793	PA3793	hypothetical protein
PALES_11821	leuA	0.138198486	0.998766585	2-isopropylmalate synthase	PA3792	leuA	2-isopropylmalate synthase
PALES_11831	PALES_11831	-0.498364226	0.998766585	hypothetical protein	PA3791	PA3791	hypothetical protein
PALES_11841	oprC	-0.339146001	0.998766585	Putative copper transport outer membrane porin OprC precursor	PA3790	oprC	Putative copper transport outer membrane porin OprC precursor
PALES_11851	PALES_11851	-0.638096973	0.998766585	putative iron-regulated membrane protein	PA3789	PA3789	hypothetical protein
PALES_11861	PALES_11861	-0.172467649	0.998766585	hypothetical protein	PA3788	PA3788	hypothetical protein
PALES_11871	PALES_11871	0.087688242	0.998766585	putative peptidase	PA3787	PA3787	conserved hypothetical protein
PALES_11881	PALES_11881	0.019898566	0.998766585	hypothetical protein	PA3786	PA3786	hypothetical protein
PALES_11891	PALES_11891	-0.579015847	0.998766585	putative membrane or periplasmic protein	PA3785	PA3785	putative copper binding protein
PALES_11901	PALES_11901	-0.592879571	0.998766585	hypothetical protein	PA3784	PA3784	hypothetical protein
PALES_11911	PALES_11911	0.764759543	0.998766585	hypothetical protein	PA3783	PA3783	hypothetical protein
PALES_11921	PALES_11921	0.205840553	0.998766585	putative transcriptional regulator	PA3782	PA3782	probable transcriptional regulator
PALES_11931	PALES_11931	0.054871903	0.998766585	putative transporter	PA3781	PA3781	probable transporter
PALES_11941	PALES_11941	0.111317303	0.998766585	putative TRAP-type C4-dicarboxylate transport protein	PA3780	PA3780	hypothetical protein
PALES_11951	PALES_11951	0.096292038	0.998766585	putative TRAP-type C4-dicarboxylate transport	PA3779	PA3779	putative periplasmic substrate binding protein
PALES_11961	PALES_11961	0.028670309	0.998766585	putative transcriptional regulator	PA3778	PA3778	probable transcriptional regulator
PALES_11971	xseA	0.871646228	0.998766585	exodeoxyribonuclease VII large subunit	PA3777	xseA	exodeoxyribonuclease VII large subunit
PALES_11981	PALES_11981	-0.970420798	0.998766585	putative transcriptional regulator	PA3776	PA3776	probable transcriptional regulator
PALES_11991	PALES_11991	0.298294671	NA	hypothetical protein	PA3775	PA3775	hypothetical protein
PALES_12021	PALES_12021	-0.683444192	0.998766585	hypothetical protein	PA3772	PA3772	hypothetical protein
PALES_12031	PALES_12031	0.093603591	0.998766585	putative transcriptional regulator	PA3771	PA3771	probable transcriptional regulator
PALES_12041	guaB	-0.030818006	0.998766585	inosine 5'-monophosphate dehydrogenase	PA3770	guaB	inosine-5'-monophosphate dehydrogenase
PALES_12051	guaA	-0.113691907	0.998766585	GMP synthase	PA3769	guaA	GMP synthase
PALES_12061	PALES_12061	-0.101224317	0.998766585	NA	NA	NA	NA
PALES_12071	PALES_12071	-0.137324838	0.998766585	NA	NA	NA	NA
PALES_12081	PALES_12081	0.293353553	0.998766585	NA	NA	NA	NA
PALES_12091	PALES_12091	0.205793396	0.998766585	NA	NA	NA	NA
PALES_12101	PALES_12101	0.324398208	0.998766585	NA	NA	NA	NA
PALES_12111	PALES_12111	0.038911131	0.998766585	putative metallo-oxidoreductase	PA3768	PA3768	probable metallo-oxidoreductase
PALES_12121	PALES_12121	-0.003141158	0.998766585	putative Cytosine/adenosine deaminase	PA3767	PA3767	conserved hypothetical protein
PALES_12131	PALES_12131	-0.218201773	0.998766585	putative aromatic amino acid transporter	PA3766	PA3766	probable aromatic amino acid transporter
PALES_12141	PALES_12141	-0.886915099	0.998766585	hypothetical protein	PA3765	PA3765	hypothetical protein
PALES_12151	PALES_12151	0.042013916	0.998766585	putative periplasmic binding transport protein	PA3764	PA3764	conserved hypothetical protein
PALES_12161	purL	-0.148286468	0.998766585	phosphoribosylformylglycinamidine synthase	PA3763	purL	phosphoribosylformylglycinamidine synthase
PALES_12181	PALES_12181	-0.208285781	0.998766585	hypothetical protein	PA3762	PA3762	hypothetical protein
PALES_12191	nagE	-0.81563432	0.998766585	N-Acetyl-D-Glucosamine phosphotransferase system transporter	PA3761	nagE	N-Acetyl-D-Glucosamine phosphotransferase system transporter
PALES_12201	PALES_12201	0.275560637	0.998766585	N-Acetyl-D-Glucosamine phosphotransferase system transporter	PA3760	PA3760	N-Acetyl-D-Glucosamine phosphotransferase system transporter
PALES_12211	PALES_12211	-0.396916012	0.998766585	putative aminotransferase	PA3759	PA3759	probable aminotransferase
PALES_12221	PALES_12221	-0.083345469	0.998766585	putative N-acetylglucosamine-6-phosphate deacetylase	PA3758	PA3758	probable N-acetylglucosamine-6-phosphate deacetylase
PALES_12231	nagR	0.323138023	0.998766585	Transcriptional regulator of N-Acetylglucosamine catabolism operon	PA3757	nagR	Transcriptional regulator of N-Acetylglucosamine catabolism operon
PALES_12241	PALES_12241	-0.192497485	0.998766585	hypothetical protein	PA3756	PA3756	hypothetical protein
PALES_12251	PALES_12251	0.097702115	0.998766585	MutT/nudix family protein	PA3755	PA3755	conserved hypothetical protein
PALES_12261	PALES_12261	-0.07523315	0.998766585	putative NUDIX hydrolase	PA3754	PA3754	hypothetical protein
PALES_12271	PALES_12271	0.075212346	0.998766585	putative acetyltransferase	PA3753	PA3753	conserved hypothetical protein
PALES_12291	purT	-0.082719706	0.998766585	phosphoribosylglycinamide formyltransferase 2	PA3751	purT	phosphoribosylglycinamide formyltransferase 2
PALES_12301	PALES_12301	-0.129258805	0.998766585	putative Lysophospholipase	PA3750	PA3750	hypothetical protein
PALES_12311	PALES_12311	-0.13099307	0.998766585	putative major facilitator superfamily (MFS) transporter	PA3749	PA3749	probable major facilitator superfamily (MFS) transporter
PALES_12321	PALES_12321	-0.053550316	0.998766585	putative hemolysin containing a CBS domain	PA3748	PA3748	conserved hypothetical protein
PALES_12331	PALES_12331	0.079313766	0.998766585	putative ABC-type transport permease	PA3747	PA3747	conserved hypothetical protein
PALES_12341	ffh	0.229528007	0.998766585	signal recognition particle protein Ffh	PA3746	ffh	signal recognition particle protein Ffh
PALES_12351	rpsP	-0.310869765	0.998766585	30S ribosomal protein S16	PA3745	rpsP	30S ribosomal protein S16
PALES_12361	rimM	-0.131277398	0.998766585	16S rRNA-processing protein RimM	PA3744	rimM	16S rRNA processing protein
PALES_12371	trmD	-0.192481799	0.998766585	tRNA (guanine-N(1)-)-methyltransferase	PA3743	trmD	tRNA (guanine-N1)-methyltransferase
PALES_12381	rplS	-0.123065895	0.998766585	50S ribosomal protein L19	PA3742	rplS	50S ribosomal protein L19
PALES_12391	PALES_12391	-0.226055968	0.998766585	putative ong-chain acyl-CoA thioester hydrolase	PA3741	PA3741	hypothetical protein
PALES_12401	PALES_12401	0.296274677	0.998766585	hypothetical protein	PA3740	PA3740	hypothetical protein
PALES_12411	PALES_12411	-0.050379946	0.998766585	putative sodium/hydrogen antiporter	PA3739	PA3739	probable sodium/hydrogen antiporter
PALES_12421	xerD	0.161258305	0.998766585	site-specific tyrosine recombinase XerD	PA3738	xerD	integrase/recombinase XerD
PALES_12431	dsbC	0.127521603	0.998766585	thiol:disulfide interchange protein DsbC	PA3737	dsbC	thiol:disulfide interchange protein DsbC
PALES_12441	hom	-0.261730839	0.998766585	homoserine dehydrogenase	PA3736	hom	homoserine dehydrogenase
PALES_12451	thrC	-0.275258107	0.998766585	threonine synthase	PA3735	thrC	threonine synthase
PALES_12461	PALES_12461	-0.559679691	0.998766585	hypothetical protein	PA3734	PA3734	hypothetical protein
PALES_12471	PALES_12471	0.043117098	0.998766585	NA	NA	NA	NA
PALES_12491	PALES_12491	0.080544675	0.998766585	putative carnitine dehydratase	PA3733	PA3733	hypothetical protein
PALES_12501	PALES_12501	-0.147582772	0.998766585	hypothetical protein	PA3732	PA3732	Uncharacterized protein
PALES_12511	PALES_12511	-0.237071924	0.998766585	putative phage shock protein	PA3731	PA3731	conserved hypothetical protein
PALES_12521	PALES_12521	-0.333433541	0.998766585	hypothetical protein	PA3730	PA3730	hypothetical protein
PALES_12531	PALES_12531	-0.391222606	0.998766585	hypothetical protein	PA3729	PA3729	conserved hypothetical protein
PALES_12541	PALES_12541	-0.446899801	0.642822677	hypothetical protein	PA3728	PA3728	hypothetical protein
PALES_12551	PALES_12551	-0.387856309	0.998766585	hypothetical protein	PA3727	PA3727	hypothetical protein
PALES_12561	PALES_12561	-0.554045533	0.998766585	hypothetical protein	PA3726	PA3726	conserved hypothetical protein
PALES_12571	recJ	0.088526514	0.998766585	single-stranded-DNA-specific exonuclease RecJ	PA3725	recJ	single-stranded-DNA-specific exonuclease RecJ
PALES_12581	lasB	0.270133242	0.998766585	elastase LasB	PA3724	lasB	elastase LasB
PALES_12591	PALES_12591	0.550032004	0.998766585	putative FMN oxidoreductase	PA3723	PA3723	probable FMN oxidoreductase
PALES_12601	PALES_12601	0.159689952	0.998766585	hypothetical protein	PA3722	PA3722	hypothetical protein
PALES_12611	PALES_12611	-0.008852702	0.998766585	putative transcriptional regulator	PA3721	nalC	NalC
PALES_12621	PALES_12621	0.272350628	0.998766585	hypothetical protein	PA3720	PA3720	hypothetical protein
PALES_12641	PALES_12641	0.504508558	0.998766585	putative major facilitator superfamily (MFS) transporter	PA3718	PA3718	probable major facilitator superfamily (MFS) transporter
PALES_12651	PALES_12651	-0.245386744	0.998766585	putative peptidyl-prolyl cis-trans isomerase, FkbP-type	PA3717	PA3717	probable peptidyl-prolyl cis-trans isomerase, FkbP-type
PALES_12661	PALES_12661	-0.017115514	0.998766585	hypothetical protein	PA3716	PA3716	hypothetical protein
PALES_12671	PALES_12671	-0.426257239	0.998766585	hypothetical protein	PA3715	PA3715	hypothetical protein
PALES_12681	PALES_12681	0.462264462	0.998766585	putative two-component response regulator	PA3714	PA3714	probable two-component response regulator
PALES_12691	spdH	-0.557836765	0.998766585	spermidine dehydrogenase, SpdH	PA3713	spdH	spermidine dehydrogenase, SpdH
PALES_12701	PALES_12701	0.182973831	0.998766585	hypothetical protein	PA3712	PA3712	hypothetical protein
PALES_12711	PALES_12711	0.023361098	0.998766585	putative transcriptional regulator	PA3711	PA3711	probable transcriptional regulator
PALES_12721	PALES_12721	0.002675587	0.99883709	putative GMC-type oxidoreductase	PA3710	PA3710	probable GMC-type oxidoreductase
PALES_12731	PALES_12731	0.400972366	0.998766585	putative major facilitator superfamily (MFS) transporter	PA3709	PA3709	probable major facilitator superfamily (MFS) transporter
PALES_12741	wspA	0.168433946	0.998766585	putative chemotaxis transducer	PA3708	wspA	probable chemotaxis transducer
PALES_12751	wspB	-0.062939881	0.998766585	hypothetical protein	PA3707	wspB	hypothetical protein
PALES_12761	wspC	-0.280930927	0.998766585	putative protein methyltransferase	PA3706	wspC	probable protein methyltransferase
PALES_12771	wspD	0.142497854	0.998766585	CheW domain protein	PA3705	wspD	hypothetical protein
PALES_12781	PALES_12781	-0.169841391	0.998766585	NA	NA	NA	NA
PALES_12811	wspR	0.256276636	0.998766585	putative two-component response regulator	PA3702	wspR	WspR
PALES_12821	PALES_12821	-0.002703906	0.998766585	NA	NA	NA	NA
PALES_12841	lysS	-0.012561092	0.998766585	lysyl-tRNA synthetase	PA3700	lysS	lysyl-tRNA synthetase
PALES_12851	PALES_12851	0.712994467	0.998766585	putative transcriptional regulator	PA3699	PA3699	probable transcriptional regulator
PALES_12861	PALES_12861	0.213322111	0.998766585	putative lipoprotein	PA3698	PA3698	hypothetical protein
PALES_12871	PALES_12871	0.226790379	0.998766585	hypothetical protein	PA3697	PA3697	hypothetical protein
PALES_12881	PALES_12881	0.093497618	0.998766585	hypothetical protein	PA3696	PA3696	conserved hypothetical protein
PALES_12891	PALES_12891	-0.002109427	0.99883709	putative hydrolase, alpha/beta family	PA3695	PA3695	hypothetical protein
PALES_12901	PALES_12901	0.00228113	0.99883709	putative lipoprotein	PA3694	PA3694	hypothetical protein
PALES_12911	PALES_12911	1.200805867	0.998766585	putative phophatase	PA3693	PA3693	conserved hypothetical protein
PALES_12921	PALES_12921	0.137131971	0.998766585	putative outer membrane protein precursor	PA3692	lptF	Lipotoxon F, LptF
PALES_12931	PALES_12931	0.51698924	0.818182375	putative lipoprotein	PA3691	PA3691	hypothetical protein
PALES_12941	PALES_12941	0.235191693	0.998766585	putative metal-transporting P-type ATPase	PA3690	PA3690	probable metal-transporting P-type ATPase
PALES_12951	PALES_12951	0.456509887	0.998766585	putative transcriptional regulator	PA3689	PA3689	probable transcriptional regulator
PALES_12961	PALES_12961	0.303376252	0.998766585	hypothetical protein	PA3688	PA3688	hypothetical protein
PALES_12971	ppc	0.077444456	0.998766585	phosphoenolpyruvate carboxylase	PA3687	ppc	phosphoenolpyruvate carboxylase
PALES_12981	adk	-0.09167873	0.998766585	adenylate kinase	PA3686	adk	adenylate kinase
PALES_12991	PALES_12991	0.220441016	0.998766585	putative protease with chaperone activity	PA3685	yeaZ	YeaZ
PALES_13001	PALES_13001	0.093778031	0.998766585	hypothetical protein	PA3684	PA3684	hypothetical protein
PALES_13011	PALES_13011	-0.175330935	0.998766585	hypothetical protein	PA3683	PA3683	conserved hypothetical protein
PALES_13021	PALES_13021	-0.325406693	0.998766585	putative carboxyvinyl-carboxyphosphonate phosphorylmutase	PA3682	PA3682	hypothetical protein
PALES_13031	PALES_13031	-1.445810726	0.998766585	putative inner membrane protein	PA3681	PA3681	hypothetical protein
PALES_13041	PALES_13041	0.050681513	0.998766585	hypothetical protein	PA3680	PA3680	conserved hypothetical protein
PALES_13051	PALES_13051	-0.174596103	0.998766585	putative cytochrome P450	PA3679	PA3679	hypothetical protein
PALES_13061	PALES_13061	-0.070147899	0.998766585	putative transcriptional regulator	PA3678	mexL	MexL
PALES_13071	PALES_13071	0.0534798	0.998766585	putative Resistance-Nodulation-Cell Division (RND) efflux membrane fusion protein precursor	PA3677	mexJ	MexJ
PALES_13081	PALES_13081	0.869858164	0.001604797	putative Resistance-Nodulation-Cell Division (RND) efflux transporter	PA3676	mexK	MexK
PALES_13091	PALES_13091	0.025440304	0.998766585	hypothetical protein	PA3675	PA3675	hypothetical protein
PALES_13101	PALES_13101	0.135398995	0.998766585	putative lipoprotein	PA3674	PA3674	hypothetical protein
PALES_13111	plsB	-0.162536675	0.998766585	glycerol-3-phosphate acyltransferase	PA3673	plsB	glycerol-3-phosphate acyltransferase
PALES_13121	PALES_13121	-0.520497403	0.998766585	putative ATP-binding component of ABC transporter	PA3672	PA3672	probable ATP-binding component of ABC transporter
PALES_13131	PALES_13131	-0.616957	0.628045281	putative permease of ABC transporter	PA3671	PA3671	probable permease of ABC transporter
PALES_13141	PALES_13141	-0.184291601	0.998766585	putative auxiliary component of ABC transporter	PA3670	PA3670	hypothetical protein
PALES_13151	PALES_13151	0.358613463	0.998766585	hypothetical protein	PA3669	PA3669	hypothetical protein
PALES_13161	PALES_13161	-0.357610969	0.998766585	putative Fe-S center assembly protein	PA3668	PA3668	conserved hypothetical protein
PALES_13171	PALES_13171	-0.193886764	0.998766585	putative pyridoxal-phosphate dependent enzyme	PA3667	PA3667	probable pyridoxal-phosphate dependent enzyme
PALES_13181	dapD	-0.054892249	0.998766585	tetrahydrodipicolinate succinylase	PA3666	dapD	tetrahydrodipicolinate succinylase
PALES_13191	PALES_13191	-0.427958919	0.998766585	putative transporter, LysE family	PA3665	PA3665	hypothetical protein
PALES_13201	PALES_13201	0.940822303	0.998766585	putative arsenate reductase, glutaredoxin family	PA3664	PA3664	conserved hypothetical protein
PALES_13211	PALES_13211	-0.011334651	0.998766585	NA	NA	NA	NA
PALES_13221	PALES_13221	-0.570882948	0.998766585	NA	NA	NA	NA
PALES_13231	PALES_13231	-0.365510694	0.998766585	NA	NA	NA	NA
PALES_13241	PALES_13241	-0.314946533	0.998766585	NA	NA	NA	NA
PALES_13261	PALES_13261	0.653055584	0.998766585	NA	NA	NA	NA
PALES_13281	PALES_13281	-0.856246052	0.998766585	NA	NA	NA	NA
PALES_13291	PALES_13291	-0.183369784	0.998766585	NA	NA	NA	NA
PALES_13361	PALES_13361	0.273277488	0.998766585	NA	NA	NA	NA
PALES_13371	PALES_13371	0.067085052	0.998766585	NA	NA	NA	NA
PALES_13381	PALES_13381	0.353578545	0.998766585	NA	NA	NA	NA
PALES_13391	PALES_13391	-0.053355673	0.998766585	NA	NA	NA	NA
PALES_13401	PALES_13401	-0.015607523	0.998766585	NA	NA	NA	NA
PALES_13411	PALES_13411	-0.523045606	0.998766585	NA	NA	NA	NA
PALES_13421	PALES_13421	0.401057426	0.998766585	NA	NA	NA	NA
PALES_13431	PALES_13431	-0.032031054	0.998766585	NA	NA	NA	NA
PALES_13441	PALES_13441	0.03248983	0.998766585	NA	NA	NA	NA
PALES_13451	PALES_13451	0.194373524	0.998766585	NA	NA	NA	NA
PALES_13471	PALES_13471	-0.998785109	0.998766585	NA	NA	NA	NA
PALES_13491	PALES_13491	0.478213305	0.998766585	NA	NA	NA	NA
PALES_13501	PALES_13501	0.247781374	0.998766585	NA	NA	NA	NA
PALES_13511	PALES_13511	0.130997866	0.998766585	NA	NA	NA	NA
PALES_13521	PALES_13521	0.149175416	0.998766585	NA	NA	NA	NA
PALES_13531	PALES_13531	-0.18026036	0.998766585	NA	NA	NA	NA
PALES_13551	PALES_13551	-0.301870636	0.998766585	NA	NA	NA	NA
PALES_13561	PALES_13561	-0.393116863	0.998766585	NA	NA	NA	NA
PALES_13571	PALES_13571	0.140328506	0.998766585	NA	NA	NA	NA
PALES_13581	PALES_13581	0.286302756	0.998766585	NA	NA	NA	NA
PALES_13591	PALES_13591	-0.072519231	0.998766585	NA	NA	NA	NA
PALES_13601	PALES_13601	-0.003101758	0.99883709	NA	NA	NA	NA
PALES_13611	PALES_13611	-0.946271159	0.998766585	NA	NA	NA	NA
PALES_13621	PALES_13621	-0.208727045	0.998766585	NA	NA	NA	NA
PALES_13631	PALES_13631	2.058528995	NA	NA	NA	NA	NA
PALES_13641	PALES_13641	0.210046189	0.998766585	NA	NA	NA	NA
PALES_13651	PALES_13651	0.703243419	0.998766585	NA	NA	NA	NA
PALES_13661	PALES_13661	-0.177122882	0.998766585	NA	NA	NA	NA
PALES_13671	PALES_13671	-0.756122135	0.998766585	NA	NA	NA	NA
PALES_13681	PALES_13681	0.451944727	0.998766585	NA	NA	NA	NA
PALES_13691	PALES_13691	-0.969126288	0.998766585	NA	NA	NA	NA
PALES_13701	PALES_13701	-0.060137491	0.998766585	NA	NA	NA	NA
PALES_13721	PALES_13721	-0.200803816	0.998766585	hypothetical protein	PA3663	PA3663	hypothetical protein
PALES_13731	PALES_13731	0.237973966	0.998766585	hypothetical protein	PA3662	PA3662	hypothetical protein
PALES_13741	PALES_13741	-1.03113414	0.825930528	hypothetical protein	PA3661	PA3661	hypothetical protein
PALES_13751	PALES_13751	0.27995725	0.998766585	putative sodium/hydrogen antiporter	PA3660	PA3660	probable sodium/hydrogen antiporter
PALES_13761	PALES_13761	-0.171476954	0.998766585	succinyldiaminopimelate transaminase	PA3659	PA3659	probable aminotransferase
PALES_13771	glnD	0.048271141	0.998766585	PII uridylyl-transferase	PA3658	glnD	protein-PII uridylyltransferase
PALES_13781	map	0.031131662	0.998766585	methionine aminopeptidase	PA3657	map	methionine aminopeptidase
PALES_13791	rpsB	-0.081768804	0.998766585	30S ribosomal protein S2	PA3656	rpsB	30S ribosomal protein S2
PALES_13801	tsf	-0.144324705	0.998766585	elongation factor Ts	PA3655	tsf	elongation factor Ts
PALES_13811	pyrH	-0.088496831	0.998766585	uridylate kinase	PA3654	pyrH	uridylate kinase
PALES_13821	frr	0.169580586	0.998766585	ribosome recycling factor	PA3653	frr	ribosome recycling factor
PALES_13831	uppS	-0.22937665	0.998766585	undecaprenyl pyrophosphate synthetase	PA3652	uppS	undecaprenyl pyrophosphate synthetase
PALES_13841	cdsA	-0.240612572	0.998766585	phosphatidate cytidylyltransferase	PA3651	cdsA	phosphatidate cytidylyltransferase
PALES_13851	dxr	-0.139347425	0.998766585	1-deoxy-d-xylulose 5-phosphate reductoisomerase	PA3650	dxr	1-deoxy-d-xylulose 5-phosphate reductoisomerase
PALES_13861	PALES_13861	-0.0256561	0.998766585	putative membrane-associated zinc metalloprotease	PA3649	mucP	MucP
PALES_13871	PALES_13871	-0.0541162	0.998766585	putative outer membrane protein precursor	PA3648	opr86	outer membrane protein Opr86
PALES_13881	PALES_13881	0.105169434	0.998766585	putative outer membrane protein precursor	PA3647	PA3647	probable outer membrane protein precursor
PALES_13891	lpxD	-0.109824913	0.998766585	UDP-3-O-[3-hydroxymyristoyl] glucosamine N-acyltransferase	PA3646	lpxD	UDP-3-O-[3-hydroxylauroyl] glucosamine N-acyltransferase
PALES_13901	fabZ	-0.112666924	0.998766585	(3R)-hydroxymyristoyl-ACP dehydratase	PA3645	fabZ	(3R)-hydroxymyristoyl-[acyl carrier protein] dehydratase
PALES_13911	lpxA	-0.08258115	0.998766585	UDP-N-acetylglucosamine acyltransferase	PA3644	lpxA	UDP-N-acetylglucosamine acyltransferase
PALES_13921	lpxB	-0.113757102	0.998766585	lipid-A-disaccharide synthase	PA3643	lpxB	lipid A-disaccharide synthase
PALES_13931	rnhB	0.121198061	0.998766585	ribonuclease HII	PA3642	rnhB	ribonuclease HII
PALES_13941	PALES_13941	-0.214564208	0.998766585	putative amino acid permease	PA3641	PA3641	probable amino acid permease
PALES_13951	dnaE	-0.023395985	0.998766585	DNA polymerase III subunit alpha	PA3640	dnaE	DNA polymerase III, alpha chain
PALES_13961	accA	0.06378525	0.998766585	acetyl-CoA carboxylase carboxyltransferase subunit alpha	PA3639	accA	acetyl-coenzyme A carboxylase carboxyl transferase (alpha subunit)
PALES_13971	PALES_13971	-0.360832022	0.998766585	putative cell cycle protein	PA3638	PA3638	conserved hypothetical protein
PALES_13981	pyrG	0.313605908	0.998766585	CTP synthetase	PA3637	pyrG	CTP synthase
PALES_13991	kdsA	-0.320985964	0.998766585	2-dehydro-3-deoxyphosphooctonate aldolase	PA3636	kdsA	2-dehydro-3-deoxyphosphooctonate aldolase
PALES_14001	eno	-0.217127845	0.998766585	phosphopyruvate hydratase	PA3635	eno	enolase
PALES_14011	PALES_14011	0.236916924	0.998766585	putative septum formation initiator	PA3634	PA3634	conserved hypothetical protein
PALES_14021	ispD	-0.343604115	0.998766585	2-C-methyl-D-erythritol 4-phosphate cytidylyltransferase	PA3633	ygbP	4-diphosphocytidyl-2-C-methylerythritol synthase
PALES_14031	PALES_14031	-0.007652713	0.998766585	hypothetical protein	PA3632	PA3632	conserved hypothetical protein
PALES_14041	PALES_14041	-0.046220149	0.998766585	putative inner membrane protein	PA3631	PA3631	conserved hypothetical protein
PALES_14051	PALES_14051	0.165880757	0.998766585	putative transcriptional regulator	PA3630	gfnR	glutathione-dependent formaldehyde neutralization regulator GfnR
PALES_14061	adhC	-0.063266531	0.998766585	alcohol dehydrogenase class III	PA3629	adhC	alcohol dehydrogenase class III
PALES_14071	PALES_14071	0.152641092	0.998766585	putative esterase	PA3628	PA3628	putative esterase
PALES_14081	ispF	0.508803961	0.998766585	2-C-methyl-D-erythritol 2,4-cyclodiphosphate synthase	PA3627	ygbB	2C-methyl-D-erythritol 2,4-cyclodiphosphate synthase
PALES_14091	truD	-0.404114794	0.998766585	tRNA pseudouridine synthase D	PA3626	PA3626	conserved hypothetical protein
PALES_14101	surE	-0.274837705	0.998766585	stationary phase survival protein SurE	PA3625	surE	survival protein SurE
PALES_14111	pcm	-0.089681134	0.998766585	protein-L-isoaspartate O-methyltransferase	PA3624	pcm	L-isoaspartate protein carboxylmethyltransferase type II
PALES_14121	PALES_14121	0.120256256	0.998766585	putative lipoprotein NlpD	PA3623	PA3623	conserved hypothetical protein
PALES_14131	rpoS	-0.062085781	0.998766585	RNA polymerase sigma factor RpoS	PA3622	rpoS	sigma factor RpoS
PALES_14141	fdxA	0.021271056	0.998766585	ferredoxin I	PA3621	fdxA	ferredoxin I
PALES_14151	mutS	0.002934883	0.998766585	DNA mismatch repair protein MutS	PA3620	mutS	DNA mismatch repair protein MutS
PALES_14161	PALES_14161	-0.709547593	0.998766585	putative TolB-like translocation protein	PA3619	PA3619	hypothetical protein
PALES_14171	PALES_14171	0.940618971	0.998766585	putative competence-damaged protein	PA3618	PA3618	conserved hypothetical protein
PALES_14181	recA	-0.236114155	0.998766585	recombinase A	PA3617	recA	RecA protein
PALES_14191	recX	0.147059451	0.998766585	recombination regulator RecX	PA3616	PA3616	conserved hypothetical protein
PALES_14201	PALES_14201	-0.092973809	0.998766585	putative lysine decarboxylase	PA3615	PA3615	hypothetical protein
PALES_14211	PALES_14211	0.102172631	0.998766585	putative metallo-beta-lactamase superfamily protein	PA3614	PA3614	hypothetical protein
PALES_14221	PALES_14221	0.179630594	0.998766585	hypothetical protein	PA3613	PA3613	hypothetical protein
PALES_14231	PALES_14231	0.200834099	0.998766585	hypothetical protein	PA3612	PA3612	conserved hypothetical protein
PALES_14241	PALES_14241	0.181352146	0.998766585	putative secreted protein	PA3611	PA3611	hypothetical protein
PALES_14251	potD	0.009648241	0.998766585	polyamine transport protein PotD	PA3610	potD	polyamine transport protein PotD
PALES_14261	potC	-0.934912383	0.998766585	polyamine transport protein PotC	PA3609	potC	polyamine transport protein PotC
PALES_14271	potB	-0.377258485	0.998766585	polyamine transport protein PotB	PA3608	potB	polyamine transport protein PotB
PALES_14281	potA	-0.249197188	0.998766585	polyamine transport protein PotA	PA3607	potA	polyamine transport protein PotA
PALES_14291	PALES_14291	0.151070836	0.998766585	hypothetical protein	PA3606	PA3606	conserved hypothetical protein
PALES_14301	PALES_14301	0.380610579	0.998766585	putative transmembrane protein	PA3605	PA3605	hypothetical protein
PALES_14311	PALES_14311	0.127560938	0.998766585	putative two-component response regulator	PA3604	erdR	response regulator ErdR
PALES_14321	dgkA	-0.213406397	0.998766585	diacylglycerol kinase	PA3603	dgkA	diacylglycerol kinase
PALES_14331	PALES_14331	0.077462295	0.998766585	putative glutamate synthase, large subunit	PA3602	PA3602	conserved hypothetical protein
PALES_14341	rpmE2	-0.357250713	0.998766585	50S ribosomal protein L31 type B	PA3601	PA3601	conserved hypothetical protein
PALES_14351	rpmJ	-0.351308213	0.998766585	50S ribosomal protein L36	PA3600	PA3600	conserved hypothetical protein
PALES_14361	PALES_14361	-0.137534958	0.998766585	putative transcriptional regulator	PA3599	PA3599	probable transcriptional regulator
PALES_14371	PALES_14371	0.277225579	0.998766585	putative carbon-nitrogen hydrolase family protein	PA3598	PA3598	conserved hypothetical protein
PALES_14381	PALES_14381	0.420692294	0.998766585	putative amino acid permease	PA3597	PA3597	probable amino acid permease
PALES_14401	PALES_14401	0.783550028	0.998766585	putative transcriptional regulator	PA3594	PA3594	probable transcriptional regulator
PALES_14411	PALES_14411	-0.306659983	0.998766585	putative acyl-CoA dehydrogenase	PA3593	PA3593	probable acyl-CoA dehydrogenase
PALES_14461	PALES_14461	3.051355432	NA	putative porin	PA3588	PA3588	probable porin
PALES_14471	metR	0.210159797	0.998766585	transcriptional regulator MetR	PA3587	metR	transcriptional regulator MetR
PALES_14481	PALES_14481	-0.098069564	0.998766585	putative hydrolase	PA3586	PA3586	probable hydrolase
PALES_14491	glpM	0.76865555	0.998766585	membrane protein GlpM	PA3585	glpM	membrane protein GlpM
PALES_14501	glpD	0.082832162	0.998766585	glycerol-3-phosphate dehydrogenase	PA3584	glpD	glycerol-3-phosphate dehydrogenase
PALES_14511	glpR	0.102407399	0.998766585	glycerol-3-phosphate regulon repressor	PA3583	glpR	glycerol-3-phosphate regulon repressor
PALES_14521	glpK	0.143588344	0.998766585	glycerol kinase	PA3582	glpK	glycerol kinase
PALES_14531	glpF	-0.094300618	0.998766585	glycerol uptake facilitator protein	PA3581	glpF	glycerol uptake facilitator protein
PALES_14541	PALES_14541	0.454395745	0.998766585	hypothetical protein	PA3580	PA3580	conserved hypothetical protein
PALES_14551	PALES_14551	0.34802455	0.998766585	putative carbohydrate kinase	PA3579	PA3579	probable carbohydrate kinase
PALES_14561	PALES_14561	0.205966184	0.998766585	putative phenazine biosynthesis protein, PhzF family	PA3578	PA3578	conserved hypothetical protein
PALES_14571	PALES_14571	0.651403721	0.998766585	hypothetical protein	PA3576	PA3576	hypothetical protein
PALES_14581	PALES_14581	0.635075713	0.998766585	putative cytochrome B561	PA3575	PA3575	hypothetical protein
PALES_14591	PALES_14591	0.037131555	0.998766585	putative transcriptional regulator	PA3574	nalD	NalD
PALES_14601	PALES_14601	0.052639501	0.998766585	putative major facilitator superfamily (MFS) transporter	PA3573	PA3573	probable major facilitator superfamily (MFS) transporter
PALES_14611	PALES_14611	0.856237323	0.998766585	hypothetical protein	PA3572	PA3572	hypothetical protein
PALES_14621	mmsR	0.538239114	0.998766585	transcriptional regulator MmsR	PA3571	mmsR	transcriptional regulator MmsR
PALES_14631	mmsA	0.100658048	0.998766585	methylmalonate-semialdehyde dehydrogenase	PA3570	mmsA	methylmalonate-semialdehyde dehydrogenase
PALES_14641	mmsB	-0.270553384	0.998766585	3-hydroxyisobutyrate dehydrogenase	PA3569	mmsB	3-hydroxyisobutyrate dehydrogenase
PALES_14651	PALES_14651	0.224612333	0.998766585	putative acetyl-coa synthetase	PA3568	PA3568	probable acetyl-coa synthetase
PALES_14661	PALES_14661	0.028105943	0.998766585	putative oxidoreductase	PA3567	PA3567	probable oxidoreductase
PALES_14671	PALES_14671	-0.010714979	0.998766585	putative Antibiotic biosynthesis monooxygenase	PA3566	PA3566	conserved hypothetical protein
PALES_14681	PALES_14681	-0.272137788	0.998766585	putative transcriptional regulator	PA3565	PA3565	probable transcriptional regulator
PALES_14701	fruR	1.477017816	0.998766585	DNA-binding transcriptional regulator FruR	PA3563	fruR	fructose transport system repressor FruR
PALES_14711	fruI	-1.374450018	0.998766585	phosphotransferase system transporter enzyme I, FruI	PA3562	fruI	phosphotransferase system transporter enzyme I, FruI
PALES_14731	fruA	0.811295236	0.998766585	phosphotransferase system transporter fructose-specific IIBC component, FruA	PA3560	fruA	phosphotransferase system transporter fructose-specific IIBC component, FruA
PALES_14741	PALES_14741	4.089454543	1.92E-38	putative nucleotide sugar dehydrogenase	PA3559	PA3559	probable nucleotide sugar dehydrogenase
PALES_14751	PALES_14751	5.25863694	0.001974499	hypothetical protein	PA3558	arnF	ArnF
PALES_14761	PALES_14761	3.84195804	0.298710037	putative inner membrane protein	PA3557	arnE	ArnE
PALES_14771	arnT	3.138422862	0.255082663	4-amino-4-deoxy-L-arabinose transferase	PA3556	arnT	inner membrane L-Ara4N transferase ArnT
PALES_14781	PALES_14781	4.377224888	0.05504275	putative polysaccharide deacetylase	PA3555	arnD	ArnD
PALES_14791	PALES_14791	4.072709477	1.44E-34	bifunctional UDP-glucuronic acid decarboxylase/UDP-4-amino-4-deoxy-L-arabinose formyltransferase	PA3554	arnA	ArnA
PALES_14801	PALES_14801	4.299373228	7.16E-27	putative glycosyl transferase	PA3553	arnC	ArnC
PALES_14811	PALES_14811	4.061745566	3.18E-22	UDP-4-amino-4-deoxy-L-arabinose--oxoglutarate aminotransferase	PA3552	arnB	ArnB
PALES_14821	algA	0.79478848	0.998766585	phosphomannose isomerase / guanosine 5'-diphospho-D-mannose pyrophosphorylase	PA3551	algA	phosphomannose isomerase / guanosine 5'-diphospho-D-mannose pyrophosphorylase
PALES_14831	algF	0.595991295	NA	alginate o-acetyltransferase AlgF	PA3550	algF	alginate o-acetyltransferase AlgF
PALES_14841	algJ	0.867457397	NA	alginate o-acetyltransferase AlgJ	PA3549	algJ	alginate o-acetyltransferase AlgJ
PALES_14851	algI	-0.359668559	0.998766585	alginate o-acetyltransferase AlgI	PA3548	algI	alginate o-acetyltransferase AlgI
PALES_14871	algX	0.558545098	0.998766585	alginate biosynthesis protein AlgX	PA3546	algX	alginate biosynthesis protein AlgX
PALES_14881	algG	0.334545559	0.998766585	alginate-c5-mannuronan-epimerase AlgG	PA3545	algG	alginate-c5-mannuronan-epimerase AlgG
PALES_14891	algE	0.515408051	0.998766585	Alginate production outer membrane protein AlgE precursor	PA3544	algE	Alginate production outer membrane protein AlgE precursor
PALES_14911	alg44	-0.133266006	0.998766585	alginate biosynthesis protein Alg44	PA3542	alg44	alginate biosynthesis protein Alg44
PALES_14921	alg8	-0.294415615	0.998766585	alginate biosynthesis protein Alg8	PA3541	alg8	alginate biosynthesis protein Alg8
PALES_14931	algD	-0.61774478	0.998766585	GDP-mannose 6-dehydrogenase AlgD	PA3540	algD	GDP-mannose 6-dehydrogenase AlgD
PALES_14941	PALES_14941	-0.183415041	0.998766585	hypothetical protein	PA3539	PA3539	conserved hypothetical protein
PALES_14951	PALES_14951	-0.180011154	0.998766585	putative ATP-binding component of ABC transporter	PA3538	PA3538	probable ATP-binding component of ABC transporter
PALES_14961	argF	0.166973394	0.998766585	ornithine carbamoyltransferase	PA3537	argF	ornithine carbamoyltransferase, anabolic
PALES_14971	PALES_14971	0.964796684	0.998766585	hypothetical protein	PA3536	PA3536	hypothetical protein
PALES_14981	PALES_14981	0.337950023	0.998766585	putative serine protease	PA3535	PA3535	probable serine protease
PALES_14991	PALES_14991	0.433485944	0.998766585	putative oxidoreductase	PA3534	PA3534	probable oxidoreductase
PALES_15001	PALES_15001	0.018963756	0.998766585	glutaredoxin-related protein	PA3533	grxD	GrxD
PALES_15011	PALES_15011	0.321627542	0.998766585	putative integral membrane transport protein	PA3532	PA3532	hypothetical protein
PALES_15021	bfrB	0.193703313	0.998766585	bacterioferritin	PA3531	bfrB	bacterioferritin
PALES_15031	PALES_15031	-0.288297186	0.998766585	putative bacterioferritin-associated ferredoxin	PA3530	bfd	bacterioferritin-associated ferredoxin Bfd
PALES_15041	PALES_15041	0.215147267	0.998766585	putative peroxidase	PA3529	PA3529	alkylhydroperoxide reductase C
PALES_15051	rnt	-0.245315766	0.998766585	ribonuclease T	PA3528	rnt	ribonuclease T
PALES_15061	pyrC	0.057118422	0.998766585	dihydroorotase	PA3527	pyrC	dihydroorotase
PALES_15071	PALES_15071	-0.252390317	0.998766585	putative outer membrane protein precursor	PA3526	motY	MotY
PALES_15081	argG	0.005844871	0.998766585	argininosuccinate synthase	PA3525	argG	argininosuccinate synthase
PALES_15091	gloA1	0.361813433	0.998766585	lactoylglutathione lyase	PA3524	gloA1	lactoylglutathione lyase
PALES_15101	PALES_15101	-0.175177074	0.998766585	putative Resistance-Nodulation-Cell Division (RND) efflux membrane fusion protein precursor	PA3523	mexP	MexP
PALES_15111	PALES_15111	0.721211588	0.998766585	putative Resistance-Nodulation-Cell Division (RND) efflux transporter	PA3522	mexQ	MexQ
PALES_15121	PALES_15121	-0.082440501	0.998766585	putative outer membrane protein precursor	PA3521	opmE	OpmE
PALES_15131	PALES_15131	0.696728922	0.998766585	putative heavy metal binding protein	PA3520	PA3520	putative periplasmic substrate binding protein
PALES_15141	PALES_15141	-0.10139675	0.998766585	hypothetical protein	PA3519	PA3519	hypothetical protein
PALES_15151	PALES_15151	0.710124802	0.998766585	hypothetical protein	PA3518	PA3518	hypothetical protein
PALES_15161	PALES_15161	0.08821096	0.998766585	adenylosuccinate lyase	PA3517	PA3517	probable lyase
PALES_15171	PALES_15171	1.368312773	0.998766585	adenylosuccinate lyase	PA3516	PA3516	probable lyase
PALES_15181	PALES_15181	0.984082161	0.998766585	hypothetical protein	PA3515	PA3515	hypothetical protein
PALES_15191	PALES_15191	0.487604411	0.998766585	hypothetical protein	PA3496	PA3496	hypothetical protein
PALES_15201	nth	0.030856158	0.998766585	endonuclease III	PA3495	nth	endonuclease III
PALES_15211	PALES_15211	0.612512728	0.998766585	electron transport complex RsxE subunit	PA3494	PA3494	conserved hypothetical protein
PALES_15231	PALES_15231	-0.165070968	0.998766585	putative NADH:ubiquinone oxidoreductase, subunit RnfD	PA3492	PA3492	conserved hypothetical protein
PALES_15241	PALES_15241	0.159906009	0.998766585	electron transport complex protein RnfC	PA3491	PA3491	probable ferredoxin
PALES_15261	PALES_15261	-0.407105822	0.998766585	putative NADH:ubiquinone oxidoreductase, subunit RnfA	PA3489	PA3489	conserved hypothetical protein
PALES_15271	PALES_15271	-0.178144136	0.998766585	hypothetical protein	PA3485	tsi3	Tsi3
PALES_15281	PALES_15281	-0.297352099	0.998766585	hypothetical protein	PA3484	tse3	Tse3
PALES_15291	PALES_15291	-0.195223584	0.998766585	hypothetical protein	PA3483	PA3483	hypothetical protein
PALES_15301	metG	0.002216651	0.998766585	methionyl-tRNA synthetase	PA3482	metG	methionyl-tRNA synthetase
PALES_15311	PALES_15311	-0.037838396	0.998766585	hypothetical protein	PA3481	PA3481	conserved hypothetical protein
PALES_15321	dcd	-0.028521546	0.998766585	deoxycytidine triphosphate deaminase	PA3480	PA3480	probable deoxycytidine triphosphate deaminase
PALES_15331	rhlA	0.029806365	0.998766585	rhamnosyltransferase chain A	PA3479	rhlA	rhamnosyltransferase chain A
PALES_15341	rhlB	0.217168008	0.998766585	rhamnosyltransferase chain B	PA3478	rhlB	rhamnosyltransferase chain B
PALES_15351	rhlR	0.201811865	0.998766585	transcriptional regulator RhlR	PA3477	rhlR	transcriptional regulator RhlR
PALES_15361	rhlI	0.151524379	0.998766585	autoinducer synthesis protein RhlI	PA3476	rhlI	autoinducer synthesis protein RhlI
PALES_15371	pheC	0.620673221	0.998766585	cyclohexadienyl dehydratase precursor	PA3475	pheC	cyclohexadienyl dehydratase precursor
PALES_15381	PALES_15381	-0.09197605	0.998766585	hypothetical protein	PA3474	PA3474	conserved hypothetical protein
PALES_15391	PALES_15391	-1.259852033	0.998766585	putative chloramphenicol-sensitive protein	PA3473	PA3473	hypothetical protein
PALES_15401	PALES_15401	-0.195454753	0.998766585	putative lipoprotein	PA3472	PA3472	hypothetical protein
PALES_15411	PALES_15411	0.250959388	0.998766585	malate dehydrogenase	PA3471	PA3471	probable malic enzyme
PALES_15421	PALES_15421	-0.156109472	0.998766585	hypothetical protein	PA3470	PA3470	hypothetical protein
PALES_15431	PALES_15431	-0.119472642	0.998766585	putative dihydrofolate reductase	PA3469	PA3469	conserved hypothetical protein
PALES_15441	PALES_15441	-0.125677046	0.998766585	putative mechanosensitive ion channel family protein	PA3468	PA3468	conserved hypothetical protein
PALES_15461	PALES_15461	-0.079995996	0.998766585	putative ATP-dependent RNA helicase	PA3466	PA3466	probable ATP-dependent RNA helicase
PALES_15471	PALES_15471	-0.141458149	0.998766585	putative transmembrane protein	PA3465	PA3465	conserved hypothetical protein
PALES_15481	PALES_15481	-0.309769283	0.998766585	hypothetical protein	PA3464	PA3464	hypothetical protein
PALES_15491	PALES_15491	0.028218745	0.998766585	NA	NA	NA	NA
PALES_15501	PALES_15501	0.297876844	0.998766585	NA	NA	NA	NA
PALES_15511	PALES_15511	-0.180341916	0.998766585	NA	NA	NA	NA
PALES_15521	PALES_15521	0.820654207	NA	NA	NA	NA	NA
PALES_15531	PALES_15531	-0.384760974	0.998766585	NA	NA	NA	NA
PALES_15541	PALES_15541	-0.200661272	0.998766585	NA	NA	NA	NA
PALES_15551	PALES_15551	0.462023827	0.998766585	NA	NA	NA	NA
PALES_15561	PALES_15561	-0.235102732	0.998766585	NA	NA	NA	NA
PALES_15571	PALES_15571	0.306590279	0.998766585	NA	NA	NA	NA
PALES_15581	PALES_15581	-0.260750477	0.998766585	NA	NA	NA	NA
PALES_15591	PALES_15591	0.077619974	0.998766585	NA	NA	NA	NA
PALES_15621	PALES_15621	-0.05411727	0.998766585	NA	NA	NA	NA
PALES_15641	PALES_15641	-0.032343588	0.998766585	NA	NA	NA	NA
PALES_15651	PALES_15651	-0.605749687	0.998766585	NA	NA	NA	NA
PALES_15661	PALES_15661	-0.525152247	0.998766585	NA	NA	NA	NA
PALES_15681	PALES_15681	-0.678410903	0.998766585	NA	NA	NA	NA
PALES_15691	PALES_15691	-0.914968744	0.998766585	NA	NA	NA	NA
PALES_15701	PALES_15701	-0.608495184	0.998766585	NA	NA	NA	NA
PALES_15711	PALES_15711	-0.340327178	0.998766585	NA	NA	NA	NA
PALES_15721	PALES_15721	0.284306938	0.998766585	NA	NA	NA	NA
PALES_15731	PALES_15731	-0.361825594	0.998766585	NA	NA	NA	NA
PALES_15741	PALES_15741	-0.787513043	0.998766585	NA	NA	NA	NA
PALES_15751	PALES_15751	0.859598653	0.998766585	NA	NA	NA	NA
PALES_15761	PALES_15761	-0.028639347	0.998766585	NA	NA	NA	NA
PALES_15771	PALES_15771	-0.163480137	0.998766585	NA	NA	NA	NA
PALES_15781	PALES_15781	-0.92777183	0.998766585	NA	NA	NA	NA
PALES_15791	PALES_15791	-0.046678164	0.998766585	NA	NA	NA	NA
PALES_15801	PALES_15801	0.246858134	0.998766585	NA	NA	NA	NA
PALES_15811	PALES_15811	-0.40424545	0.998766585	NA	NA	NA	NA
PALES_15821	PALES_15821	-1.544142656	0.998766585	NA	NA	NA	NA
PALES_15851	PALES_15851	-1.225661927	0.538896951	NA	NA	NA	NA
PALES_15861	PALES_15861	-0.264113527	0.998766585	NA	NA	NA	NA
PALES_15871	PALES_15871	0.034868534	0.998766585	NA	NA	NA	NA
PALES_15881	PALES_15881	0.629745108	0.998766585	NA	NA	NA	NA
PALES_15891	PALES_15891	-1.183573477	0.998766585	NA	NA	NA	NA
PALES_15901	PALES_15901	-0.555972749	0.998766585	NA	NA	NA	NA
PALES_15911	PALES_15911	-0.642649664	0.998766585	NA	NA	NA	NA
PALES_15921	PALES_15921	0.591134146	0.998766585	NA	NA	NA	NA
PALES_15931	PALES_15931	-0.260474576	0.998766585	NA	NA	NA	NA
PALES_15941	PALES_15941	-0.081490331	0.998766585	NA	NA	NA	NA
PALES_15951	PALES_15951	-0.020998806	0.998766585	NA	NA	NA	NA
PALES_15961	PALES_15961	0.24427972	0.998766585	NA	NA	NA	NA
PALES_15971	PALES_15971	0.135345502	0.998766585	hypothetical protein	PA3463	PA3463	conserved hypothetical protein
PALES_15981	PALES_15981	-0.787699319	0.998766585	putative sensor/response regulator hybrid	PA3462	PA3462	probable sensor/response regulator hybrid
PALES_15991	PALES_15991	0.431929345	0.998766585	putative peptidase or cellulase	PA3461	PA3461	conserved hypothetical protein
PALES_16001	PALES_16001	-0.048311481	0.998766585	putative acetyltransferase	PA3460	PA3460	probable acetyltransferase
PALES_16011	PALES_16011	0.152959234	0.998766585	putative glutamine amidotransferase	PA3459	PA3459	probable glutamine amidotransferase
PALES_16021	PALES_16021	0.092390993	0.998766585	putative transcriptional regulator	PA3458	PA3458	probable transcriptional regulator
PALES_16031	PALES_16031	0.271112394	0.998766585	putative transmembrane protein	PA3457	PA3457	hypothetical protein
PALES_16041	mnmC	-0.384418703	0.998766585	5-methylaminomethyl-2-thiouridine methyltransferase	PA3456	PA3456	hypothetical protein
PALES_16051	PALES_16051	-0.081426307	0.998766585	hypothetical protein	PA3455	PA3455	conserved hypothetical protein
PALES_16061	PALES_16061	-0.067246755	0.998766585	putative acyl-CoA thiolase	PA3454	PA3454	probable acyl-CoA thiolase
PALES_16071	PALES_16071	0.053377261	0.998766585	hypothetical protein	PA3453	PA3453	conserved hypothetical protein
PALES_16081	mqoA	-0.165729021	0.998766585	malate:quinone oxidoreductase	PA3452	mqoA	malate:quinone oxidoreductase
PALES_16091	PALES_16091	0.49824847	0.998766585	hypothetical protein	PA3451	PA3451	hypothetical protein
PALES_16101	PALES_16101	-0.678130337	0.471042703	putative antioxidant protein	PA3450	lsfA	1-Cys peroxiredoxin LsfA
PALES_16111	PALES_16111	-1.247635986	0.998766585	putative sulfonate binding protein	PA3449	PA3449	conserved hypothetical protein
PALES_16141	PALES_16141	-0.753258764	0.737013619	NAD(P)H-dependent FMN reductase	PA3446	PA3446	conserved hypothetical protein
PALES_16151	PALES_16151	-1.039153579	0.810065712	putative ABC-type transporter periplasmic sulfonate-binding protein	PA3445	PA3445	conserved hypothetical protein
PALES_16161	ssuD	-1.209915571	0.602751422	alkanesulfonate monooxygenase	PA3444	PA3444	conserved hypothetical protein
PALES_16171	PALES_16171	-0.957649159	0.998766585	putative permease of ABC transporter	PA3443	PA3443	probable permease of ABC transporter
PALES_16181	ssuB	-0.983643918	0.998766585	aliphatic sulfonates transport ATP-binding subunit	PA3442	PA3442	probable ATP-binding component of ABC transporter
PALES_16191	PALES_16191	-0.833894662	0.921516739	putative molybdopterin-binding protein	PA3441	PA3441	probable molybdopterin-binding protein
PALES_16201	PALES_16201	-0.231219955	0.998766585	NA	NA	NA	NA
PALES_16211	PALES_16211	-0.251126396	0.998766585	hypothetical protein	PA3440	PA3440	conserved hypothetical protein
PALES_16221	folX	-0.204543016	0.998766585	D-erythro-7,8-dihydroneopterin triphosphate 2'-epimerase	PA3439	folX	d-erythro-7,8-dihydroneopterin triphosphate epimerase
PALES_16231	folE1	0.164791348	0.998766585	GTP cyclohydrolase I	PA3438	folE1	GTP cyclohydrolase I precursor
PALES_16241	PALES_16241	0.018565238	0.998766585	short chain dehydrogenase	PA3437	folM	dihydromonapterin reductase, FolM
PALES_16251	PALES_16251	-0.266058035	0.998766585	hypothetical protein	PA3436	PA3436	hypothetical protein
PALES_16261	PALES_16261	-0.447923778	0.998766585	flavodoxin	PA3435	PA3435	conserved hypothetical protein
PALES_16281	PALES_16281	-1.185295716	0.998766585	putative murein hydrolase exporter	PA3432	PA3432	hypothetical protein
PALES_16291	PALES_16291	-0.17645232	0.998766585	putative murein hydrolase export regulator	PA3431	PA3431	conserved hypothetical protein
PALES_16301	PALES_16301	-0.01660923	0.998766585	aldolase II superfamily protein	PA3430	PA3430	probable aldolase
PALES_16331	PALES_16331	0.143395448	0.998766585	putative short-chain dehydrogenases	PA3427	PA3427	probable short-chain dehydrogenases
PALES_16341	PALES_16341	0.845663521	0.998766585	enoyl-CoA hydratase	PA3426	PA3426	probable enoyl CoA-hydratase/isomerase
PALES_16351	PALES_16351	0.343980482	0.998766585	hypothetical protein	PA3425	PA3425	hypothetical protein
PALES_16361	PALES_16361	1.201902168	0.998766585	putative Glycine/D-amino acid oxidases	PA3424	PA3424	hypothetical protein
PALES_16371	PALES_16371	0.545490452	0.998766585	putative transcriptional regulator	PA3423	PA3423	probable transcriptional regulator
PALES_16381	PALES_16381	-0.505124888	0.998766585	hypothetical protein	PA3422	PA3422	hypothetical protein
PALES_16391	PALES_16391	0.627584018	0.998766585	hypothetical protein	PA3421	PA3421	conserved hypothetical protein
PALES_16401	PALES_16401	0.002862142	NA	putative transcriptional regulator	PA3420	PA3420	probable transcriptional regulator
PALES_16411	PALES_16411	-0.646611892	0.998766585	hypothetical protein	PA3419	PA3419	hypothetical protein
PALES_16421	ldh	0.704264495	0.998766585	leucine dehydrogenase	PA3418	ldh	leucine dehydrogenase
PALES_16431	PALES_16431	0.119553163	0.998766585	putative pyruvate dehydrogenase E1 component, alpha subunit	PA3417	PA3417	probable pyruvate dehydrogenase E1 component, alpha subunit
PALES_16441	PALES_16441	-0.176848379	0.998766585	putative pyruvate dehydrogenase E1 component, beta chain	PA3416	PA3416	probable pyruvate dehydrogenase E1 component, beta chain
PALES_16451	PALES_16451	-0.200199995	0.998766585	branched-chain alpha-keto acid dehydrogenase subunit E2	PA3415	PA3415	probable dihydrolipoamide acetyltransferase
PALES_16461	PALES_16461	-0.17061012	0.998766585	NA	NA	NA	NA
PALES_16471	PALES_16471	-0.260426445	0.998766585	hypothetical protein	PA3414	PA3414	hypothetical protein
PALES_16481	PALES_16481	0.285654219	0.998766585	hypothetical protein	PA3413	PA3413	conserved hypothetical protein
PALES_16491	PALES_16491	-0.567469373	0.998766585	hypothetical protein	PA3412	PA3412	hypothetical protein
PALES_16501	PALES_16501	0.107861141	0.998766585	hypothetical protein	PA3411	PA3411	hypothetical protein
PALES_16511	PALES_16511	-0.095667822	0.998766585	putative sigma-70 factor, ECF subfamily	PA3410	hasI	HasI
PALES_16521	PALES_16521	0.22353534	0.998766585	putative transmembrane sensor	PA3409	hasS	HasS
PALES_16531	hasR	-0.650746583	0.998766585	Haem uptake outer membrane receptor HasR precursor	PA3408	hasR	Heme uptake outer membrane receptor HasR precursor
PALES_16541	hasAp	-0.128638381	0.998766585	heme acquisition protein HasAp	PA3407	hasAp	heme acquisition protein HasAp
PALES_16551	hasD	-0.474066072	0.998766585	transport protein HasD	PA3406	hasD	transport protein HasD
PALES_16581	PALES_16581	-0.31452934	0.998766585	hypothetical protein	PA3403	PA3403	hypothetical protein
PALES_16591	PALES_16591	-0.519700832	0.998766585	hypothetical protein	PA3402	PA3402	hypothetical protein
PALES_16601	PALES_16601	0.415048684	0.998766585	putative ABC-type multidrug transport system, permease component	PA3401	PA3401	hypothetical protein
PALES_16611	PALES_16611	0.108541913	0.998766585	putative ABC-type multidrug transport system, permease component	PA3400	PA3400	hypothetical protein
PALES_16621	PALES_16621	-0.486062193	0.998766585	hypothetical protein	PA3399	PA3399	hypothetical protein
PALES_16631	PALES_16631	0.311029255	0.998766585	putative transcriptional regulator	PA3398	PA3398	probable transcriptional regulator
PALES_16641	fpr	-0.017525307	0.998766585	ferredoxin--NADP+ reductase	PA3397	fprA	FprA
PALES_16671	nosD	0.909215855	0.998766585	NosD protein	PA3393	nosD	NosD protein
PALES_16681	nosZ	0.745886423	0.998766585	nitrous-oxide reductase	PA3392	nosZ	nitrous-oxide reductase precursor
PALES_16691	nosR	1.392616307	0.998766585	regulatory protein NosR	PA3391	nosR	regulatory protein NosR
PALES_16701	PALES_16701	0.204458978	0.998766585	putative ring-cleaving dioxygenase	PA3389	PA3389	probable ring-cleaving dioxygenase
PALES_16711	PALES_16711	0.817686323	0.998766585	putative antibiotic biosynthesis monooxygenase	PA3390	PA3390	hypothetical protein
PALES_16721	PALES_16721	-0.259002941	0.998766585	hypothetical protein	PA3388	PA3388	conserved hypothetical protein
PALES_16731	rhlG	0.457805945	0.998766585	beta-ketoacyl reductase	PA3387	rhlG	beta-ketoacyl reductase
PALES_16741	PALES_16741	-0.819587303	0.998766585	hypothetical protein	PA3386	PA3386	conserved hypothetical protein
PALES_16751	amrZ	0.032117569	0.998766585	alginate and motility regulator Z	PA3385	amrZ	alginate and motility regulator Z
PALES_16761	phnC	0.074214936	0.998766585	ATP-binding component of ABC phosphonate transporter	PA3384	phnC	ATP-binding component of ABC phosphonate transporter
PALES_16771	PALES_16771	-0.533762374	0.998766585	binding protein component of ABC phosphonate transporter	PA3383	PA3383	binding protein component of ABC phosphonate transporter
PALES_16781	phnE	-0.765498591	0.998766585	phosphonate transport protein PhnE	PA3382	phnE	phosphonate transport protein PhnE
PALES_16821	phnI	1.484411579	NA	putative phosphonate metabolism protein	PA3378	PA3378	conserved hypothetical protein
PALES_16831	phnJ	0.214156705	0.998766585	putative phosphonate metabolism protein	PA3377	PA3377	conserved hypothetical protein
PALES_16871	phnN	0.563650068	0.998766585	ATP-binding component of phosphonate transport	PA3373	PA3373	conserved hypothetical protein
PALES_16881	phnP	1.173250477	0.998766585	carbon-phosphorus lyase complex accessory protein	PA3372	PA3372	conserved hypothetical protein
PALES_16891	PALES_16891	-0.144972051	0.998766585	hypothetical protein	PA3371	PA3371	hypothetical protein
PALES_16901	PALES_16901	0.334500244	0.998766585	hypothetical protein	PA3370	PA3370	hypothetical protein
PALES_16911	PALES_16911	0.622135665	0.998766585	hypothetical protein	PA3369	PA3369	hypothetical protein
PALES_16921	PALES_16921	-0.97527124	0.998766585	putative acetyltransferase	PA3368	PA3368	probable acetyltransferase
PALES_16931	PALES_16931	0.16118521	0.998766585	hypothetical protein	PA2457	PA2457	hypothetical protein
PALES_16941	PALES_16941	0.312732934	0.998766585	hypothetical protein	PA2458	PA2458	hypothetical protein
PALES_16961	PALES_16961	0.032015215	0.998766585	NA	NA	NA	NA
PALES_16971	PALES_16971	0.115654078	0.998766585	NA	NA	NA	NA
PALES_16981	amiE	0.162908615	0.998766585	acylamide amidohydrolase	PA3366	amiE	aliphatic amidase
PALES_16991	PALES_16991	-0.295978256	0.998766585	putative chaperone	PA3365	PA3365	probable chaperone
PALES_17001	amiC	0.192557458	0.998766585	aliphatic amidase expression-regulating protein	PA3364	amiC	aliphatic amidase expression-regulating protein
PALES_17011	amiR	0.460146713	0.998766585	aliphatic amidase regulator	PA3363	amiR	aliphatic amidase regulator
PALES_17021	PALES_17021	0.161342659	0.998766585	NA	NA	NA	NA
PALES_17031	lecB	0.076573194	0.998766585	fucose-binding lectin PA-IIL	PA3361	lecB	fucose-binding lectin PA-IIL
PALES_17051	PALES_17051	-0.105363549	0.998766585	hypothetical protein	PA3359	PA3359	hypothetical protein
PALES_17061	PALES_17061	-1.267618343	NA	hypothetical protein	PA3358	PA3358	hypothetical protein
PALES_17071	dsdA	-0.09786737	0.998766585	D-serine dehydratase	PA3357	dsdA	D-serine dehydratase
PALES_17081	PALES_17081	-0.000458547	0.998940734	putative glutamine synthetase	PA3356	pauA5	Glutamylpolyamine synthetase
PALES_17091	PALES_17091	-0.291019041	0.998766585	putative MFS transporter	PA3355	PA3355	hypothetical protein
PALES_17101	PALES_17101	1.096162969	0.998766585	hypothetical protein	PA3354	PA3354	hypothetical protein
PALES_17111	PALES_17111	-0.129437172	0.998766585	putative glycosyltransferase	PA3353	flgZ	FlgZ
PALES_17121	flgN	-0.154370488	0.998766585	putative export chaperone involved in flagellar synthesis	PA3352	PA3352	hypothetical protein
PALES_17131	flgM	-0.030730765	0.998766585	FlgM	PA3351	flgM	FlgM
PALES_17141	flgA	0.075773356	0.998766585	flagellar basal body P-ring biosynthesis protein FlgA	PA3350	PA3350	hypothetical protein
PALES_17151	PALES_17151	-0.121184933	0.998766585	putative chemotaxis protein	PA3349	PA3349	probable chemotaxis protein
PALES_17161	PALES_17161	-0.07282671	0.998766585	putative chemotaxis protein methyltransferase	PA3348	cheR1	CheR1
PALES_17171	PALES_17171	-0.373913271	0.998766585	putative anti-sigma F factor antagonist	PA3347	hsbA	HptB-dependent secretion and biofilm anti anti-sigma factor HsbA
PALES_17181	PALES_17181	-0.389413095	0.998766585	putative two-component response regulator	PA3346	hsbR	HptB-dependent secretion and biofilm regulator HsbR
PALES_17191	PALES_17191	0.017955356	0.998766585	putative histidine-containing phosphotransfer (HPt) domain	PA3345	hptB	Histidine phosphotransfer protein HptB
PALES_17201	recQ	0.089466823	0.998766585	ATP-dependent DNA helicase RecQ	PA3344	recQ	ATP-dependent DNA helicase RecQ
PALES_17211	PALES_17211	-0.193542039	0.998766585	putative two-component response regulator	PA3343	hsbD	diguanylate cyclase HsbD
PALES_17221	PALES_17221	0.38363401	0.998766585	hypothetical protein	PA3342	PA3342	hypothetical protein
PALES_17231	PALES_17231	0.191111494	0.998766585	putative transcriptional regulator	PA3341	PA3341	probable transcriptional regulator
PALES_17241	PALES_17241	0.913927971	0.825930528	putative Tfp pilus assembly protein FimV	PA3340	PA3340	hypothetical protein
PALES_17251	PALES_17251	-0.2015293	0.998766585	hypothetical protein	PA3339	plpD	patatin-like protein, PlpD
PALES_17261	PALES_17261	-0.125432389	0.998766585	hypothetical protein	PA3338	PA3338	hypothetical protein
PALES_17271	rfaD	-0.650645556	0.998766585	ADP-L-glycero-D-mannoheptose 6-epimerase	PA3337	rfaD	ADP-L-glycero-D-mannoheptose 6-epimerase
PALES_17281	PALES_17281	-0.748515074	0.998766585	putative major facilitator superfamily (MFS) transporter	PA3336	PA3336	probable major facilitator superfamily (MFS) transporter
PALES_17291	PALES_17291	0.160017197	0.998766585	hypothetical protein	PA3335	PA3335	hypothetical protein
PALES_17301	PALES_17301	0.037123536	0.998766585	putative acyl carrier protein	PA3334	acp3	Acp3
PALES_17311	fabH2	-0.386486061	0.998766585	3-oxoacyl-(acyl carrier protein) synthase III	PA3333	fabH2	3-oxoacyl-[acyl-carrier-protein] synthase III
PALES_17321	PALES_17321	-0.33279153	0.998766585	putative isomerase	PA3332	PA3332	conserved hypothetical protein
PALES_17331	PALES_17331	-0.374644276	0.998766585	cytochrome P450	PA3331	PA3331	cytochrome P450
PALES_17341	PALES_17341	-0.20536757	0.998766585	putative short chain dehydrogenase	PA3330	PA3330	probable short chain dehydrogenase
PALES_17351	PALES_17351	-0.554320342	0.998766585	hypothetical protein	PA3329	PA3329	hypothetical protein
PALES_17361	PALES_17361	-0.343792968	0.998766585	putative FAD-dependent monooxygenase	PA3328	PA3328	probable FAD-dependent monooxygenase
PALES_17371	PALES_17371	-0.330235457	0.998766585	putative non-ribosomal peptide synthetase	PA3327	PA3327	probable non-ribosomal peptide synthetase
PALES_17381	PALES_17381	0.050051903	0.998766585	ATP-dependent Clp protease proteolytic subunit	PA3326	clpP2	ClpP2
PALES_17391	PALES_17391	0.252143801	0.998766585	putative hydrolase	PA3325	PA3325	conserved hypothetical protein
PALES_17401	PALES_17401	0.025613708	0.998766585	short chain dehydrogenase	PA3324	PA3324	probable short-chain dehydrogenase
PALES_17411	PALES_17411	-0.116739916	0.998766585	hypothetical protein	PA3323	PA3323	conserved hypothetical protein
PALES_17421	PALES_17421	0.092386803	0.998766585	putative MerR-family transcriptional regulator	PA3322	PA3322	hypothetical protein
PALES_17431	PALES_17431	0.494035752	0.998766585	putative transcriptional regulator	PA3321	PA3321	probable transcriptional regulator
PALES_17441	PALES_17441	0.066566547	0.998766585	hypothetical protein	PA3320	PA3320	hypothetical protein
PALES_17461	plcN	0.471388867	0.998766585	non-hemolytic phospholipase C precursor	PA3319	plcN	non-hemolytic phospholipase C precursor
PALES_17471	PALES_17471	-0.349983684	0.998766585	hypothetical protein	PA3318	PA3318	hypothetical protein
PALES_17481	PALES_17481	-0.43673244	0.998766585	putative outer membrane lipoprotein	PA3317	PA3317	hypothetical protein
PALES_17511	PALES_17511	-0.004604275	0.998940734	putative ATP-binding component of ABC transporter	PA3314	PA3314	probable ATP-binding component of ABC transporter
PALES_17521	PALES_17521	0.152495276	0.998766585	putative ABC-type phosphate/phosphonate transport system, periplasmic component	PA3313	PA3313	putative periplasmic organophosphorous compound-binding protein
PALES_17541	PALES_17541	0.09698588	0.998766585	hypothetical protein	PA3311	nbdA	NbdA
PALES_17551	PALES_17551	0.813815303	0.921516739	hypothetical protein	PA3310	PA3310	conserved hypothetical protein
PALES_17561	PALES_17561	0.29134036	0.998766585	hypothetical protein	PA3309	PA3309	conserved hypothetical protein
PALES_17581	hepA	-0.280708874	0.998766585	ATP-dependent helicase HepA	PA3308	hepA	RNA helicase HepA
PALES_17591	PALES_17591	0.2122313	0.998766585	hypothetical protein	PA3307	PA3307	hypothetical protein
PALES_17601	alkB	0.238316898	0.998766585	putative alkylated DNA repair protein	PA3306	PA3306	hypothetical protein
PALES_17611	PALES_17611	0.592877325	0.998766585	hypothetical protein	PA3305	PA3305	hypothetical protein
PALES_17612	PALES_17612	-0.564542682	0.998766585	NA	NA	NA	NA
PALES_17621	PALES_17621	-0.270325843	0.998766585	putative membrane fusion protein	PA3304	PA3304	conserved hypothetical protein
PALES_17631	PALES_17631	-0.317853123	0.998766585	putative major facilitator superfamily (MFS) transporter	PA3303	PA3303	probable major facilitator superfamily (MFS) transporter
PALES_17641	phaJ1	0.257191529	0.998766585	(R)-specific enoyl-CoA hydratase	PA3302	PA3302	conserved hypothetical protein
PALES_17651	PALES_17651	-0.476386347	0.998766585	putative lysophospholipase	PA3301	PA3301	hypothetical protein
PALES_17661	fadD2	0.109964739	0.998766585	acyl-CoA synthetase	PA3300	fadD2	long-chain-fatty-acid--CoA ligase
PALES_17671	fadD1	-0.076609444	0.998766585	acyl-CoA synthetase	PA3299	fadD1	long-chain-fatty-acid--CoA ligase
PALES_17691	PALES_17691	-0.098815229	0.998766585	putative ATP-dependent helicase	PA3297	PA3297	probable ATP-dependent helicase
PALES_17701	phoA	-0.398936837	0.998766585	alkaline phosphatase	PA3296	phoA	alkaline phosphatase
PALES_17711	PALES_17711	0.229907796	0.998766585	putative HIT family protein	PA3295	PA3295	probable HIT family protein
PALES_17721	PALES_17721	-0.08950583	0.998766585	hypothetical protein	PA3294	vgrG4a	VgrG4a
PALES_17741	PALES_17741	0.370161383	0.998766585	hypothetical protein	PA3291	tli1	Tli1
PALES_17751	PALES_17751	0.06860967	0.998766585	hypothetical protein	PA3290	tle1	Tle1
PALES_17761	PALES_17761	0.00975948	0.998766585	hypothetical protein	PA3289	PA3289	hypothetical protein
PALES_17771	PALES_17771	-1.454435139	0.998766585	putative hydrolase	PA3288	PA3288	hypothetical protein
PALES_17781	PALES_17781	-0.085207822	0.998766585	putative ankyrin domain protein	PA3287	PA3287	conserved hypothetical protein
PALES_17791	PALES_17791	0.342374908	0.998766585	3-oxoacyl-(acyl carrier protein) synthase III	PA3286	PA3286	beta-acetoacetyl-acyl carrier protein synthase
PALES_17801	PALES_17801	0.366482754	0.998766585	putative sigma-70 factor, ECF subfamily	PA3285	PA3285	probable sigma-70 factor, ECF subfamily
PALES_17821	PALES_17821	0.130611221	0.998766585	hypothetical protein	PA3284	PA3284	hypothetical protein
PALES_17831	PALES_17831	0.194924745	0.998766585	hypothetical protein	PA3283	PA3283	conserved hypothetical protein
PALES_17841	PALES_17841	-0.203466892	0.998766585	hypothetical protein	PA3282	PA3282	hypothetical protein
PALES_17851	PALES_17851	-0.778483546	0.998766585	hypothetical protein	PA3281	PA3281	hypothetical protein
PALES_17861	oprO	-0.836682325	0.281092292	Pyrophosphate-specific outer membrane porin OprO precursor	PA3280	oprO	Pyrophosphate-specific outer membrane porin OprO precursor
PALES_17881	oprP	-0.862197847	0.998766585	Phosphate-specific outer membrane porin OprP precursor	PA3279	oprP	Phosphate-specific outer membrane porin OprP precursor
PALES_17891	PALES_17891	0.09382215	0.998766585	hypothetical protein	PA3278	PA3278	hypothetical protein
PALES_17901	PALES_17901	0.016451419	0.998766585	short chain dehydrogenase	PA3277	PA3277	probable short-chain dehydrogenase
PALES_17911	PALES_17911	0.473323325	0.998766585	hypothetical protein	PA3276	PA3276	hypothetical protein
PALES_17921	PALES_17921	-1.904166071	0.998766585	hypothetical protein	PA3275	PA3275	conserved hypothetical protein
PALES_17931	PALES_17931	1.345465941	0.797431648	hypothetical protein	PA3274	PA3274	hypothetical protein
PALES_17951	PALES_17951	0.126109607	0.998766585	putative ATP-dependent DNA helicase	PA3272	PA3272	probable ATP-dependent DNA helicase
PALES_17961	PALES_17961	0.213895915	0.998766585	putative two-component sensor	PA3271	PA3271	probable two-component sensor
PALES_17971	PALES_17971	0.098439457	0.998766585	putative acetyltransferase	PA3270	PA3270	hypothetical protein
PALES_17981	PALES_17981	0.251400071	0.998766585	putative transcriptional regulator	PA3269	PA3269	probable transcriptional regulator
PALES_17991	PALES_17991	-0.220099388	0.998766585	putative TonB-dependent receptor	PA3268	PA3268	probable TonB-dependent receptor
PALES_18001	PALES_18001	-0.253977853	0.998766585	putative acetyltransferase	PA3267	PA3267	hypothetical protein
PALES_18011	capB	-0.179071885	0.998766585	cold acclimation protein B	PA3266	capB	cold acclimation protein B
PALES_18021	PALES_18021	-0.100736911	0.998766585	putative transporter	PA3265	PA3265	probable transporter
PALES_18031	PALES_18031	0.949204217	0.998766585	putative transporter	PA3264	PA3264	probable transporter
PALES_18041	rdgC	0.203929441	0.998766585	recombination associated protein	PA3263	PA3263	conserved hypothetical protein
PALES_18043	PALES_18043	-0.787549041	0.776154832	NA	NA	NA	NA
PALES_18051	PALES_18051	0.284552431	0.998766585	putative peptidyl-prolyl cis-trans isomerase, FkbP-type	PA3262	PA3262	probable peptidyl-prolyl cis-trans isomerase, FkbP-type
PALES_18061	PALES_18061	0.382154864	0.998766585	putative periplasmic binding protein	PA3261	PA3261	hypothetical protein
PALES_18071	PALES_18071	-0.1820043	0.998766585	putative transcriptional regulator	PA3260	PA3260	probable transcriptional regulator
PALES_18081	PALES_18081	-0.104406577	0.998766585	hypothetical protein	PA3259	PA3259	hypothetical protein
PALES_18091	PALES_18091	-0.385581621	0.998766585	putative EAL domain/GGDEF domain protein	PA3258	PA3258	hypothetical protein
PALES_18101	prc	0.126142139	0.998766585	periplasmic tail-specific protease	PA3257	algO	AlgO
PALES_18111	PALES_18111	0.193352717	0.998766585	putative oxidoreductase	PA3256	PA3256	probable oxidoreductase
PALES_18121	PALES_18121	-0.070312871	0.998766585	putative HAD-superfamily hydrolase	PA3255	PA3255	hypothetical protein
PALES_18131	PALES_18131	-0.609882766	0.998766585	putative ATP-binding component of ABC transporter	PA3254	PA3254	probable ATP-binding component of ABC transporter
PALES_18151	PALES_18151	-0.733645512	0.998766585	putative permease of ABC transporter	PA3252	PA3252	probable permease of ABC transporter
PALES_18161	PALES_18161	-1.085811101	0.998766585	hypothetical protein	PA3251	PA3251	hypothetical protein
PALES_18171	PALES_18171	-0.296816072	0.998766585	putative ABC transporter, periplasmic substrate-binding protein	PA3250	PA3250	hypothetical protein
PALES_18191	PALES_18191	-0.705398799	0.998766585	putative ribosomal-protein-serine acetyltransferase	PA3248	PA3248	Uncharacterized protein
PALES_18201	PALES_18201	-0.376542813	0.998766585	putative aminopeptidase 2	PA3247	PA3247	hypothetical protein
PALES_18211	rluA	-0.070344464	0.998766585	pseudouridine synthase RluA	PA3246	rluA	pseudouridine synthase RluA
PALES_18221	minE	-0.091381217	0.998766585	cell division topological specificity factor MinE	PA3245	minE	cell division topological specificity factor MinE
PALES_18231	minD	-0.077290862	0.998766585	cell division inhibitor MinD	PA3244	minD	cell division inhibitor MinD
PALES_18241	minC	0.286516954	0.998766585	septum formation inhibitor	PA3243	minC	cell division inhibitor MinC
PALES_18251	PALES_18251	0.017721492	0.998766585	lipid A biosynthesis lauroyl acyltransferase	PA3242	htrB2	temperature-regulated acyltransferase HtrB1
PALES_18261	PALES_18261	0.531547046	0.998766585	putative patatin family protein	PA3241	PA3241	hypothetical protein
PALES_18271	PALES_18271	-0.155958891	0.998766585	hypothetical protein	PA3240	PA3240	conserved hypothetical protein
PALES_18281	vacJ	0.606241658	0.650671103	putative surface lipoprotein	PA3239	PA3239	conserved hypothetical protein
PALES_18291	PALES_18291	-0.163608957	0.998766585	hypothetical protein	PA3238	PA3238	putative lipase
PALES_18301	PALES_18301	-0.369621134	0.998766585	hypothetical protein	PA3237	PA3237	hypothetical protein
PALES_18311	PALES_18311	-0.299564502	0.998766585	putative glycine betaine-binding protein precursor	PA3236	betX	BetX
PALES_18321	PALES_18321	0.031744116	0.998766585	hypothetical protein	PA3235	PA3235	conserved hypothetical protein
PALES_18331	actP	-0.362320096	0.998766585	acetate permease	PA3234	PA3234	probable sodium:solute symporter
PALES_18341	PALES_18341	-0.315216014	0.998766585	putative signal-transduction protein	PA3233	PA3233	hypothetical protein
PALES_18351	PALES_18351	0.655600019	0.998766585	DNA polymerase III subunit epsilon	PA3232	PA3232	probable nuclease
PALES_18361	PALES_18361	-0.334091849	0.998766585	hypothetical protein	PA3231	PA3231	hypothetical protein
PALES_18371	PALES_18371	-0.004742569	0.998766585	hypothetical protein	PA3230	PA3230	conserved hypothetical protein
PALES_18381	PALES_18381	0.030424158	0.998766585	hypothetical protein	PA3229	PA3229	hypothetical protein
PALES_18391	PALES_18391	-0.28810684	0.998766585	putative ATP-binding/permease fusion ABC transporter	PA3228	PA3228	probable ATP-binding/permease fusion ABC transporter
PALES_18401	ppiA	0.254470138	0.998766585	peptidyl-prolyl cis-trans isomerase A	PA3227	ppiA	peptidyl-prolyl cis-trans isomerase A
PALES_18411	PALES_18411	0.549636795	0.998766585	putative hydrolase	PA3226	PA3226	probable hydrolase
PALES_18421	PALES_18421	-0.249531085	0.998766585	putative transcriptional regulator	PA3225	PA3225	transcriptional regulator
PALES_18431	PALES_18431	-0.076518408	0.998766585	hypothetical protein	PA3224	PA3224	hypothetical protein
PALES_18441	acpD	0.737845445	0.998766585	acyl carrier protein phosphodiesterase	PA3223	azoR3	AzoR3, azoreductase 3
PALES_18451	PALES_18451	0.332149363	0.998766585	putative permease	PA3222	PA3222	hypothetical protein
PALES_18461	csaA	0.189088372	0.998766585	CsaA protein	PA3221	csaA	CsaA protein
PALES_18501	cyaB	-0.365729515	0.998766585	CyaB	PA3217	cyaB	CyaB
PALES_18511	PALES_18511	0.032143071	0.998766585	hypothetical protein	PA3216	PA3216	hypothetical protein
PALES_18521	PALES_18521	-0.49774673	0.998766585	putative transcriptional regulator	PA3215	PA3215	probable transcriptional regulator
PALES_18531	PALES_18531	-0.633024438	0.998766585	putative ABC-type uncharacterized transport system	PA3214	PA3214	hypothetical protein
PALES_18541	PALES_18541	-0.025653266	0.998766585	ABC-type transporter, periplasmic component	PA3213	PA3213	hypothetical protein
PALES_18551	PALES_18551	0.282019381	0.998766585	putative ATP-binding component of ABC transporter	PA3212	PA3212	probable ATP-binding component of ABC transporter
PALES_18561	PALES_18561	0.396602403	0.998766585	putative permease of ABC transporter	PA3211	PA3211	probable permease of ABC transporter
PALES_18571	trkH	0.171334536	0.998766585	potassium uptake protein TrkH	PA3210	trkH	potassium uptake protein TrkH
PALES_18581	PALES_18581	0.300009975	0.998766585	putative ferredoxin	PA3209	PA3209	conserved hypothetical protein
PALES_18591	PALES_18591	1.078858017	NA	putative nitroreductase family protein	PA3208	PA3208	conserved hypothetical protein
PALES_18611	PALES_18611	0.967101384	0.825930528	putative two-component sensor	PA3206	cpxS	CpxS
PALES_18621	PALES_18621	0.431914223	0.961460073	putative periplasmic inhibitor/zinc-resistance associated protein	PA3205	PA3205	hypothetical protein
PALES_18631	PALES_18631	-0.073188545	0.998766585	putative two-component response regulator	PA3204	cpxR	two-component response regulator CpxR
PALES_18641	PALES_18641	-0.639488963	0.998766585	hypothetical protein	PA3203	PA3203	hypothetical protein
PALES_18651	yciI	-0.714010869	0.998766585	YciI-like protein	PA3202	PA3202	conserved hypothetical protein
PALES_18661	yciB	-0.005812028	0.998766585	intracellular septation protein A	PA3201	PA3201	conserved hypothetical protein
PALES_18671	PALES_18671	-0.343027853	0.998766585	putative PHP domain protein	PA3200	PA3200	conserved hypothetical protein
PALES_18681	PALES_18681	0.253286789	0.998766585	putative SUA5/yciO/yrdC family:Sua5/YciO/YrdC/YwlC protein family	PA3199	PA3199	conserved hypothetical protein
PALES_18691	PALES_18691	0.094392365	0.998766585	hypothetical protein	PA3198	PA3198	conserved hypothetical protein
PALES_18701	PALES_18701	-0.089095349	0.998766585	putative transcriptional regulator	PA3197	PA3197	hypothetical protein
PALES_18711	PALES_18711	-0.88160264	0.998766585	hypothetical protein	PA3196	PA3196	hypothetical protein
PALES_18721	PALES_18721	0.290498364	0.998766585	NA	NA	NA	NA
PALES_18731	gapA	-0.269543537	0.998766585	glyceraldehyde 3-phosphate dehydrogenase	PA3195	gapA	glyceraldehyde 3-phosphate dehydrogenase
PALES_18741	edd	0.324539896	0.915240878	phosphogluconate dehydratase	PA3194	edd	phosphogluconate dehydratase
PALES_18751	glk	0.051227026	0.998766585	glucokinase	PA3193	glk	glucokinase
PALES_18761	gltR	0.060659139	0.998766585	two-component response regulator GltR	PA3192	gltR	two-component response regulator GltR
PALES_18771	PALES_18771	-0.182502037	0.998766585	putative two-component sensor	PA3191	gtrS	glucose transport sensor, GtrS
PALES_18781	PALES_18781	0.03733849	0.998766585	putative binding protein component of ABC sugar transporter	PA3190	PA3190	probable binding protein component of ABC sugar transporter
PALES_18791	PALES_18791	-0.191146825	0.998766585	putative permease of ABC sugar transporter	PA3189	PA3189	probable permease of ABC sugar transporter
PALES_18801	PALES_18801	-0.341045326	0.855733175	putative permease of ABC sugar transporter	PA3188	PA3188	probable permease of ABC sugar transporter
PALES_18811	PALES_18811	-0.03328532	0.998766585	putative ATP-binding component of ABC transporter	PA3187	PA3187	probable ATP-binding component of ABC transporter
PALES_18821	oprB	0.156638014	0.998766585	Glucose/carbohydrate outer membrane porin OprB precursor	PA3186	oprB	Glucose/carbohydrate outer membrane porin OprB precursor
PALES_18831	PALES_18831	0.105370712	0.998766585	putative aldose 1-epimerase	PA3185	PA3185	hypothetical protein
PALES_18841	PALES_18841	-0.046321547	0.998766585	DNA-binding transcriptional regulator HexR	PA3184	PA3184	probable transcriptional regulator
PALES_18851	zwf	0.176689488	0.998766585	glucose-6-phosphate 1-dehydrogenase	PA3183	zwf	glucose-6-phosphate 1-dehydrogenase
PALES_18861	pgl	0.364125757	0.998766585	6-phosphogluconolactonase	PA3182	pgl	6-phosphogluconolactonase
PALES_18871	PALES_18871	0.256803743	0.998766585	keto-hydroxyglutarate-aldolase/keto-deoxy- phosphogluconate aldolase	PA3181	PA3181	2-keto-3-deoxy-6-phosphogluconate aldolase
PALES_18881	PALES_18881	0.353334446	0.998766585	putative 7,8-dihydro-8-oxoguanine-triphosphatase	PA3180	PA3180	hypothetical protein
PALES_18891	PALES_18891	-0.119439714	0.998766585	putative pseudouridine synthase	PA3179	PA3179	conserved hypothetical protein
PALES_18901	PALES_18901	0.00469073	0.99883709	hypothetical protein	PA3178	PA3178	hypothetical protein
PALES_18911	PALES_18911	-0.008057821	0.998766585	putative sensory box/GGDEF domain protein	PA3177	PA3177	diguanylate cyclase
PALES_18921	gltS	0.170745589	0.998766585	glutamate/sodium ion symporter, GltS	PA3176	gltS	glutamate/sodium ion symporter, GltS
PALES_18941	PALES_18941	-0.144189815	0.998766585	putative transcriptional regulator	PA3174	hutR	HutR
PALES_18951	PALES_18951	0.03573664	0.998766585	short chain dehydrogenase	PA3173	PA3173	probable short-chain dehydrogenase
PALES_18961	PALES_18961	-0.066336756	0.998766585	phosphoglycolate phosphatase	PA3172	PA3172	probable hydrolase
PALES_18971	ubiG	-0.245834432	0.998766585	3-demethylubiquinone-9 3-methyltransferase	PA3171	ubiG	3-demethylubiquinone-9 3-methyltransferase
PALES_18981	PALES_18981	0.6429236	0.998766585	N-ethylammeline chlorohydrolase	PA3170	PA3170	conserved hypothetical protein
PALES_18991	mtnA	0.022432662	0.998766585	methylthioribose-1-phosphate isomerase	PA3169	PA3169	5-methylthioribose-1-phosphate isomerase MtnA
PALES_19001	gyrA	-0.079978433	0.998766585	DNA gyrase subunit A	PA3168	gyrA	DNA gyrase subunit A
PALES_19011	serC	0.009915814	0.998766585	phosphoserine aminotransferase	PA3167	serC	3-phosphoserine aminotransferase
PALES_19021	pheA	-0.035450367	0.998766585	chorismate mutase	PA3166	pheA	chorismate mutase
PALES_19031	hisC2	-0.161500489	0.998766585	histidinol-phosphate aminotransferase	PA3165	hisC2	histidinol-phosphate aminotransferase
PALES_19041	PALES_19041	-0.175185778	0.998766585	NA	NA	NA	NA
PALES_19051	cmk	-0.116393627	0.998766585	cytidylate kinase	PA3163	cmk	cytidylate kinase
PALES_19061	rpsA	-0.072087637	0.998766585	30S ribosomal protein S1	PA3162	rpsA	30S ribosomal protein S1
PALES_19071	ihfB	-0.040736153	0.998766585	integration host factor subunit beta	PA3161	himD	integration host factor beta subunit
PALES_19081	wzz	0.202733776	0.998766585	O-antigen chain length regulator	PA3160	wzz	O-antigen chain length regulator
PALES_19091	PALES_19091	0.07422935	0.998766585	NA	NA	NA	NA
PALES_19101	PALES_19101	-0.021082009	0.998766585	NA	NA	NA	NA
PALES_19111	PALES_19111	0.231012595	0.998766585	NA	NA	NA	NA
PALES_19121	PALES_19121	0.169035498	0.998766585	NA	NA	NA	NA
PALES_19131	PALES_19131	0.151887407	0.998766585	NA	NA	NA	NA
PALES_19141	PALES_19141	-0.091038406	0.998766585	NA	NA	NA	NA
PALES_19151	PALES_19151	-0.160568284	0.998766585	NA	NA	NA	NA
PALES_19161	PALES_19161	0.217237635	0.998766585	ORF_13; similar to NAD dependent epimerase/dehydratase family	PA3146	wbpK	probable NAD-dependent epimerase/dehydratase WbpK
PALES_19171	orfN	0.254190643	0.998766585	putative group 4 glycosyl transferase	PA3145	wbpL	glycosyltransferase WbpL
PALES_19181	wbpM	-0.001649811	0.998766585	nucleotide sugar epimerase/dehydratase WbpM	PA3141	wbpM	nucleotide sugar epimerase/dehydratase WbpM
PALES_19191	PALES_19191	0.250340675	0.998766585	putative competence protein	PA3140	PA3140	hypothetical protein
PALES_19201	PALES_19201	-0.164754264	0.998766585	aromatic amino acid aminotransferase	PA3139	PA3139	probable amino acid aminotransferase
PALES_19211	uvrB	-0.043827279	0.998766585	excinuclease ABC subunit B	PA3138	uvrB	excinuclease ABC subunit B
PALES_19221	PALES_19221	-0.265199014	0.998766585	putative major facilitator superfamily (MFS) transporter	PA3137	PA3137	probable major facilitator superfamily (MFS) transporter
PALES_19231	PALES_19231	-0.189771795	0.998766585	putative secretion protein	PA3136	PA3136	probable secretion protein
PALES_19241	PALES_19241	-0.320891176	0.998766585	putative transcriptional regulator	PA3135	PA3135	probable transcriptional regulator
PALES_19251	gltX	-0.054895376	0.998766585	glutamyl-tRNA synthetase	PA3134	gltX	glutamyl-tRNA synthetase
PALES_19252	PALES_19252	-0.437118147	0.998766585	NA	NA	NA	NA
PALES_19253	PALES_19253	-0.393854976	0.998766585	NA	NA	NA	NA
PALES_19254	PALES_19254	-0.108941146	0.998766585	NA	NA	NA	NA
PALES_19261	PALES_19261	0.900967077	0.998766585	putative transcriptional regulator	PA3133	sawR	SawR
PALES_19271	PALES_19271	-0.060744531	0.998766585	putative hydrolase	PA3132	PA3132	probable hydrolase
PALES_19281	PALES_19281	0.144492495	0.998766585	putative aldolase	PA3131	PA3131	probable aldolase
PALES_19291	PALES_19291	0.286471098	0.998766585	putative thioesterase	PA3130	PA3130	hypothetical protein
PALES_19301	PALES_19301	-0.117602405	0.998766585	putative tRNA-dihydrouridine synthase	PA3129	PA3129	conserved hypothetical protein
PALES_19311	PALES_19311	1.686767073	0.998766585	short chain dehydrogenase	PA3128	PA3128	probable short-chain dehydrogenase
PALES_19321	PALES_19321	0.335070714	0.998766585	putative bleomycin resistance protein	PA3127	PA3127	hypothetical protein
PALES_19331	ibpA	-0.051040018	0.998766585	heat-shock protein IbpA	PA3126	ibpA	heat-shock protein IbpA
PALES_19341	PALES_19341	0.141280499	0.998766585	putative secreted protein	PA3125	PA3125	putative transferase
PALES_19351	PALES_19351	-0.366793126	0.998766585	putative transcriptional regulator	PA3124	PA3124	probable transcriptional regulator
PALES_19361	PALES_19361	-0.052118643	0.998766585	putative translation initiation inhibitor	PA3123	PA3123	RidA subfamily protein
PALES_19371	PALES_19371	0.015381964	0.998766585	putative transcriptional regulator	PA3122	PA3122	probable transcriptional regulator
PALES_19381	leuC	-0.075998411	0.998766585	isopropylmalate isomerase large subunit	PA3121	leuC	3-isopropylmalate dehydratase large subunit
PALES_19391	leuD	0.390488849	0.998766585	isopropylmalate isomerase small subunit	PA3120	leuD	3-isopropylmalate dehydratase small subunit
PALES_19401	PALES_19401	0.457983626	0.998766585	putative biotin synthesis protein	PA3119	PA3119	conserved hypothetical protein
PALES_19411	leuB	0.04398054	0.998766585	3-isopropylmalate dehydrogenase	PA3118	leuB	3-isopropylmalate dehydrogenase
PALES_19421	asd	-0.084826213	0.998766585	aspartate-semialdehyde dehydrogenase	PA3117	asd	aspartate semialdehyde dehydrogenase
PALES_19431	PALES_19431	0.26389686	0.998766585	aspartate-semialdehyde dehydrogenase	PA3116	PA3116	probable aspartate-semialdehyde dehydrogenase
PALES_19441	fimV	0.166906153	0.998766585	Motility protein FimV	PA3115	fimV	Motility protein FimV
PALES_19451	truA	0.034102616	0.998766585	tRNA pseudouridine synthase A	PA3114	truA	tRNA-pseudouridine synthase I
PALES_19461	trpF	-0.237467091	0.998766585	N-(5'-phosphoribosyl)anthranilate isomerase	PA3113	trpF	N-(5'phosphoribosyl)anthranilate (PRA) isomerase
PALES_19481	accD	-0.051530899	0.998766585	acetyl-CoA carboxylase subunit beta	PA3112	accD	acetyl-CoA carboxylase beta subunit
PALES_19491	folC	-0.235499941	0.998766585	folylpolyglutamate synthetase	PA3111	folC	folylpolyglutamate synthetase
PALES_19501	PALES_19501	-0.297486899	0.998766585	putative DedD protein	PA3110	PA3110	hypothetical protein
PALES_19511	cvpA	0.413471706	0.998766585	putative colicin V production protein	PA3109	PA3109	hypothetical protein
PALES_19521	purF	-0.129208369	0.998766585	amidophosphoribosyltransferase	PA3108	purF	amidophosphoribosyltransferase
PALES_19531	metZ	0.069304381	0.998766585	o-succinylhomoserine sulfhydrylase	PA3107	metZ	o-succinylhomoserine sulfhydrylase
PALES_19541	PALES_19541	-0.422713992	0.998766585	oxidoreductase	PA3106	PA3106	probable short-chain dehydrogenase
PALES_19551	xcpQ	0.050233902	0.998766585	general secretion pathway protein D	PA3105	xcpQ	general secretion pathway protein D
PALES_19561	xcpP	0.329882244	0.998766585	secretion protein XcpP	PA3104	xcpP	secretion protein XcpP
PALES_19571	xcpR	0.168005028	0.998766585	general secretion pathway protein E	PA3103	xcpR	general secretion pathway protein E
PALES_19581	xcpS	-0.168439068	0.998766585	general secretion pathway protein F	PA3102	xcpS	general secretion pathway protein F
PALES_19591	xcpT	0.157826261	0.998766585	general secretion pathway protein G	PA3101	xcpT	general secretion pathway protein G
PALES_19601	xcpU	-0.604560172	0.998766585	General secretion pathway outer membrane protein H precursor	PA3100	xcpU	General secretion pathway outer membrane protein H precursor
PALES_19611	xcpV	0.215585491	0.998766585	general secretion pathway protein I	PA3099	xcpV	general secretion pathway protein I
PALES_19621	xcpW	0.3174287	0.998766585	general secretion pathway protein J	PA3098	xcpW	general secretion pathway protein J
PALES_19631	xcpX	-0.087485654	0.998766585	general secretion pathway protein K	PA3097	xcpX	general secretion pathway protein K
PALES_19641	xcpY	0.789235095	0.998766585	general secretion pathway protein L	PA3096	xcpY	general secretion pathway protein L
PALES_19654	PALES_19654	0.069627675	0.998766585	NA	NA	NA	NA
PALES_19661	PALES_19661	-0.291428664	0.998766585	putative transcriptional regulator	PA3094	PA3094	probable transcriptional regulator
PALES_19671	PALES_19671	-0.210436645	0.998766585	hypothetical protein	PA3093	PA3093	hypothetical protein
PALES_19681	fadH1	0.329894146	0.998766585	2,4-dienoyl-CoA reductase FadH1	PA3092	fadH1	2,4-dienoyl-CoA reductase FadH1
PALES_19691	PALES_19691	0.022767826	0.998766585	hypothetical protein	PA3091	PA3091	hypothetical protein
PALES_19701	PALES_19701	-0.917919577	0.998766585	NA	NA	NA	NA
PALES_19711	PALES_19711	0.491440219	0.998766585	hypothetical protein	PA3089	PA3089	hypothetical protein
PALES_19721	ppnK	0.192440871	0.998766585	inorganic polyphosphate/ATP-NAD kinase	PA3088	PA3088	conserved hypothetical protein
PALES_19731	PALES_19731	0.013994889	0.998766585	hypothetical protein	PA3087	PA3087	hypothetical protein
PALES_19741	PALES_19741	-0.018353545	0.998766585	hypothetical protein	PA3086	PA3086	hypothetical protein
PALES_19751	PALES_19751	0.938876387	0.998766585	hypothetical protein	PA3085	PA3085	hypothetical protein
PALES_19761	PALES_19761	-0.022296639	0.998766585	hypothetical protein	PA3084	PA3084	hypothetical protein
PALES_19771	pepN	-0.165528013	0.998766585	aminopeptidase N	PA3083	pepN	aminopeptidase N
PALES_19781	gbt	-0.054727923	0.998766585	glycine betaine transmethylase	PA3082	gbt	glycine betaine transmethylase
PALES_19791	PALES_19791	-0.017301351	0.998766585	hypothetical protein	PA3081	PA3081	conserved hypothetical protein
PALES_19801	PALES_19801	0.585697753	0.211379057	putative BNR/Asp-box repeat protein	PA3080	PA3080	hypothetical protein
PALES_19811	PALES_19811	0.242061864	0.998766585	putative export protein	PA3079	PA3079	hypothetical protein
PALES_19821	PALES_19821	0.721028811	0.998766585	putative two-component sensor	PA3078	cprS	CprS
PALES_19831	PALES_19831	-0.674882186	0.998766585	putative two-component response regulator	PA3077	cprR	CprR
PALES_19841	PALES_19841	-0.166121057	0.998766585	hypothetical protein	PA3076	PA3076	hypothetical protein
PALES_19851	PALES_19851	-0.259433976	0.998766585	hypothetical protein	PA3075	PA3075	hypothetical protein
PALES_19861	PALES_19861	0.329680183	0.998766585	putative TPR domain protein	PA3074	PA3074	hypothetical protein
PALES_19871	PALES_19871	0.551251875	0.998766585	putative von Willebrand factor type A domain	PA3073	PA3073	hypothetical protein
PALES_19891	PALES_19891	-0.070136557	0.998766585	hypothetical protein	PA3071	PA3071	hypothetical protein
PALES_19901	PALES_19901	0.047880608	0.998766585	putative MoxR-like ATPase	PA3070	PA3070	conserved hypothetical protein
PALES_19911	PALES_19911	0.397927871	0.998766585	putative lipoprotein	PA3069	PA3069	hypothetical protein
PALES_19921	gdhB	0.0494463	0.998766585	NAD-dependent glutamate dehydrogenase	PA3068	gdhB	NAD-dependent glutamate dehydrogenase
PALES_19931	PALES_19931	-0.691308427	0.998766585	NA	NA	NA	NA
PALES_19941	PALES_19941	0.372962036	0.998766585	NA	NA	NA	NA
PALES_19951	PALES_19951	1.151813048	0.998766585	NA	NA	NA	NA
PALES_19961	pelA	0.170769797	0.998766585	hypothetical protein	PA3064	pelA	PelA
PALES_19971	pelB	0.449227174	0.998766585	hypothetical protein	PA3063	pelB	PelB
PALES_19991	pelD	-1.237230257	0.998766585	hypothetical protein	PA3061	pelD	PelD
PALES_20011	pelF	0.251188531	0.998766585	putative glycosyltransferase	PA3059	pelF	PelF
PALES_20021	pelG	-0.274990419	0.998766585	PelG	PA3058	pelG	PelG
PALES_20031	PALES_20031	-0.115041859	0.998766585	hypothetical protein	PA3057	PA3057	hypothetical protein
PALES_20041	PALES_20041	-0.250369829	0.998766585	hypothetical protein	PA3056	PA3056	hypothetical protein
PALES_20051	PALES_20051	0.466852599	0.998766585	hypothetical protein	PA3055	PA3055	hypothetical protein
PALES_20061	PALES_20061	-0.07593219	0.998766585	putative carboxypeptidase	PA3054	PA3054	putative carboxypeptidase
PALES_20071	PALES_20071	0.532717434	0.998766585	hypothetical protein	PA3053	PA3053	probable hydrolytic enzyme
PALES_20081	PALES_20081	0.075862378	0.998766585	hypothetical protein	PA3051	PA3051	hypothetical protein
PALES_20091	pyrD	0.161880837	0.998766585	dihydroorotate dehydrogenase 2	PA3050	pyrD	dihydroorotate dehydrogenase
PALES_20101	rmf	-0.20880397	0.998766585	ribosome modulation factor	PA3049	rmf	ribosome modulation factor
PALES_20121	rlmL	-0.108408324	0.998766585	23S rRNA m(2)G2445 methyltransferase	PA3048	PA3048	conserved hypothetical protein
PALES_20131	PALES_20131	-0.202293661	0.998766585	putative D-alanyl-D-alanine carboxypeptidase	PA3047	PA3047	probable D-alanyl-D-alanine carboxypeptidase
PALES_20141	PALES_20141	-0.138121635	0.998766585	hypothetical protein	PA3046	PA3046	conserved hypothetical protein
PALES_20151	PALES_20151	-0.015466355	0.998766585	putative two-component response regulator	PA3045	rocA2	Two-component response regulator, RocA2
PALES_20161	PALES_20161	-0.033640936	0.998766585	putative two-component sensor	PA3044	rocsS2	Two-component sensor RocS2
PALES_20171	PALES_20171	0.289244911	0.998766585	deoxyguanosinetriphosphate triphosphohydrolase-like protein	PA3043	PA3043	conserved hypothetical protein
PALES_20181	PALES_20181	-0.132434764	0.998766585	hypothetical protein	PA3042	PA3042	hypothetical protein
PALES_20191	PALES_20191	-0.255624259	0.998766585	hypothetical protein	PA3041	PA3041	hypothetical protein
PALES_20201	PALES_20201	0.628115458	0.861373748	hypothetical protein	PA3040	PA3040	conserved hypothetical protein
PALES_20211	PALES_20211	-0.39339982	0.998766585	putative transporter	PA3039	PA3039	probable transporter
PALES_20221	PALES_20221	-0.304580987	0.998766585	putative porin	PA3038	opdQ	OpdQ
PALES_20231	PALES_20231	0.935833906	0.998766585	putative hydrolase	PA3037	PA3037	hypothetical protein
PALES_20241	PALES_20241	0.992431202	0.998766585	putative oxidase	PA3036	PA3036	hypothetical protein
PALES_20251	PALES_20251	0.716382682	0.998766585	putative glutathione S-transferase	PA3035	PA3035	probable glutathione S-transferase
PALES_20261	PALES_20261	0.125612157	0.998766585	putative transcriptional regulator	PA3034	PA3034	probable transcriptional regulator
PALES_20271	PALES_20271	-0.445050167	0.998766585	hypothetical protein	PA3033	PA3033	hypothetical protein
PALES_20281	snr1	0.088421438	0.998766585	cytochrome c Snr1	PA3032	snr1	cytochrome c Snr1
PALES_20291	PALES_20291	0.140204168	0.998766585	putative lipoprotein	PA3031	PA3031	hypothetical protein
PALES_20301	mobA	0.703890556	0.998766585	molybdopterin-guanine dinucleotide biosynthesis protein A	PA3030	mobA	molybdopterin-guanine dinucleotide biosynthesis protein MobA
PALES_20311	moaB2	0.343425973	0.998766585	molybdopterin biosynthetic protein B2	PA3029	moaB2	molybdopterin biosynthetic protein B2
PALES_20321	moeA2	-0.188100955	0.998766585	molybdenum cofactor biosynthesis protein A2	PA3028	moeA2	molybdenum cofactor biosynthesis protein A2
PALES_20331	PALES_20331	0.37793734	0.998766585	putative transcriptional regulator	PA3027	PA3027	probable transcriptional regulator
PALES_20341	PALES_20341	0.703386059	0.921516739	putative oxidase	PA3026	PA3026	conserved hypothetical protein
PALES_20351	PALES_20351	0.552109785	0.998766585	putative FAD-dependent glycerol-3-phosphate dehydrogenase	PA3025	PA3025	probable FAD-dependent glycerol-3-phosphate dehydrogenase
PALES_20361	PALES_20361	-0.555264175	0.998766585	putative carbohydrate kinase	PA3024	PA3024	probable carbohydrate kinase
PALES_20371	PALES_20371	0.272432712	0.998766585	lipid kinase	PA3023	PA3023	conserved hypothetical protein
PALES_20381	PALES_20381	0.039827749	0.998766585	hypothetical protein	PA3022	PA3022	hypothetical protein
PALES_20401	PALES_20401	-0.141870938	0.998766585	hypothetical protein	PA3021	PA3021	hypothetical protein
PALES_20411	PALES_20411	0.232254616	0.998766585	putative soluble lytic transglycosylase	PA3020	PA3020	probable soluble lytic transglycosylase
PALES_20431	PALES_20431	0.11550361	0.998766585	putative ATP-binding component of ABC transporter	PA3019	PA3019	probable ATP-binding component of ABC transporter
PALES_20441	PALES_20441	-0.432822433	0.998766585	hypothetical protein	PA3018	PA3018	hypothetical protein
PALES_20451	PALES_20451	-0.127787058	0.998766585	putative universal stress protein	PA3017	PA3017	conserved hypothetical protein
PALES_20461	PALES_20461	-0.056056819	0.998766585	hypothetical protein	PA3016	PA3016	hypothetical protein
PALES_20471	PALES_20471	0.659176482	0.998766585	hypothetical protein	PA3015	PA3015	hypothetical protein
PALES_20481	fadB	-0.06167815	0.998766585	multifunctional fatty acid oxidation complex subunit alpha	PA3014	faoA	fatty-acid oxidation complex alpha-subunit
PALES_20491	fadA	-0.13945045	0.998766585	3-ketoacyl-CoA thiolase	PA3013	faoB	fatty-acid oxidation complex beta-subunit
PALES_20501	PALES_20501	-0.046056269	0.998766585	hypothetical protein	PA3012	PA3012	hypothetical protein
PALES_20511	topA	0.054663625	0.998766585	DNA topoisomerase I	PA3011	topA	DNA topoisomerase I
PALES_20521	PALES_20521	-0.241909831	0.998766585	hypothetical protein	PA3010	PA3010	hypothetical protein
PALES_20531	PALES_20531	-0.064064487	0.998766585	hypothetical protein	PA3009	PA3009	hypothetical protein
PALES_20541	PALES_20541	-0.124898346	0.998766585	putative cell division inhibitor	PA3008	sulA	SulA
PALES_20551	lexA	0.045654818	0.998766585	LexA repressor	PA3007	lexA	repressor protein LexA
PALES_20561	psrA	0.133512955	0.998766585	transcriptional regulator PsrA	PA3006	psrA	transcriptional regulator PsrA
PALES_20571	nagZ	0.264590811	0.998766585	beta-hexosaminidase	PA3005	nagZ	beta-N-acetyl-D-glucosaminidase
PALES_20581	PALES_20581	0.060298103	0.998766585	5'-methylthioadenosine phosphorylase	PA3004	PA3004	5-methylthioadenosine phosphorylase MtnP
PALES_20591	PALES_20591	-0.130819144	0.998766585	hypothetical protein	PA3003	PA3003	hypothetical protein
PALES_20601	mfd	-0.173234906	0.998766585	transcription-repair coupling protein Mfd	PA3002	mfd	transcription-repair coupling protein Mfd
PALES_20611	PALES_20611	0.0582909	0.998766585	glyceraldehyde-3-phosphate dehydrogenase	PA3001	PA3001	probable glyceraldehyde-3-phosphate dehydrogenase
PALES_20621	aroP1	-0.370343672	0.998766585	aromatic amino acid transport protein AroP1	PA3000	aroP1	aromatic amino acid transport protein AroP1
PALES_20631	nqrA	-0.207365405	0.998766585	Na(+)-translocating NADH-quinone reductase subunit A	PA2999	nqrA	Na+-translocating NADH:ubiquinone oxidoreductase subunit Nrq1
PALES_20641	nqrB	-0.146716635	0.998766585	Na(+)-translocating NADH-quinone reductase subunit B	PA2998	nqrB	Na+-translocating NADH:ubiquinone oxidoreductase subunit Nrq2
PALES_20651	nqrC	-0.195269012	0.998766585	Na(+)-translocating NADH-quinone reductase subunit C	PA2997	nqrC	Na+-translocating NADH:ubiquinone oxidoreductase subunit Nrq3
PALES_20661	nqrD	-0.245521837	0.998766585	Na(+)-translocating NADH-quinone reductase subunit D	PA2996	nqrD	Na+-translocating NADH:uniquinone oxidoreductase subunit Nqr4
PALES_20671	nqrE	-0.139597006	0.998766585	Na(+)-translocating NADH-quinone reductase subunit E	PA2995	nqrE	Na+-translocating NADH:quinone oxidoreductase subunit Nqr5
PALES_20681	nqrF	-0.23856662	0.998766585	Na(+)-translocating NADH-quinone reductase subunit F	PA2994	nqrF	Na+-translocating NADH:quinone oxidoreductase, subunit Nqr6
PALES_20691	PALES_20691	-0.039405914	0.998766585	putative thiamine biosynthesis lipoprotein	PA2993	PA2993	conserved hypothetical protein
PALES_20701	PALES_20701	0.10487027	0.998766585	hypothetical protein	PA2992	PA2992	hypothetical protein
PALES_20711	sth	0.110685958	0.998766585	soluble pyridine nucleotide transhydrogenase	PA2991	sth	soluble pyridine nucleotide transhydrogenase
PALES_20721	PALES_20721	0.368365922	0.998766585	putative phosphodiesterase	PA2990	PA2990	probable phosphodiesterase
PALES_20731	PALES_20731	0.418305664	0.998766585	hypothetical protein	PA2989	PA2989	hypothetical protein
PALES_20741	PALES_20741	-0.108022592	0.998766585	putative lipoprotein releasing system, permease protein	PA2988	lolE	lipoprotein localization protein LolE
PALES_20751	PALES_20751	0.440306423	0.998766585	putative ATP-binding component of ABC transporter	PA2987	lolD	lipoprotein localization protein LolD
PALES_20761	PALES_20761	-0.247962229	0.998766585	putative lipoprotein releasing system, permease protein	PA2986	lolC	lipoprotein localization protein LolC
PALES_20771	PALES_20771	-0.182373956	0.998766585	hypothetical protein	PA2985	PA2985	hypothetical protein
PALES_20781	PALES_20781	0.034172349	0.998766585	putative competence protein	PA2984	PA2984	hypothetical protein
PALES_20791	PALES_20791	0.166403534	0.998766585	putative tolQ-type transport protein	PA2983	PA2983	probable tolQ-type transport protein
PALES_20801	PALES_20801	-0.177116643	0.998766585	putative biopolymer transport protein	PA2982	PA2982	conserved hypothetical protein
PALES_20811	lpxK	-0.381760653	0.998766585	tetraacyldisaccharide 4'-kinase	PA2981	lpxK	tetraacyldisaccharide 4*-kinase
PALES_20821	PALES_20821	0.095031006	0.998766585	hypothetical protein	PA2980	PA2980	conserved hypothetical protein
PALES_20831	kdsB	-0.139228148	0.998766585	3-deoxy-manno-octulosonate cytidylyltransferase	PA2979	kdsB	3-deoxy-manno-octulosonate cytidylyltransferase
PALES_20841	ptpA	0.535635596	0.998766585	phosphotyrosine protein phosphatase	PA2978	ptpA	phosphotyrosine protein phosphatase
PALES_20851	murB	-0.027831756	0.998766585	UDP-N-acetylenolpyruvoylglucosamine reductase	PA2977	murB	UDP-N-acetylpyruvoylglucosamine reductase
PALES_20861	PALES_20861	0.085698118	0.998766585	NA	NA	NA	NA
PALES_20881	rluC	0.200573071	0.998766585	ribosomal large subunit pseudouridine synthase C	PA2975	rluC	ribosomal large subunit pseudouridine synthase C
PALES_20891	PALES_20891	-0.08515774	0.998766585	putative hydrolase	PA2974	PA2974	probable hydrolase
PALES_20901	PALES_20901	-0.19196551	0.998766585	putative peptidase	PA2973	PA2973	probable peptidase
PALES_20911	PALES_20911	0.306841708	0.998766585	Maf-like protein	PA2972	PA2972	conserved hypothetical protein
PALES_20921	PALES_20921	0.033010029	0.998766585	hypothetical protein	PA2971	PA2971	conserved hypothetical protein
PALES_20931	rpmF	0.034431228	0.998766585	50S ribosomal protein L32	PA2970	rpmF	50S ribosomal protein L32
PALES_20941	plsX	-0.305438217	0.998766585	putative glycerol-3-phosphate acyltransferase PlsX	PA2969	plsX	fatty acid biosynthesis protein PlsX
PALES_20951	fabD	0.066998485	0.998766585	malonyl-CoA-[acyl-carrier-protein] transacylase	PA2968	fabD	malonyl-CoA-[acyl-carrier-protein] transacylase
PALES_20961	fabG	-0.315744439	0.998766585	3-ketoacyl-(acyl-carrier-protein) reductase	PA2967	fabG	3-oxoacyl-[acyl-carrier-protein] reductase
PALES_20971	acpP	0.116286662	0.998766585	acyl carrier protein	PA2966	acpP	acyl carrier protein
PALES_20981	fabF1	-0.091968984	0.998766585	3-oxoacyl-(acyl carrier protein) synthase II	PA2965	fabF1	beta-ketoacyl-acyl carrier protein synthase II
PALES_20991	pabC	0.122393293	0.998766585	4-amino-4-deoxychorismate lyase	PA2964	pabC	4-amino-4-deoxychorismate lyase
PALES_21001	PALES_21001	0.17308481	0.998766585	putative aminodeoxychorismate lyase	PA2963	PA2963	conserved hypothetical protein
PALES_21011	tmk	0.353949615	0.998766585	thymidylate kinase	PA2962	tmk	thymidylate kinase
PALES_21021	holB	0.230262812	0.998766585	DNA polymerase III subunit delta'	PA2961	holB	DNA polymerase III, delta prime subunit
PALES_21031	pilZ	-0.086088552	0.998766585	type 4 fimbrial biogenesis protein PilZ	PA2960	pilZ	type 4 fimbrial biogenesis protein PilZ
PALES_21041	PALES_21041	0.012431271	0.998766585	putative deoxyribonuclease, TatD family	PA2959	PA2959	conserved hypothetical protein
PALES_21051	PALES_21051	0.332170766	0.998766585	putative selenocysteine lyase	PA2958	PA2958	hypothetical protein
PALES_21061	PALES_21061	-0.037888546	0.998766585	putative transcriptional regulator	PA2957	PA2957	probable transcriptional regulator
PALES_21071	PALES_21071	-0.232072277	0.998766585	putative oxidase	PA2956	PA2956	conserved hypothetical protein
PALES_21081	PALES_21081	-0.056190495	0.998766585	putative lipoprotein	PA2955	PA2955	hypothetical protein
PALES_21091	PALES_21091	-0.811868728	0.921516739	hypothetical protein	PA2954	PA2954	hypothetical protein
PALES_21101	PALES_21101	-0.022872018	0.998766585	electron transfer flavoprotein-ubiquinone oxidoreductase	PA2953	PA2953	electron transfer flavoprotein-ubiquinone oxidoreductase
PALES_21111	etfB	0.058545256	0.998766585	electron transfer flavoprotein beta-subunit	PA2952	etfB	electron transfer flavoprotein beta-subunit
PALES_21121	etfA	-0.079407865	0.998766585	electron transfer flavoprotein alpha-subunit	PA2951	etfA	electron transfer flavoprotein alpha-subunit
PALES_21131	PALES_21131	-0.097726424	0.998766585	fabV	PA2950	fabV	FabV
PALES_21141	PALES_21141	0.373625857	0.998766585	putative lipase	PA2949	PA2949	esterase
PALES_21151	cobM	0.328752335	0.998766585	precorrin-3 methylase	PA2948	cobM	precorrin-3 methylase
PALES_21161	PALES_21161	0.505255397	0.998766585	putative cobalamin biosynthesis protein	PA2947	cobE	CobE
PALES_21181	PALES_21181	0.094159336	0.998766585	putative cobalamin biosynthesis protein cobW	PA2945	PA2945	conserved hypothetical protein
PALES_21191	cobN	-0.065462037	0.998766585	cobaltochelatase subunit CobN	PA2944	cobN	cobalamin biosynthetic protein CobN
PALES_21201	PALES_21201	0.02631519	0.998766585	phospho-2-dehydro-3-deoxyheptonate aldolase	PA2943	PA2943	phospho-2-dehydro-3-deoxyheptonate aldolase
PALES_21211	PALES_21211	0.150562819	0.998766585	putative magnesium chelatase	PA2942	PA2942	probable magnesium chelatase
PALES_21221	PALES_21221	0.558917412	NA	putative magnesium chelatase	PA2941	PA2941	hypothetical protein
PALES_21231	PALES_21231	0.769270319	0.998766585	putative acyl-CoA thiolase	PA2940	PA2940	probable acyl-CoA thiolase
PALES_21241	PALES_21241	-0.084530323	0.998766585	putative aminopeptidase	PA2939	PA2939	probable aminopeptidase
PALES_21251	PALES_21251	0.165124477	0.998766585	putative transporter	PA2938	PA2938	probable transporter
PALES_21261	PALES_21261	0.719607128	0.998766585	hypothetical protein	PA2937	PA2937	hypothetical protein
PALES_21271	PALES_21271	0.19484652	0.998766585	putative cytochrome b561	PA2936	PA2936	hypothetical protein
PALES_21291	cif	0.064924895	0.998766585	CFTR inhibitory factor, Cif	PA2934	cif	CFTR inhibitory factor, Cif
PALES_21301	PALES_21301	1.077504141	0.998766585	putative major facilitator superfamily (MFS) transporter	PA2933	PA2933	probable major facilitator superfamily (MFS) transporter
PALES_21311	morB	0.139388654	0.998766585	morphinone reductase	PA2932	morB	morphinone reductase
PALES_21321	cifR	0.628807332	0.998766585	CifR	PA2931	cifR	CifR
PALES_21331	PALES_21331	0.049641331	0.998766585	putative transcriptional regulator	PA2930	PA2930	probable transcriptional regulator
PALES_21341	PALES_21341	0.012062294	0.998766585	putative threonine efflux protein	PA2929	PA2929	hypothetical protein
PALES_21361	PALES_21361	0.937418776	0.998766585	NA	NA	NA	NA
PALES_21431	PALES_21431	-0.608409694	0.998766585	putative transcriptional regulator	PA2921	PA2921	probable transcriptional regulator
PALES_21441	PALES_21441	-0.312695584	0.998766585	putative chemotaxis transducer	PA2920	PA2920	probable chemotaxis transducer
PALES_21461	PALES_21461	0.436115541	0.998766585	short chain dehydrogenase	PA2918	PA2918	probable short-chain dehydrogenase
PALES_21471	PALES_21471	-0.409744458	0.998766585	putative transcriptional regulator	PA2917	PA2917	probable transcriptional regulator
PALES_21491	PALES_21491	-0.19450499	0.998766585	putative metallo-beta-lactamase family protein	PA2915	PA2915	hypothetical protein
PALES_21501	PALES_21501	-1.344070172	0.998766585	putative permease of ABC transporter	PA2914	PA2914	probable permease of ABC transporter
PALES_21511	PALES_21511	0.793588182	0.998766585	putative iron transport system substrate-binding protein	PA2913	PA2913	hypothetical protein
PALES_21521	PALES_21521	0.644441179	0.998766585	putative ATP-binding component of ABC transporter	PA2912	PA2912	probable ATP-binding component of ABC transporter
PALES_21531	PALES_21531	-0.009745768	0.998766585	putative TonB-dependent receptor	PA2911	PA2911	probable TonB-dependent receptor
PALES_21541	PALES_21541	-1.469546774	0.998766585	hypothetical protein	PA2910	PA2910	conserved hypothetical protein
[truncated: 3,353 more rows]
