# Supplementary material for: A biofilm-targeting lipo-peptoid to treat Pseudomonas aeruginosa and Staphylococcus aureus co-infections
Source: Biofilm. 2025 Mar 12;9:100272. doi: 10.1016/j.bioflm.2025.100272 (PMC12005307; doi:10.1016/j.bioflm.2025.100272)
Supplement: Multimedia component 5 [file mmc5.zip › Table S5_polySa_V2.txt]

USA300_Locus	USA300_gene	log2FoldChange	padj	refseq_loci	description
SAUSA300_0001	dnaA	-0.666173953	2.68E-05	SAUSA300_RS00010	chromosomal replication initiator protein DnaA
SAUSA300_0002	dnaN	-0.234203004	0.281166548	SAUSA300_RS00015	DNA polymerase III subunit beta
SAUSA300_0003	yaaA	2.669624733	1.53E-18	SAUSA300_RS00020	S4 domain-containing protein YaaA
SAUSA300_0004	recF	1.906079387	5.84E-16	SAUSA300_RS00025	DNA replication/repair protein RecF
SAUSA300_0005	gyrB	1.746198129	1.94E-10	SAUSA300_RS00030	DNA topoisomerase (ATP-hydrolyzing) subunit B
SAUSA300_0006	gyrA	1.449651808	8.11E-08	SAUSA300_RS00035	DNA gyrase subunit A
SAUSA300_0007	SAUSA300_0007	-0.384095398	0.032471083	SAUSA300_RS00040	NAD(P)H-hydrate dehydratase
SAUSA300_0008	hutH	1.628200195	7.07E-26	SAUSA300_RS00045	histidine ammonia-lyase
SAUSA300_0009	serS	-0.292455239	0.155842814	SAUSA300_RS00050	serine--tRNA ligase
SAUSA300_0010	SAUSA300_0010	-0.16138368	0.608662828	SAUSA300_RS00055	AzlC family ABC transporter permease
SAUSA300_0011	SAUSA300_0011	0.07783844	0.825396131	SAUSA300_RS00060	AzlD domain-containing protein
SAUSA300_0012	SAUSA300_0012	0.382950171	0.046779349	SAUSA300_RS00065	alpha/beta fold hydrolase family protein
SAUSA300_0013	SAUSA300_0013	-0.023858693	0.863751604	SAUSA300_RS00070	YybS family protein
SAUSA300_0014	gdpP	0.245372621	0.018716655	SAUSA300_RS00075	cyclic-di-AMP phosphodiesterase GdpP
SAUSA300_0015	rplI	0.234436563	0.068216262	SAUSA300_RS00080	50S ribosomal protein L9
SAUSA300_0016	dnaB	0.005470167	0.970795851	SAUSA300_RS00085	replicative DNA helicase
SAUSA300_0017	SAUSA300_0017	-1.534856367	9.56E-19	SAUSA300_RS00090	adenylosuccinate synthase
SAUSA300_0020	SAUSA300_0020	0.213570973	0.139425822	SAUSA300_RS00105	response regulator transcription factor
SAUSA300_0021	walK	0.193072238	0.134635136	SAUSA300_RS00110	cell wall metabolism sensor histidine kinase WalK
SAUSA300_0022	SAUSA300_0022	0.144863247	0.390553126	SAUSA300_RS00115	hypothetical protein
SAUSA300_0023	SAUSA300_0023	0.224508864	0.076943913	SAUSA300_RS00120	two-component system regulatory protein YycI
SAUSA300_0024	SAUSA300_0024	0.078634092	0.756375382	SAUSA300_RS00125	MBL fold metallo-hydrolase
SAUSA300_0025	adsA	-1.094482417	2.25E-08	SAUSA300_RS00130	LPXTG-anchored adenosine synthase AdsA
SAUSA300_0026	rlmH	-0.575441541	0.026858933	SAUSA300_RS00135	23S rRNA (pseudouridine(1915)-N(3))-methyltransferase RlmH
SAUSA300_0027	SAUSA300_0027	-0.155408165	0.35083458	SAUSA300_RS00140	DUF3578 domain-containing protein
SAUSA300_0028	SAUSA300_0028	0.624999247	0.000801372	SAUSA300_RS00145	IS6-like element IS257 family transposase
SAUSA300_0030	SAUSA300_0030	0.592950355	0.006457822	SAUSA300_RS00155	glycerophosphoryl diester phosphodiesterase
SAUSA300_0031	SAUSA300_0031	-0.402084614	0.308649949	SAUSA300_RS00160	MaoC family dehydratase
SAUSA300_0032	mecA	-0.422578001	0.006044989	SAUSA300_RS00165	PBP2a family beta-lactam-resistant peptidoglycan transpeptidase MecA
SAUSA300_0033	SAUSA300_0033	-0.314978393	0.006939621	SAUSA300_RS00170	beta-lactam sensor/signal transducer MecR1
SAUSA300_0034	SAUSA300_0034	0.484585525	0.346198224	SAUSA300_RS00180	IS1182 family transposase
SAUSA300_0035	SAUSA300_0035	-0.280546365	0.126639621	SAUSA300_RS00175	DUF3387 domain-containing protein
SAUSA300_0036	SAUSA300_0036	-0.127236195	0.915162223	SAUSA300_RS00185	DUF1643 domain-containing protein
SAUSA300_0037	SAUSA300_0037	0.836571815	0.000117075	SAUSA300_RS00200	recombinase family protein
SAUSA300_0038	SAUSA300_0038	0.647433428	0.006098558	SAUSA300_RS00205	recombinase family protein
SAUSA300_0039	SAUSA300_0039	0.87396325	5.94E-05	SAUSA300_RS00210	DUF927 domain-containing protein
SAUSA300_0040	SAUSA300_0040	1.029528272	0.08106831	SAUSA300_RS00215	hypothetical protein
SAUSA300_0041	SAUSA300_0041	0.269613145	0.10194775	SAUSA300_RS00220	hypothetical protein
SAUSA300_0042	SAUSA300_0042	0.245079012	0.043820869	SAUSA300_RS00225	putative DNA binding domain-containing protein
SAUSA300_0044	cstB	-0.12651564	0.852400938	SAUSA300_RS00235	persulfide dioxygenase-sulfurtransferase CstB
SAUSA300_0045	SAUSA300_0045	0.048729874	0.941496289	SAUSA300_RS00240	HNH endonuclease
SAUSA300_0046	SAUSA300_0046	0.190243425	0.197357307	SAUSA300_RS00245	hypothetical protein
SAUSA300_0047	SAUSA300_0047	-0.468253661	0.020474621	SAUSA300_RS00250	HNH endonuclease
SAUSA300_0048	SAUSA300_0048	-0.394674197	0.378204089	SAUSA300_RS00255	hypothetical protein
SAUSA300_0049	SAUSA300_0049	-0.399429475	0.157229955	SAUSA300_RS00260	hypothetical protein
SAUSA300_0050	SAUSA300_0050	-1.017387234	0.01443764	SAUSA300_RS00265	hypothetical protein
SAUSA300_0053	SAUSA300_0053	-0.878380461	7.09E-08	SAUSA300_RS00275	GNAT family N-acetyltransferase
SAUSA300_0055	SAUSA300_0055	1.422058157	2.46E-09	SAUSA300_RS00280	zinc-dependent alcohol dehydrogenase family protein
SAUSA300_0056	SAUSA300_0056	-0.019741791	0.989910841	SAUSA300_RS00290	DUF1643 domain-containing protein
SAUSA300_0057	SAUSA300_0057	-0.419996774	0.575135799	SAUSA300_RS00295	DUF960 family protein
SAUSA300_0059	SAUSA300_0059	-1.133703957	0.450680695	SAUSA300_RS00300	hypothetical protein
SAUSA300_0060	SAUSA300_0060	0.443282397	0.257207636	SAUSA300_RS00305	IS3 family transposase
SAUSA300_0061	arcC	0.167598489	0.409446156	SAUSA300_RS00310	carbamate kinase
SAUSA300_0062	argF	0.131921965	0.57510375	SAUSA300_RS00315	ornithine carbamoyltransferase
SAUSA300_0063	SAUSA300_0063	-0.284926719	0.471546091	SAUSA300_RS00320	Crp/Fnr family transcriptional regulator
SAUSA300_0064	arcD	0.312787176	0.105827027	SAUSA300_RS00325	arginine-ornithine antiporter
SAUSA300_0065	arcA	-0.028877906	0.897254499	SAUSA300_RS00330	arginine deiminase
SAUSA300_0066	SAUSA300_0066	0.269769274	0.635795999	SAUSA300_RS00335	ArgR family transcriptional regulator
SAUSA300_0067	SAUSA300_0067	2.392557072	1.23E-21	SAUSA300_RS00340	universal stress protein
SAUSA300_0070	SAUSA300_0070	1.670019994	1.54E-13	SAUSA300_RS00355	alpha/beta hydrolase
SAUSA300_0071	SAUSA300_0071	0.348470534	0.009663026	SAUSA300_RS00360	IS110 family transposase
SAUSA300_0072	SAUSA300_0072	-0.396372751	0.050454436	SAUSA300_RS00365	class I SAM-dependent methyltransferase
SAUSA300_0073	SAUSA300_0073	-0.400802757	0.014100188	SAUSA300_RS00370	ABC transporter substrate-binding protein
SAUSA300_0074	SAUSA300_0074	-0.324431474	0.170926278	SAUSA300_RS00375	ABC transporter permease
SAUSA300_0075	SAUSA300_0075	-0.827366398	0.000968673	SAUSA300_RS00380	ABC transporter permease
SAUSA300_0076	SAUSA300_0076	-0.604453126	0.003780856	SAUSA300_RS00385	ATP-binding cassette domain-containing protein
SAUSA300_0077	SAUSA300_0077	-0.826494121	0.006098598	SAUSA300_RS00390	ATP-binding cassette domain-containing protein
SAUSA300_0078	SAUSA300_0078	1.868645601	7.08E-14	SAUSA300_RS00395	copper-translocating P-type ATPase
SAUSA300_0079	SAUSA300_0079	1.838987412	4.31E-13	SAUSA300_RS00400	YdhK family protein
SAUSA300_0080	SAUSA300_0080	0.416834423	0.208967984	SAUSA300_RS00410	hypothetical protein
SAUSA300_0081	SAUSA300_0081	-0.076813908	0.683902692	SAUSA300_RS00415	TIGR04141 family sporadically distributed protein
SAUSA300_0082	SAUSA300_0082	0.308076627	0.218448347	SAUSA300_RS00420	tRNA-dihydrouridine synthase
SAUSA300_0083	SAUSA300_0083	0.434581579	0.084460069	SAUSA300_RS00430	sulfite exporter TauE/SafE family protein
SAUSA300_0084	cstR	0.282838189	0.640011505	SAUSA300_RS00435	persulfide-sensing transcriptional repressor CstR
SAUSA300_0085	cstA	1.395633332	3.70E-10	SAUSA300_RS00440	persulfide response sulfurtransferase CstA
SAUSA300_0086	cstB	1.390919221	2.77E-10	SAUSA300_RS00445	persulfide dioxygenase-sulfurtransferase CstB
SAUSA300_0088	SAUSA300_0088	-0.204858276	0.715681264	SAUSA300_RS00455	universal stress protein
SAUSA300_0089	SAUSA300_0089	0.161288332	0.348756816	SAUSA300_RS00460	tRNA-dihydrouridine synthase
SAUSA300_0090	SAUSA300_0090	0.337858092	0.100794385	SAUSA300_RS00470	TfoX/Sxy family protein
SAUSA300_0091	SAUSA300_0091	0.452648683	0.055962556	SAUSA300_RS00475	MFS transporter
SAUSA300_0092	SAUSA300_0092	-0.414436631	0.50795304	SAUSA300_RS00480	flavodoxin family protein
SAUSA300_0093	SAUSA300_0093	0.295245703	0.058026291	SAUSA300_RS00485	LysR family transcriptional regulator
SAUSA300_0094	SAUSA300_0094	0.337261269	0.428487254	SAUSA300_RS00490	DUF4865 family protein
SAUSA300_0095	SAUSA300_0095	-0.258816445	0.277261242	SAUSA300_RS00495	LysR family transcriptional regulator
SAUSA300_0096	SAUSA300_0096	-0.157672343	0.364963106	SAUSA300_RS00500	hypothetical protein
SAUSA300_0097	SAUSA300_0097	-0.410610826	0.024202681	SAUSA300_RS00505	DNA2/NAM7 family helicase
SAUSA300_0098	SAUSA300_0098	-0.294592698	0.206719582	SAUSA300_RS00510	hypothetical protein
SAUSA300_0099	SAUSA300_0099	-0.548634631	0.050396977	SAUSA300_RS00515	phosphatidylinositol-specific phospholipase C
SAUSA300_0100	SAUSA300_0100	0.01942062	0.960762429	SAUSA300_RS00520	tandem-type lipoprotein
SAUSA300_0101	SAUSA300_0101	-0.031321363	0.922003347	SAUSA300_RS00525	tandem-type lipoprotein
SAUSA300_0102	SAUSA300_0102	-0.252523967	0.445984708	SAUSA300_RS00530	tandem-type lipoprotein
SAUSA300_0103	SAUSA300_0103	-0.104364072	0.715681264	SAUSA300_RS00535	tandem-type lipoprotein
SAUSA300_0104	SAUSA300_0104	-0.014774713	0.934949356	SAUSA300_RS00540	helix-turn-helix domain-containing protein
SAUSA300_0105	SAUSA300_0105	0.930974004	1.86E-05	SAUSA300_RS00545	M20 family metallopeptidase
SAUSA300_0106	SAUSA300_0106	1.028167692	1.31E-10	SAUSA300_RS00550	MFS transporter
SAUSA300_0107	SAUSA300_0107	-1.616858497	4.66E-22	SAUSA300_RS00555	Na/Pi cotransporter family protein
SAUSA300_0108	SAUSA300_0108	1.760652877	1.76E-12	SAUSA300_RS00560	oleate hydratase
SAUSA300_0109	SAUSA300_0109	0.904406033	0.20069457	SAUSA300_RS00565	DMT family transporter
SAUSA300_0110	SAUSA300_0110	-0.453906592	0.370448866	SAUSA300_RS00570	PLP-dependent aminotransferase family protein
SAUSA300_0111	SAUSA300_0111	0.527457696	0.071387029	SAUSA300_RS00575	DUF1648 domain-containing protein
SAUSA300_0112	SAUSA300_0112	0.313757326	0.116560269	SAUSA300_RS00580	L-lactate permease
SAUSA300_0113	spa	-1.211217611	0.000616555	SAUSA300_RS00585	staphylococcal protein A
SAUSA300_0114	sarS	-1.188441973	5.70E-07	SAUSA300_RS00590	HTH-type transcriptional regulator SarS
SAUSA300_0115	sirC	-0.252268507	0.428805066	SAUSA300_RS00595	staphyloferrin B ABC transporter permease subunit SirC
SAUSA300_0116	sirB	-1.513283081	1.27E-06	SAUSA300_RS00600	staphyloferrin B ABC transporter permease subunit SirB
SAUSA300_0117	sirA	-2.314029719	2.24E-10	SAUSA300_RS00605	staphyloferrin B ABC transporter substrate-binding protein SirA
SAUSA300_0118	sbnA	0.254931403	0.739787642	SAUSA300_RS00610	3-diaminopropionate biosynthesis protein SbnA
SAUSA300_0119	sbnB	0.40480286	0.526962982	SAUSA300_RS00615	N-[(2S)-2-amino-2-carboxyethyl]-L-glutamate dehydrogenase SbnB
SAUSA300_0120	sbnC	0.344264795	0.393153802	SAUSA300_RS00620	staphyloferrin B biosynthesis protein SbnC
SAUSA300_0121	sbnD	-0.234146161	0.655995812	SAUSA300_RS00625	staphyloferrin B export MFS transporter
SAUSA300_0122	sbnE	0.305316994	0.391895777	SAUSA300_RS00630	3-diaminopropanoate--citrate ligase SbnE
SAUSA300_0123	sbnF	-0.056994841	0.884410843	SAUSA300_RS00635	3-(L-alanin-3-ylcarbamoyl)-2-[(2-aminoethylcarbamoyl)methyl]-2-hydroxypropanoate synthase SbnF
SAUSA300_0124	sbnG	0.230583848	0.529568064	SAUSA300_RS00640	staphyloferrin B biosynthesis citrate synthase SbnG
SAUSA300_0125	sbnH	0.4085101	0.18242022	SAUSA300_RS00645	staphyloferrin B biosynthesis decarboxylase SbnH
SAUSA300_0126	sbnI	0.244759178	0.449652616	SAUSA300_RS00650	bifunctional transcriptional regulator/O-phospho-L-serine synthase SbnI
SAUSA300_0127	SAUSA300_0127	-1.039212241	0.018682133	SAUSA300_RS00660	hypothetical protein
SAUSA300_0128	SAUSA300_0128	-1.428040626	1.97E-06	SAUSA300_RS00665	MFS transporter
SAUSA300_0129	SAUSA300_0129	1.41528402	1.76E-19	SAUSA300_RS00670	(S)-acetoin forming diacetyl reductase
SAUSA300_0130	SAUSA300_0130	-0.127467078	0.797174901	SAUSA300_RS00680	NAD-dependent epimerase/dehydratase family protein
SAUSA300_0131	SAUSA300_0131	-1.413533953	0.035064278	SAUSA300_RS00685	sugar transferase
SAUSA300_0132	SAUSA300_0132	-1.78853032	0.02462641	SAUSA300_RS00690	glycosyltransferase family 4 protein
SAUSA300_0133	SAUSA300_0133	-0.672433086	0.187762553	SAUSA300_RS00695	O-antigen ligase family protein
SAUSA300_0134	SAUSA300_0134	-0.196388866	0.23586783	SAUSA300_RS00700	lipopolysaccharide biosynthesis protein
SAUSA300_0135	SAUSA300_0135	0.679777034	0.001884771	SAUSA300_RS00705	superoxide dismutase
SAUSA300_0136	sasD	-0.847418082	3.19E-05	SAUSA300_RS00710	cell-wall-anchored protein SasD
SAUSA300_0137	SAUSA300_0137	-0.329361072	0.111003303	SAUSA300_RS00715	GntR family transcriptional regulator
SAUSA300_0138	deoD	0.10557294	0.765324359	SAUSA300_RS00725	purine-nucleoside phosphorylase
SAUSA300_0139	tet(38)	0.398246898	0.005193721	SAUSA300_RS00730	tetracycline efflux MFS transporter Tet(38)
SAUSA300_0140	deoC	0.418208685	0.042242451	SAUSA300_RS00735	deoxyribose-phosphate aldolase
SAUSA300_0141	deoB	0.304984623	0.0617601	SAUSA300_RS00740	phosphopentomutase
SAUSA300_0142	phnE	0.024071147	0.956458435	SAUSA300_RS00745	phosphonate ABC transporter permease protein PhnE
SAUSA300_0143	phnE	-0.131665089	0.853291676	SAUSA300_RS00750	phosphonate ABC transporter permease protein PhnE
SAUSA300_0144	phnC	-0.249754084	0.651486598	SAUSA300_RS00755	phosphonate ABC transporter ATP-binding protein
SAUSA300_0145	SAUSA300_0145	-0.177639615	0.690028933	SAUSA300_RS00760	phosphate/phosphite/phosphonate ABC transporter substrate-binding protein
SAUSA300_0146	SAUSA300_0146	0.871985684	2.43E-06	SAUSA300_RS00765	hypothetical protein
SAUSA300_0147	SAUSA300_0147	0.201304516	0.210468446	SAUSA300_RS00770	bifunctional metallophosphatase/5'-nucleotidase
SAUSA300_0148	SAUSA300_0148	0.571645999	0.381917913	SAUSA300_RS00775	zinc peptidase
SAUSA300_0151	adhE	0.444622421	0.080595454	SAUSA300_RS00800	bifunctional acetaldehyde-CoA/alcohol dehydrogenase
SAUSA300_0152	capA	0.639488141	0.05532436	SAUSA300_RS00805	capsular polysaccharide type 5/8 biosynthesis protein CapA
SAUSA300_0153	cap8B	0.312747661	0.260137314	SAUSA300_RS00810	type 8 capsular polysaccharide synthesis protein Cap8B
SAUSA300_0154	cap8C	-0.009486763	0.976503815	SAUSA300_RS00815	type 8 capsular polysaccharide synthesis protein Cap8C
SAUSA300_0156	cap8E	0.175208973	0.441579507	SAUSA300_RS00825	type 8 capsular polysaccharide synthesis protein Cap8E
SAUSA300_0157	cap8F	0.240787322	0.35233388	SAUSA300_RS00830	type 8 capsular polysaccharide synthesis protein Cap8F
SAUSA300_0158	cap8G	0.5224062	0.05686703	SAUSA300_RS00835	type 8 capsular polysaccharide synthesis protein Cap8G
SAUSA300_0159	SAUSA300_0159	0.290743294	0.371622145	SAUSA300_RS00840	CatB-related O-acetyltransferase
SAUSA300_0160	SAUSA300_0160	0.140425085	0.538059246	SAUSA300_RS00845	glycosyltransferase
SAUSA300_0161	SAUSA300_0161	0.316521376	0.193302177	SAUSA300_RS00850	O-antigen ligase family protein
SAUSA300_0162	SAUSA300_0162	0.18632965	0.630743326	SAUSA300_RS00855	capsular polysaccharide biosynthesis protein
SAUSA300_0163	cap8L	0.372398197	0.10655404	SAUSA300_RS00860	type 8 capsular polysaccharide synthesis protein Cap8L
SAUSA300_0164	cap8M	0.460500302	0.041637305	SAUSA300_RS00865	type 8 capsular polysaccharide synthesis protein Cap8M
SAUSA300_0165	capN	0.497504811	0.060718567	SAUSA300_RS00870	capsular polysaccharide type 5/8 biosynthesis epimerase CapN
SAUSA300_0166	cap8O	0.448283917	0.074067687	SAUSA300_RS00875	type 8 capsular polysaccharide synthesis protein Cap8O
SAUSA300_0167	cap8P	0.273430234	0.112381465	SAUSA300_RS00880	type 8 capsular polysaccharide synthesis protein Cap8P
SAUSA300_0168	isdI	-1.222896457	1.13E-05	SAUSA300_RS00885	staphylobilin-forming heme oxygenase IsdI
SAUSA300_0169	SAUSA300_0169	-1.253512146	8.65E-06	SAUSA300_RS00890	YbaN family protein
SAUSA300_0170	SAUSA300_0170	-0.033550829	0.909836797	SAUSA300_RS00895	aldehyde dehydrogenase family protein
SAUSA300_0171	SAUSA300_0171	0.90851859	7.59E-06	SAUSA300_RS00900	cation diffusion facilitator family transporter
SAUSA300_0172	SAUSA300_0172	1.025765925	0.35083458	SAUSA300_RS00905	hypothetical protein
SAUSA300_0173	SAUSA300_0173	-0.819307856	0.000439927	SAUSA300_RS00910	DUF4242 domain-containing protein
SAUSA300_0174	SAUSA300_0174	-1.969852083	2.18E-09	SAUSA300_RS00915	ABC transporter ATP-binding protein
SAUSA300_0175	SAUSA300_0175	-1.174751493	0.000850958	SAUSA300_RS00920	ABC transporter substrate-binding protein
SAUSA300_0176	SAUSA300_0176	-1.191965057	0.000159336	SAUSA300_RS00925	ABC transporter permease
SAUSA300_0177	SAUSA300_0177	-0.878687922	6.08E-05	SAUSA300_RS00930	acyl-CoA/acyl-ACP dehydrogenase
SAUSA300_0178	SAUSA300_0178	1.047604976	1.21E-09	SAUSA300_RS00935	DUF2294 domain-containing protein
SAUSA300_0179	SAUSA300_0179	1.436102309	0.000129942	SAUSA300_RS00940	NAD-dependent formate dehydrogenase
SAUSA300_0180	SAUSA300_0180	0.851802967	2.05E-10	SAUSA300_RS00945	MFS transporter
SAUSA300_0181	SAUSA300_0181	0.915874322	2.58E-08	SAUSA300_RS00950	amino acid adenylation domain-containing protein
SAUSA300_0182	SAUSA300_0182	0.803329927	1.34E-07	SAUSA300_RS00955	4'-phosphopantetheinyl transferase superfamily protein
SAUSA300_0183	SAUSA300_0183	0.197764558	0.639461183	SAUSA300_RS00960	YagU family protein
SAUSA300_0184	argB	-0.100333491	0.773048416	SAUSA300_RS00965	acetylglutamate kinase
SAUSA300_0185	argJ	-0.245257734	0.339169048	SAUSA300_RS00970	bifunctional glutamate N-acetyltransferase/amino-acid acetyltransferase ArgJ
SAUSA300_0186	SAUSA300_0186	-0.724437908	0.113281974	SAUSA300_RS00975	N-acetyl-gamma-glutamyl-phosphate reductase
SAUSA300_0187	rocD	-0.418338002	0.313085623	SAUSA300_RS00980	ornithine--oxo-acid transaminase
SAUSA300_0188	brnQ	-1.577758983	2.47E-13	SAUSA300_RS00985	branched-chain amino acid transport system II carrier protein
SAUSA300_0189	SAUSA300_0189	-0.426426109	0.276950717	SAUSA300_RS00990	isochorismatase family protein
SAUSA300_0190	SAUSA300_0190	-1.034435469	0.000103791	SAUSA300_RS00995	alpha-keto acid decarboxylase family protein
SAUSA300_0191	SAUSA300_0191	-1.320038003	1.03E-10	SAUSA300_RS01005	glucose-specific PTS transporter subunit IIBC
SAUSA300_0192	SAUSA300_0192	-1.049142838	9.79E-05	SAUSA300_RS01010	DUF871 domain-containing protein
SAUSA300_0193	murQ	-0.568193076	0.056705991	SAUSA300_RS01015	N-acetylmuramic acid 6-phosphate etherase
SAUSA300_0194	SAUSA300_0194	-0.330365145	0.138732782	SAUSA300_RS01020	PTS transporter subunit EIIC
SAUSA300_0195	SAUSA300_0195	-0.056325058	0.824506625	SAUSA300_RS01025	MurR/RpiR family transcriptional regulator
SAUSA300_0196	SAUSA300_0196	-0.938204813	2.60E-05	SAUSA300_RS01035	type I restriction endonuclease subunit R
SAUSA300_0197	SAUSA300_0197	-0.405164677	0.023151055	SAUSA300_RS01040	sce7726 family protein
SAUSA300_0198	SAUSA300_0198	-0.215500205	0.141896471	SAUSA300_RS01045	sce7725 family protein
SAUSA300_0199	SAUSA300_0199	-0.199037254	0.235645699	SAUSA300_RS01050	RES domain-containing protein
SAUSA300_0200	SAUSA300_0200	-0.377363629	0.088362488	SAUSA300_RS01055	ABC transporter ATP-binding protein
SAUSA300_0201	SAUSA300_0201	-1.712176739	1.17E-09	SAUSA300_RS01060	ABC transporter permease
SAUSA300_0202	SAUSA300_0202	-1.689461771	2.61E-09	SAUSA300_RS01065	ABC transporter permease
SAUSA300_0203	SAUSA300_0203	-1.166787222	2.59E-05	SAUSA300_RS01070	ABC transporter substrate-binding protein
SAUSA300_0204	ggt	-0.801533114	0.000874807	SAUSA300_RS01075	gamma-glutamyltransferase
SAUSA300_0205	SAUSA300_0205	0.760524773	0.002751016	SAUSA300_RS01080	tandem-type lipoprotein
SAUSA300_0206	SAUSA300_0206	1.860786988	2.83E-16	SAUSA300_RS01085	FMN-dependent NADH-azoreductase
SAUSA300_0207	SAUSA300_0207	2.131844202	4.99E-15	SAUSA300_RS01090	M23 family metallopeptidase
SAUSA300_0208	ugpC	-1.225731209	0.000158068	SAUSA300_RS01095	sn-glycerol-3-phosphate ABC transporter ATP-binding protein UgpC
SAUSA300_0209	SAUSA300_0209	-0.693190301	0.03222974	SAUSA300_RS01100	extracellular solute-binding protein
SAUSA300_0210	SAUSA300_0210	-0.058997452	0.855196694	SAUSA300_RS01105	ABC transporter permease subunit
SAUSA300_0211	SAUSA300_0211	0.011166804	0.977416602	SAUSA300_RS01110	sugar ABC transporter permease
SAUSA300_0212	SAUSA300_0212	0.201281482	0.552174417	SAUSA300_RS01115	Gfo/Idh/MocA family oxidoreductase
SAUSA300_0213	SAUSA300_0213	0.219209961	0.435950389	SAUSA300_RS01120	Gfo/Idh/MocA family oxidoreductase
SAUSA300_0214	SAUSA300_0214	0.209496186	0.390968649	SAUSA300_RS01125	sugar phosphate isomerase/epimerase
SAUSA300_0215	SAUSA300_0215	-3.191684652	1.32E-31	SAUSA300_RS01130	isoprenylcysteine carboxyl methyltransferase family protein
SAUSA300_0216	uhpT	-1.373395236	0.000195006	SAUSA300_RS01135	hexose-6-phosphate:phosphate antiporter
SAUSA300_0217	SAUSA300_0217	-0.833903089	1.56E-05	SAUSA300_RS01140	response regulator transcription factor
SAUSA300_0218	SAUSA300_0218	-1.024389139	1.51E-06	SAUSA300_RS01145	sensor histidine kinase
SAUSA300_0219	SAUSA300_0219	-0.897217403	3.91E-06	SAUSA300_RS01150	ABC transporter substrate-binding protein
SAUSA300_0220	pflB	-1.200011136	8.93E-08	SAUSA300_RS01155	formate C-acetyltransferase
SAUSA300_0221	pflA	-0.814234668	0.000431739	SAUSA300_RS01160	pyruvate formate lyase-activating protein
SAUSA300_0222	SAUSA300_0222	-1.540171354	4.75E-22	SAUSA300_RS01170	glycerophosphoryl diester phosphodiesterase membrane domain-containing protein
SAUSA300_0223	SAUSA300_0223	-3.437618219	1.32E-14	SAUSA300_RS01175	complement inhibitor SCIN family protein
SAUSA300_0224	coa	-3.063182114	1.24E-34	SAUSA300_RS01180	staphylocoagulase
SAUSA300_0225	SAUSA300_0225	0.806642734	0.006555084	SAUSA300_RS01195	thiolase family protein
SAUSA300_0226	SAUSA300_0226	0.17563717	0.624965082	SAUSA300_RS01200	3-hydroxyacyl-CoA dehydrogenase/enoyl-CoA hydratase family protein
SAUSA300_0227	SAUSA300_0227	1.376777781	0.00973815	SAUSA300_RS01205	acyl-CoA dehydrogenase family protein
SAUSA300_0228	SAUSA300_0228	1.220766731	0.002125637	SAUSA300_RS01210	acyl--CoA ligase
SAUSA300_0229	SAUSA300_0229	0.994989813	0.00025723	SAUSA300_RS01215	acyl CoA:acetate/3-ketoacid CoA transferase
SAUSA300_0230	SAUSA300_0230	-0.968576987	1.69E-05	SAUSA300_RS01220	PrsW family intramembrane metalloprotease
SAUSA300_0231	SAUSA300_0231	0.133827359	0.644989009	SAUSA300_RS01225	ABC transporter substrate-binding protein
SAUSA300_0232	SAUSA300_0232	0.208901088	0.494492293	SAUSA300_RS01230	DUF488 domain-containing protein
SAUSA300_0233	SAUSA300_0233	-0.445967942	0.308649949	SAUSA300_RS01235	hypothetical protein
SAUSA300_0234	SAUSA300_0234	-0.359365202	0.019748306	SAUSA300_RS01240	nitric oxide dioxygenase
SAUSA300_0235	SAUSA300_0235	0.025355745	0.887061969	SAUSA300_RS01250	L-lactate dehydrogenase
SAUSA300_0236	SAUSA300_0236	0.954225636	0.000122939	SAUSA300_RS01260	PTS transporter subunit EIIC
SAUSA300_0237	SAUSA300_0237	-0.597536632	1.87E-05	SAUSA300_RS01265	nucleoside hydrolase
SAUSA300_0238	SAUSA300_0238	-0.117715875	0.777327725	SAUSA300_RS01275	BglG family transcription antiterminator
SAUSA300_0239	SAUSA300_0239	-0.216594132	0.788675349	SAUSA300_RS01280	PTS sugar transporter subunit IIA
SAUSA300_0240	SAUSA300_0240	-0.03724539	0.970081338	SAUSA300_RS01285	PTS sugar transporter subunit IIB
SAUSA300_0241	SAUSA300_0241	0.278995048	0.463175234	SAUSA300_RS01290	PTS galactitol transporter subunit IIC
SAUSA300_0242	SAUSA300_0242	0.444021372	0.127721207	SAUSA300_RS01295	zinc-binding dehydrogenase
SAUSA300_0243	SAUSA300_0243	0.195191604	0.851554485	SAUSA300_RS01300	hypothetical protein
SAUSA300_0244	SAUSA300_0244	0.307421788	0.397961912	SAUSA300_RS01305	galactitol-1-phosphate 5-dehydrogenase
SAUSA300_0245	SAUSA300_0245	-0.359963801	0.137559371	SAUSA300_RS01310	2-C-methyl-D-erythritol 4-phosphate cytidylyltransferase
SAUSA300_0246	SAUSA300_0246	-0.544083774	0.023808849	SAUSA300_RS01315	alcohol dehydrogenase catalytic domain-containing protein
SAUSA300_0247	SAUSA300_0247	-0.467980317	0.017233424	SAUSA300_RS01320	CDP-glycerol glycerophosphotransferase family protein
SAUSA300_0248	SAUSA300_0248	-0.091891864	0.644487697	SAUSA300_RS01325	CDP-glycerol--glycerophosphate glycerophosphotransferase
SAUSA300_0249	SAUSA300_0249	-0.356450657	0.170926278	SAUSA300_RS01330	D-ribitol-5-phosphate cytidylyltransferase
SAUSA300_0250	SAUSA300_0250	-0.016104309	0.913535058	SAUSA300_RS01335	zinc-binding dehydrogenase
SAUSA300_0251	SAUSA300_0251	-0.020996297	0.891182657	SAUSA300_RS01340	CDP-glycerol glycerophosphotransferase family protein
SAUSA300_0252	tarS	0.086668373	0.57733223	SAUSA300_RS01345	poly(ribitol-phosphate) beta-N-acetylglucosaminyltransferase
SAUSA300_0253	scdA	0.173971829	0.53330291	SAUSA300_RS01350	iron-sulfur cluster repair di-iron protein ScdA
SAUSA300_0254	SAUSA300_0254	-1.102166521	8.26E-10	SAUSA300_RS01355	sensor histidine kinase
SAUSA300_0255	SAUSA300_0255	-1.70462905	6.20E-19	SAUSA300_RS01360	response regulator transcription factor LytR
SAUSA300_0256	lrgA	-0.468491824	0.317081972	SAUSA300_RS01365	antiholin-like murein hydrolase modulator LrgA
SAUSA300_0257	lrgB	1.101382005	9.41E-06	SAUSA300_RS01370	antiholin-like protein LrgB
SAUSA300_0258	SAUSA300_0258	-0.676830875	0.00228896	SAUSA300_RS01375	GntR family transcriptional regulator
SAUSA300_0259	SAUSA300_0259	0.262220137	0.328184736	SAUSA300_RS01380	glucose PTS transporter subunit IIA
SAUSA300_0260	SAUSA300_0260	-0.240098779	0.411857714	SAUSA300_RS01385	6-phospho-beta-glucosidase
SAUSA300_0261	SAUSA300_0261	-2.376657731	1.57E-12	SAUSA300_RS01395	class I SAM-dependent methyltransferase
SAUSA300_0262	rbsK	0.666196161	0.000468746	SAUSA300_RS01405	ribokinase
SAUSA300_0263	rbsD	0.629534383	0.002554285	SAUSA300_RS01410	D-ribose pyranase
SAUSA300_0264	rbsU	0.825431409	0.001715986	SAUSA300_RS01415	ribose transporter RbsU
SAUSA300_0265	SAUSA300_0265	0.036026255	0.893229025	SAUSA300_RS01420	LacI family transcriptional regulator
SAUSA300_0266	SAUSA300_0266	-0.517215669	0.010734873	SAUSA300_RS01430	hypothetical protein
SAUSA300_0267	SAUSA300_0267	-0.012361528	0.985587379	SAUSA300_RS01435	IS1182 family transposase
SAUSA300_0268	SAUSA300_0268	-0.638757748	0.009736583	SAUSA300_RS01440	MFS transporter
SAUSA300_0269	SAUSA300_0269	-0.061580596	0.818263605	SAUSA300_RS01445	linear amide C-N hydrolase
SAUSA300_0270	lytM	0.156483214	0.741942686	SAUSA300_RS01450	glycine-glycine endopeptidase LytM
SAUSA300_0271	SAUSA300_0271	-1.334973294	4.70E-05	SAUSA300_RS01455	ABC transporter ATP-binding protein
SAUSA300_0272	SAUSA300_0272	-1.720928884	1.17E-06	SAUSA300_RS01460	ABC transporter permease
SAUSA300_0273	SAUSA300_0273	-1.366354218	9.61E-05	SAUSA300_RS01465	ABC transporter permease
SAUSA300_0274	SAUSA300_0274	-1.615930346	3.69E-06	SAUSA300_RS01470	hypothetical protein
SAUSA300_0275	SAUSA300_0275	-0.717493088	0.0626941	SAUSA300_RS01475	DUF5079 family protein
SAUSA300_0276	SAUSA300_0276	-0.335818904	0.337044068	SAUSA300_RS01480	DUF5080 family protein
SAUSA300_0277	SAUSA300_0277	-1.668641276	1.85E-09	SAUSA300_RS01485	CHAP domain-containing protein
SAUSA300_0278	esxA	0.625393449	0.092836941	SAUSA300_RS01490	WXG100 family type VII secretion effector EsxA
SAUSA300_0279	esaA	-1.387688785	6.76E-07	SAUSA300_RS01495	type VII secretion protein EsaA
SAUSA300_0280	essA	-0.879966259	0.031878379	SAUSA300_RS01500	type VII secretion protein EssA
SAUSA300_0281	esaB	-0.808720971	0.339169048	SAUSA300_RS01505	type VII secretion protein EsaB
SAUSA300_0282	essB	-0.936032647	0.007019029	SAUSA300_RS01510	type VII secretion protein EssB
SAUSA300_0283	essC	-0.594323001	0.105442629	SAUSA300_RS01515	type VII secretion protein EssC
SAUSA300_0284	esaC	-0.402814407	0.350303273	SAUSA300_RS01520	type VII secretion substrate EsaC
SAUSA300_0285	esxB	-0.402771546	0.320222128	SAUSA300_RS01525	WXG100 family type VII secretion effector EsxB
SAUSA300_0286	SAUSA300_0286	-0.374386344	0.388348952	SAUSA300_RS01530	DUF5081 family protein
SAUSA300_0287	SAUSA300_0287	-0.39431163	0.38731222	SAUSA300_RS01535	hypothetical protein
SAUSA300_0288	SAUSA300_0288	-0.160758761	0.622949916	SAUSA300_RS01540	DNA/RNA non-specific endonuclease
SAUSA300_0289	SAUSA300_0289	0.351838219	0.109395265	SAUSA300_RS01545	TIGR01741 family protein
SAUSA300_0290	SAUSA300_0290	-0.786118651	0.000261971	SAUSA300_RS01550	DUF5079 family protein
SAUSA300_0291	SAUSA300_0291	-0.886805408	0.000623437	SAUSA300_RS01555	DUF5080 family protein
SAUSA300_0292	SAUSA300_0292	-1.022234867	0.071049399	SAUSA300_RS01560	hypothetical protein
SAUSA300_0293	SAUSA300_0293	-0.361196108	0.318892721	SAUSA300_RS01565	TIGR01741 family protein
SAUSA300_0294	SAUSA300_0294	-0.631049577	0.060278898	SAUSA300_RS01570	TIGR01741 family protein
SAUSA300_0295	SAUSA300_0295	-0.212461443	0.550221678	SAUSA300_RS01575	TIGR01741 family protein
SAUSA300_0296	SAUSA300_0296	-0.248073653	0.318892721	SAUSA300_RS01580	TIGR01741 family protein
SAUSA300_0297	SAUSA300_0297	-0.309051626	0.272216235	SAUSA300_RS01585	DUF5079 family protein
SAUSA300_0298	SAUSA300_0298	0.053775552	0.863751604	SAUSA300_RS01590	TIGR01741 family protein
SAUSA300_0299	SAUSA300_0299	-0.075959637	0.842403687	SAUSA300_RS01595	TIGR01741 family protein
SAUSA300_0300	SAUSA300_0300	-0.179647127	0.644421147	SAUSA300_RS01600	antitoxin YezG family protein
SAUSA300_0301	SAUSA300_0301	0.432222749	0.139058676	SAUSA300_RS01605	TIGR01741 family protein
SAUSA300_0302	SAUSA300_0302	0.132438443	0.638627744	SAUSA300_RS01610	antitoxin YezG family protein
SAUSA300_0303	SAUSA300_0303	-0.788334523	1.56E-05	SAUSA300_RS01615	DUF4467 domain-containing protein
SAUSA300_0304	SAUSA300_0304	-0.480176073	0.065672825	SAUSA300_RS01620	DUF4064 domain-containing protein
SAUSA300_0305	SAUSA300_0305	-0.156638404	0.415982986	SAUSA300_RS01625	formate/nitrite transporter family protein
SAUSA300_0306	brnQ	-0.196964469	0.521217677	SAUSA300_RS01630	branched-chain amino acid transport system II carrier protein
SAUSA300_0307	lipoprotein e(P4) family	-1.872146162	2.30E-13	SAUSA300_RS01635	5'-nucleotidase
SAUSA300_0308	SAUSA300_0308	1.34758901	5.13E-07	SAUSA300_RS01645	FtsX-like permease family protein
SAUSA300_0309	SAUSA300_0309	1.331256968	5.12E-08	SAUSA300_RS01650	ABC transporter ATP-binding protein
SAUSA300_0310	SAUSA300_0310	-0.174677657	0.573627271	SAUSA300_RS01655	PTS sugar transporter subunit IIC
SAUSA300_0311	SAUSA300_0311	-0.719246797	0.195832038	SAUSA300_RS01660	winged helix-turn-helix transcriptional regulator
SAUSA300_0312	SAUSA300_0312	-0.334782416	0.558313321	SAUSA300_RS01665	pseudouridine-5'-phosphate glycosidase
SAUSA300_0313	SAUSA300_0313	-0.209794711	0.668663479	SAUSA300_RS01670	NupC/NupG family nucleoside CNT transporter
SAUSA300_0314	SAUSA300_0314	0.918856829	0.049237804	SAUSA300_RS01675	sodium:solute symporter
SAUSA300_0315	SAUSA300_0315	0.669666099	0.276628559	SAUSA300_RS01680	N-acetylneuraminate lyase
SAUSA300_0316	SAUSA300_0316	1.052686964	0.01023389	SAUSA300_RS01685	ROK family protein
SAUSA300_0317	SAUSA300_0317	0.945807213	5.85E-08	SAUSA300_RS01690	MurR/RpiR family transcriptional regulator
SAUSA300_0318	SAUSA300_0318	0.550804168	0.061630818	SAUSA300_RS01695	N-acetylmannosamine-6-phosphate 2-epimerase
SAUSA300_0319	SAUSA300_0319	0.128634466	0.74294944	SAUSA300_RS01700	YjiH family protein
SAUSA300_0320	lip2	-0.799089839	2.73E-08	SAUSA300_RS01705	YSIRK domain-containing triacylglycerol lipase Lip2/Geh
SAUSA300_0321	SAUSA300_0321	-0.68176443	0.017418545	SAUSA300_RS01710	alpha/beta hydrolase
SAUSA300_0322	SAUSA300_0322	-0.370411639	0.149405878	SAUSA300_RS01715	NADH-dependent flavin oxidoreductase
SAUSA300_0323	SAUSA300_0323	-0.485845375	0.458222257	SAUSA300_RS01720	hypothetical protein
SAUSA300_0324	SAUSA300_0324	-0.210672826	0.290279197	SAUSA300_RS01725	LLM class flavin-dependent oxidoreductase
SAUSA300_0325	SAUSA300_0325	-0.209779304	0.376895935	SAUSA300_RS01730	glycine cleavage system protein H
SAUSA300_0326	SAUSA300_0326	-0.245446122	0.319610962	SAUSA300_RS01735	protein-ADP-ribose hydrolase
SAUSA300_0327	SAUSA300_0327	-0.693941277	8.08E-05	SAUSA300_RS01740	NAD-dependent deacetylase
SAUSA300_0328	SAUSA300_0328	-0.788650788	4.57E-08	SAUSA300_RS01745	lipoate--protein ligase
SAUSA300_0329	SAUSA300_0329	1.094019872	0.000173566	SAUSA300_RS01750	aldehyde reductase
SAUSA300_0330	SAUSA300_0330	0.439107963	0.042861523	SAUSA300_RS01755	PTS ascorbate transporter subunit IIC
SAUSA300_0331	SAUSA300_0331	0.974443166	0.051780164	SAUSA300_RS01760	PTS sugar transporter subunit IIB
SAUSA300_0332	SAUSA300_0332	-0.025019238	0.966364524	SAUSA300_RS01765	PTS sugar transporter subunit IIA
SAUSA300_0333	SAUSA300_0333	-0.208669211	0.60120887	SAUSA300_RS01770	BglG family transcription antiterminator
SAUSA300_0334	mepR	-0.674005125	0.033805696	SAUSA300_RS01775	multidrug efflux transporter transcriptional repressor MepR
SAUSA300_0335	mepA	-0.962607788	9.75E-05	SAUSA300_RS01780	multidrug efflux MATE transporter MepA
SAUSA300_0336	SAUSA300_0336	-0.881960219	0.011702501	SAUSA300_RS01785	MepB family protein
SAUSA300_0337	glpT	-0.230905883	0.421100967	SAUSA300_RS01790	glycerol-3-phosphate transporter
SAUSA300_0338	SAUSA300_0338	1.881601007	5.11E-21	SAUSA300_RS01795	VOC family protein
SAUSA300_0339	SAUSA300_0339	1.976029918	5.47E-30	SAUSA300_RS01800	LLM class flavin-dependent oxidoreductase
SAUSA300_0340	SAUSA300_0340	1.849812649	1.37E-26	SAUSA300_RS01805	NAD(P)H-dependent oxidoreductase
SAUSA300_0341	SAUSA300_0341	-1.033239903	0.00037997	SAUSA300_RS01810	YeiH family protein
SAUSA300_0342	SAUSA300_0342	0.545306186	0.214036595	SAUSA300_RS01815	hypothetical protein
SAUSA300_0343	SAUSA300_0343	0.448916949	0.09816564	SAUSA300_RS01820	GNAT family N-acetyltransferase
SAUSA300_0344	SAUSA300_0344	0.490274301	0.239742679	SAUSA300_RS01825	EfeM/EfeO family lipoprotein
SAUSA300_0345	efeB	0.732713378	0.001491682	SAUSA300_RS01830	deferrochelatase/peroxidase EfeB
SAUSA300_0346	SAUSA300_0346	0.596350224	0.005990452	SAUSA300_RS01835	FTR1 family protein
SAUSA300_0347	tatC	-0.389376456	0.065625751	SAUSA300_RS01840	twin-arginine translocase subunit TatC
SAUSA300_0348	SAUSA300_0348	0.062333215	0.839588709	SAUSA300_RS01845	twin-arginine translocase TatA/TatE family subunit
SAUSA300_0349	SAUSA300_0349	0.19637875	0.485455955	SAUSA300_RS01850	DUF1398 family protein
SAUSA300_0350	SAUSA300_0350	0.9000155	0.307365537	SAUSA300_RS01855	helix-turn-helix transcriptional regulator
SAUSA300_0351	SAUSA300_0351	0.645266261	0.008814238	SAUSA300_RS01860	DUF3169 family protein
SAUSA300_0352	SAUSA300_0352	0.957546204	4.93E-05	SAUSA300_RS01865	ABC transporter ATP-binding protein
SAUSA300_0353	SAUSA300_0353	0.835455084	1.64E-07	SAUSA300_RS01870	ABC-2 transporter permease
SAUSA300_0354	SAUSA300_0354	-0.955599572	8.49E-05	SAUSA300_RS01875	low temperature requirement protein A
SAUSA300_0355	SAUSA300_0355	-0.170920345	0.149411817	SAUSA300_RS01885	acetyl-CoA C-acetyltransferase
SAUSA300_0356	SAUSA300_0356	0.225040169	0.358112545	SAUSA300_RS01890	cyclase family protein
SAUSA300_0357	metE	0.640171901	0.007015294	SAUSA300_RS01895	5-methyltetrahydropteroyltriglutamate--homocysteine S-methyltransferase
SAUSA300_0358	SAUSA300_0358	0.597215003	0.031074346	SAUSA300_RS01900	bifunctional homocysteine S-methyltransferase/methylenetetrahydrofolate reductase
SAUSA300_0359	SAUSA300_0359	0.77187917	0.005647853	SAUSA300_RS01905	PLP-dependent aspartate aminotransferase family protein
SAUSA300_0360	SAUSA300_0360	0.606227797	0.005865499	SAUSA300_RS01910	aminotransferase class I/II-fold pyridoxal phosphate-dependent enzyme
SAUSA300_0361	SAUSA300_0361	-0.776974431	0.002029312	SAUSA300_RS01915	ParB/RepB/Spo0J family partition protein
SAUSA300_0362	SAUSA300_0362	0.287894755	0.288127572	SAUSA300_RS01920	mechanosensitive ion channel family protein
SAUSA300_0363	SAUSA300_0363	-0.108733655	0.787231064	SAUSA300_RS01925	DUF951 domain-containing protein
SAUSA300_0364	ychF	-0.125149463	0.468044524	SAUSA300_RS01930	redox-regulated ATPase YchF
SAUSA300_0365	SAUSA300_0365	-0.273210262	0.521217677	SAUSA300_RS01935	hypothetical protein
SAUSA300_0366	SAUSA300_0366	-0.211971278	0.31374913	SAUSA300_RS01940	30S ribosomal protein S6
SAUSA300_0367	ssb	-0.04927565	0.885931999	SAUSA300_RS01945	single-stranded DNA-binding protein
SAUSA300_0368	rpsR	-0.279419684	0.454359073	SAUSA300_RS01950	30S ribosomal protein S18
SAUSA300_0369	SAUSA300_0369	-0.25577248	0.490342046	SAUSA300_RS01955	Abi family protein
SAUSA300_0370	SAUSA300_0370	-1.835574251	2.44E-10	SAUSA300_RS01970	staphylococcal enterotoxin-like toxin X
SAUSA300_0371	SAUSA300_0371	-0.9192935	0.144531014	SAUSA300_RS01975	YxeA family protein
SAUSA300_0372	SAUSA300_0372	2.571579765	1.02E-40	SAUSA300_RS01980	PepSY domain-containing protein
SAUSA300_0373	SAUSA300_0373	0.277206331	0.336264821	SAUSA300_RS01985	helix-turn-helix domain-containing protein
SAUSA300_0374	SAUSA300_0374	2.399588613	4.86E-13	SAUSA300_RS01990	GlsB/YeaQ/YmgE family stress response membrane protein
SAUSA300_0375	SAUSA300_0375	0.1071823	0.717102715	SAUSA300_RS02000	phosphoglycerate mutase family protein
SAUSA300_0376	SAUSA300_0376	0.486039136	0.018141574	SAUSA300_RS02005	hypothetical protein
SAUSA300_0377	SAUSA300_0377	-0.658916199	1.63E-05	SAUSA300_RS02010	NDxxF motif lipoprotein
SAUSA300_0378	SAUSA300_0378	-1.337801432	2.51E-10	SAUSA300_RS02015	hypothetical protein
SAUSA300_0379	ahpF	-0.600982409	1.06E-06	SAUSA300_RS02020	alkyl hydroperoxide reductase subunit F
SAUSA300_0380	ahpC	-0.333794742	0.019161064	SAUSA300_RS02025	peroxiredoxin
SAUSA300_0381	SAUSA300_0381	0.209079247	0.206019143	SAUSA300_RS02030	NADPH-dependent oxidoreductase
SAUSA300_0382	SAUSA300_0382	-0.400227391	0.066239404	SAUSA300_RS02035	L-cystine transporter
SAUSA300_0383	SAUSA300_0383	-0.438657864	0.001751969	SAUSA300_RS02045	hypothetical protein
SAUSA300_0384	SAUSA300_0384	0.868496876	3.72E-07	SAUSA300_RS02050	hypothetical protein
SAUSA300_0385	SAUSA300_0385	1.212873121	0.000932873	SAUSA300_RS02055	general stress protein
SAUSA300_0386	xpt	-1.528489054	7.63E-14	SAUSA300_RS02060	xanthine phosphoribosyltransferase
SAUSA300_0387	SAUSA300_0387	-1.201453548	2.28E-10	SAUSA300_RS02065	purine permease
SAUSA300_0388	guaB	-0.685376212	0.00096945	SAUSA300_RS02070	IMP dehydrogenase
SAUSA300_0389	guaA	-0.711252012	1.50E-05	SAUSA300_RS02075	glutamine-hydrolyzing GMP synthase
SAUSA300_0390	SAUSA300_0390	1.210968415	5.59E-12	SAUSA300_RS02080	hypothetical protein
SAUSA300_0391	SAUSA300_0391	-0.209367161	0.488838836	SAUSA300_RS02085	type II toxin-antitoxin system PemK/MazF family toxin
SAUSA300_0392	SAUSA300_0392	-0.216351632	0.659364682	SAUSA300_RS02095	hypothetical protein
SAUSA300_0393	SAUSA300_0393	0.764815135	5.47E-06	SAUSA300_RS02100	DUF1304 domain-containing protein
SAUSA300_0394	SAUSA300_0394	0.662599096	1.21E-05	SAUSA300_RS02105	SDR family oxidoreductase
SAUSA300_0395	SAUSA300_0395	0.70370748	0.009432417	SAUSA300_RS02110	superantigen-like protein SSL1
SAUSA300_0396	SAUSA300_0396	-0.696465177	0.076159601	SAUSA300_RS02115	superantigen-like protein SSL2
SAUSA300_0397	SAUSA300_0397	0.685756604	0.006543328	SAUSA300_RS02120	superantigen-like protein SSL3
SAUSA300_0398	SAUSA300_0398	-1.199827135	0.007186754	SAUSA300_RS02130	superantigen-like protein SSL4
SAUSA300_0399	SAUSA300_0399	-0.078589485	0.863725653	SAUSA300_RS02135	superantigen-like protein SSL5
SAUSA300_0400	SAUSA300_0400	0.459065119	0.126639621	SAUSA300_RS02145	superantigen-like protein SSL6
SAUSA300_0401	SAUSA300_0401	0.098291746	0.728375988	SAUSA300_RS02150	superantigen-like protein SSL7
SAUSA300_0402	SAUSA300_0402	-0.923017801	0.004469205	SAUSA300_RS02155	superantigen-like protein SSL8
SAUSA300_0403	SAUSA300_0403	-0.480436132	0.313387214	SAUSA300_RS02160	superantigen-like protein SSL9
SAUSA300_0404	SAUSA300_0404	-0.23414334	0.395487402	SAUSA300_RS02165	superantigen-like protein SSL10
SAUSA300_0405	SAUSA300_0405	-0.83316785	1.41E-06	SAUSA300_RS02175	type I restriction-modification system subunit M
SAUSA300_0406	SAUSA300_0406	-0.969967512	8.09E-14	SAUSA300_RS02180	restriction endonuclease subunit S
SAUSA300_0407	SAUSA300_0407	-4.291333971	4.40E-29	SAUSA300_RS02185	superantigen-like protein SSL11
SAUSA300_0408	SAUSA300_0408	-2.31471325	7.51E-34	SAUSA300_RS02190	FKLRK protein
SAUSA300_0409	spn	-1.634480318	1.60E-08	SAUSA300_RS02195	myeloperoxidase inhibitor SPIN
SAUSA300_0410	lpl1	-0.51606218	0.231281112	SAUSA300_RS02200	tandem-type lipoprotein Lpl1
SAUSA300_0411	lpl2	-0.141973079	0.724880251	SAUSA300_RS02205	tandem-type lipoprotein Lpl2
SAUSA300_0413	lpl4	0.100925667	0.821724615	SAUSA300_RS02215	tandem-type lipoprotein Lpl4
SAUSA300_0414	lpl5	0.145954444	0.74212459	SAUSA300_RS02220	tandem-type lipoprotein Lpl5
SAUSA300_0415	lpl6	-0.592180601	0.05749327	SAUSA300_RS02225	tandem-type lipoprotein Lpl6
SAUSA300_0416	lpl7	-0.855584695	0.017233424	SAUSA300_RS02230	tandem-type lipoprotein Lpl7
SAUSA300_0417	lpl8	0.093590222	0.790992777	SAUSA300_RS02235	tandem-type lipoprotein Lpl8
SAUSA300_0418	lpl9	0.207954734	0.389172301	SAUSA300_RS02240	tandem-type lipoprotein Lpl9
SAUSA300_0419	lpl10	0.657178855	0.002200487	SAUSA300_RS02245	tandem-type lipoprotein Lpl10
SAUSA300_0420	SAUSA300_0420	0.557008536	0.017464577	SAUSA300_RS02250	hypothetical protein
SAUSA300_0421	SAUSA300_0421	0.6919881	0.004589326	SAUSA300_RS02255	hypothetical protein
SAUSA300_0422	SAUSA300_0422	0.317561514	0.0626941	SAUSA300_RS02260	hypothetical protein
SAUSA300_0423	SAUSA300_0423	0.396327307	0.240238193	SAUSA300_RS02265	hypothetical protein
SAUSA300_0424	SAUSA300_0424	0.934831446	3.68E-05	SAUSA300_RS02270	GTP-binding protein
SAUSA300_0425	SAUSA300_0425	-1.067238919	2.28E-06	SAUSA300_RS02280	NADH dehydrogenase subunit 5
SAUSA300_0426	SAUSA300_0426	-0.684127179	0.033525083	SAUSA300_RS02285	YbcC family protein
SAUSA300_0427	SAUSA300_0427	-0.104181199	0.64267097	SAUSA300_RS02290	DUF2294 domain-containing protein
SAUSA300_0428	SAUSA300_0428	-0.191511801	0.552464776	SAUSA300_RS15095	hypothetical protein
SAUSA300_0429	SAUSA300_0429	-0.065201974	0.818325775	SAUSA300_RS02300	phosphatase PAP2 family protein
SAUSA300_0430	SAUSA300_0430	0.209806206	0.418330361	SAUSA300_RS02305	carboxylesterase
SAUSA300_0431	SAUSA300_0431	0.344991261	0.613578482	SAUSA300_RS02310	hypothetical protein
SAUSA300_0432	SAUSA300_0432	0.275456145	0.371622145	SAUSA300_RS02315	sodium-dependent transporter
SAUSA300_0433	SAUSA300_0433	-0.147768466	0.632254985	SAUSA300_RS02320	cysteine synthase family protein
SAUSA300_0434	SAUSA300_0434	-0.422762166	0.140795428	SAUSA300_RS02325	bifunctional cystathionine gamma-lyase/homocysteine desulfhydrase
SAUSA300_0435	SAUSA300_0435	-1.165762245	7.76E-06	SAUSA300_RS02330	methionine ABC transporter ATP-binding protein
SAUSA300_0436	SAUSA300_0436	-0.962918107	0.002554285	SAUSA300_RS02335	ABC transporter permease
SAUSA300_0437	gmpC	-0.425029518	0.165331863	SAUSA300_RS02340	dipeptide ABC transporter glycylmethionine-binding lipoprotein
SAUSA300_0438	aaa	-0.775116547	0.000107258	SAUSA300_RS02345	autolysin/adhesin Aaa
SAUSA300_0439	SAUSA300_0439	0.02800623	0.940647203	SAUSA300_RS02350	hypothetical protein
SAUSA300_0440	SAUSA300_0440	0.211058841	0.331654185	SAUSA300_RS02355	NUDIX domain-containing protein
SAUSA300_0441	SAUSA300_0441	0.303681419	0.082039469	SAUSA300_RS02360	GNAT family N-acetyltransferase
SAUSA300_0442	SAUSA300_0442	0.934720341	1.06E-07	SAUSA300_RS02365	YibE/F family protein
SAUSA300_0443	SAUSA300_0443	0.686450803	3.92E-05	SAUSA300_RS02370	YibE/F family protein
SAUSA300_0444	SAUSA300_0444	-0.468373908	0.118566624	SAUSA300_RS02375	LysR family transcriptional regulator
SAUSA300_0445	gltB	1.484453125	1.84E-18	SAUSA300_RS02380	glutamate synthase large subunit
SAUSA300_0446	SAUSA300_0446	1.886312559	5.16E-33	SAUSA300_RS02385	glutamate synthase subunit beta
SAUSA300_0448	treP	-1.023755958	6.89E-06	SAUSA300_RS02395	PTS system trehalose-specific EIIBC component
SAUSA300_0449	treC	0.11217654	0.661221124	SAUSA300_RS02400	alpha-phosphotrehalase
SAUSA300_0450	treR	0.084139138	0.609190556	SAUSA300_RS02405	trehalose operon repressor
SAUSA300_0451	SAUSA300_0451	-0.095179197	0.62587307	SAUSA300_RS02415	N-acetyltransferase
SAUSA300_0452	dnaX	-0.079919089	0.690028933	SAUSA300_RS02420	DNA polymerase III subunit gamma/tau
SAUSA300_0453	SAUSA300_0453	-0.031700565	0.852844857	SAUSA300_RS02425	YbaB/EbfC family nucleoid-associated protein
SAUSA300_0454	recR	0.087585497	0.665043585	SAUSA300_RS02430	recombination mediator RecR
SAUSA300_0458	SAUSA300_0458	-0.0654693	0.798178942	SAUSA300_RS02455	aminotransferase class V-fold PLP-dependent enzyme
SAUSA300_0459	SAUSA300_0459	0.201244485	0.322663702	SAUSA300_RS02460	dTMP kinase
SAUSA300_0460	SAUSA300_0460	0.200679901	0.198106959	SAUSA300_RS02465	cyclic-di-AMP receptor
SAUSA300_0461	SAUSA300_0461	-0.539357446	0.003651277	SAUSA300_RS02475	DNA polymerase III subunit delta'
SAUSA300_0462	SAUSA300_0462	-0.010082582	0.965091711	SAUSA300_RS02480	stage 0 sporulation family protein
SAUSA300_0463	yabA	0.25156636	0.118661301	SAUSA300_RS02485	DNA replication initiation control protein YabA
SAUSA300_0464	SAUSA300_0464	-0.218173628	0.335185846	SAUSA300_RS02490	tRNA1(Val) (adenine(37)-N6)-methyltransferase
SAUSA300_0465	SAUSA300_0465	-0.284786286	0.342600772	SAUSA300_RS02495	GIY-YIG nuclease family protein
SAUSA300_0466	rsmI	-0.189480193	0.348378047	SAUSA300_RS02500	16S rRNA (cytidine(1402)-2'-O)-methyltransferase
SAUSA300_0467	metG	-0.571359918	1.41E-06	SAUSA300_RS02510	methionine--tRNA ligase
SAUSA300_0468	SAUSA300_0468	-0.231486152	0.160608402	SAUSA300_RS02515	TatD family hydrolase
SAUSA300_0469	rnmV	-0.198468718	0.407680898	SAUSA300_RS02520	ribonuclease M5
SAUSA300_0470	rsmA	-0.431523056	0.000945502	SAUSA300_RS02525	16S rRNA (adenine(1518)-N(6)/adenine(1519)-N(6))-dimethyltransferase RsmA
SAUSA300_0471	SAUSA300_0471	0.115620759	0.787231064	SAUSA300_RS02530	Veg family protein
SAUSA300_0472	SAUSA300_0472	0.276055441	0.183989097	SAUSA300_RS02535	4-(cytidine 5'-diphospho)-2-C-methyl-D-erythritol kinase
SAUSA300_0473	purR	0.293750072	0.064036568	SAUSA300_RS02540	pur operon repressor
SAUSA300_0474	SAUSA300_0474	0.630548325	0.032082943	SAUSA300_RS02545	RidA family protein
SAUSA300_0475	spoVG	0.606871694	0.009017717	SAUSA300_RS02550	septation regulator SpoVG
SAUSA300_0476	SAUSA300_0476	0.862811077	0.01945844	SAUSA300_RS02555	hypothetical protein
SAUSA300_0477	glmU	-0.03431897	0.842403687	SAUSA300_RS02560	bifunctional UDP-N-acetylglucosamine diphosphorylase/glucosamine-1-phosphate N-acetyltransferase GlmU
SAUSA300_0478	SAUSA300_0478	-0.131343084	0.449783703	SAUSA300_RS02565	ribose-phosphate diphosphokinase
SAUSA300_0479	SAUSA300_0479	-0.399282969	0.049688769	SAUSA300_RS02575	50S ribosomal protein L25/general stress protein Ctc
SAUSA300_0480	SAUSA300_0480	-0.377288163	0.008132659	SAUSA300_RS02580	aminoacyl-tRNA hydrolase
SAUSA300_0481	mfd	-0.243053235	0.070849972	SAUSA300_RS02585	transcription-repair coupling factor
SAUSA300_0482	SAUSA300_0482	-0.226448161	0.215936234	SAUSA300_RS02590	polysaccharide biosynthesis protein
SAUSA300_0483	SAUSA300_0483	0.198997729	0.30447913	SAUSA300_RS02595	nucleotide pyrophosphohydrolase
SAUSA300_0484	SAUSA300_0484	0.377269361	0.050321278	SAUSA300_RS02600	RNA-binding S4 domain-containing protein
SAUSA300_0485	SAUSA300_0485	0.461977054	0.00460235	SAUSA300_RS02605	septum formation initiator family protein
SAUSA300_0486	SAUSA300_0486	-0.06518339	0.846960268	SAUSA300_RS02610	RNA-binding protein S1
SAUSA300_0487	tilS	-0.90340419	5.36E-14	SAUSA300_RS02615	tRNA lysidine(34) synthetase TilS
SAUSA300_0488	hpt	-0.808774991	6.29E-09	SAUSA300_RS02620	hypoxanthine phosphoribosyltransferase
SAUSA300_0489	ftsH	-0.274567805	0.105613791	SAUSA300_RS02625	ATP-dependent zinc metalloprotease FtsH
SAUSA300_0490	hslO	-0.076821807	0.651637722	SAUSA300_RS02630	Hsp33 family molecular chaperone HslO
SAUSA300_0491	cysK	-0.290136713	0.134635136	SAUSA300_RS02635	cysteine synthase A
SAUSA300_0492	folP	-0.617813621	2.09E-05	SAUSA300_RS02640	dihydropteroate synthase
SAUSA300_0493	folB	-0.452540916	0.017017318	SAUSA300_RS02645	dihydroneopterin aldolase
SAUSA300_0494	folK	-0.425112447	0.008210547	SAUSA300_RS02650	2-amino-4-hydroxy-6-hydroxymethyldihydropteridine diphosphokinase
SAUSA300_0495	SAUSA300_0495	0.045111742	0.853291676	SAUSA300_RS02655	hypothetical protein
SAUSA300_0496	lysS	-0.096329555	0.554868953	SAUSA300_RS02660	lysine--tRNA ligase
SAUSA300_0503	SAUSA300_0503	-0.122610828	0.712135986	SAUSA300_RS02695	PLP-dependent aminotransferase family protein
SAUSA300_0504	pdxS	-0.910960998	5.50E-05	SAUSA300_RS02700	pyridoxal 5'-phosphate synthase lyase subunit PdxS
SAUSA300_0505	pdxT	-0.981074183	1.34E-06	SAUSA300_RS02705	pyridoxal 5'-phosphate synthase glutaminase subunit PdxT
SAUSA300_0506	SAUSA300_0506	-1.633903542	3.43E-13	SAUSA300_RS02710	NupC/NupG family nucleoside CNT transporter
SAUSA300_0507	SAUSA300_0507	1.350515359	2.25E-07	SAUSA300_RS02715	CtsR family transcriptional regulator
SAUSA300_0508	SAUSA300_0508	1.037368806	0.00032236	SAUSA300_RS02720	UvrB/UvrC motif-containing protein
SAUSA300_0509	SAUSA300_0509	1.197680906	5.72E-07	SAUSA300_RS02725	protein arginine kinase
SAUSA300_0510	SAUSA300_0510	1.120034074	8.54E-07	SAUSA300_RS02730	ATP-dependent Clp protease ATP-binding subunit
SAUSA300_0511	radA	-0.150625508	0.401386854	SAUSA300_RS02740	DNA repair protein RadA
SAUSA300_0512	SAUSA300_0512	-0.570249748	0.047057045	SAUSA300_RS02745	PIN/TRAM domain-containing protein
SAUSA300_0513	SAUSA300_0513	-0.420965462	0.006859998	SAUSA300_RS02750	glutamate--tRNA ligase
SAUSA300_0514	cysE	0.057794743	0.820309486	SAUSA300_RS02755	serine O-acetyltransferase
SAUSA300_0515	SAUSA300_0515	0.236313155	0.131526805	SAUSA300_RS02760	cysteine--tRNA ligase
SAUSA300_0516	SAUSA300_0516	0.190762972	0.400518193	SAUSA300_RS02765	Mini-ribonuclease 3
SAUSA300_0517	rlmB	0.113408795	0.58055243	SAUSA300_RS02770	23S rRNA (guanosine(2251)-2'-O)-methyltransferase RlmB
SAUSA300_0518	SAUSA300_0518	0.070345799	0.727396944	SAUSA300_RS02775	NYN domain-containing protein
SAUSA300_0519	SAUSA300_0519	-0.500424843	0.020039858	SAUSA300_RS02780	RNA polymerase sigma factor
SAUSA300_0520	secE	-0.076490355	0.767921872	SAUSA300_RS02785	preprotein translocase subunit SecE
SAUSA300_0521	nusG	-0.241758106	0.042363027	SAUSA300_RS02790	transcription termination/antitermination protein NusG
SAUSA300_0522	rplK	-0.191773401	0.199962912	SAUSA300_RS02795	50S ribosomal protein L11
SAUSA300_0523	rplA	-0.551255507	0.002216065	SAUSA300_RS02800	50S ribosomal protein L1
SAUSA300_0524	SAUSA300_0524	-0.478081966	0.072407814	SAUSA300_RS02805	50S ribosomal protein L10
SAUSA300_0525	rplL	-0.714584936	0.003078177	SAUSA300_RS02810	50S ribosomal protein L7/L12
SAUSA300_0526	SAUSA300_0526	-0.178627129	0.400518193	SAUSA300_RS02815	class I SAM-dependent methyltransferase
SAUSA300_0527	rpoB	0.665633787	0.005647853	SAUSA300_RS02820	DNA-directed RNA polymerase subunit beta
SAUSA300_0528	rpoC	0.528719555	0.052193399	SAUSA300_RS02825	DNA-directed RNA polymerase subunit beta'
SAUSA300_0529	SAUSA300_0529	-0.581213547	0.02590188	SAUSA300_RS02830	ribosomal L7Ae/L30e/S12e/Gadd45 family protein
SAUSA300_0530	rpsL	-0.26236918	0.0832942	SAUSA300_RS02835	30S ribosomal protein S12
SAUSA300_0531	rpsG	-0.205765195	0.222381974	SAUSA300_RS02840	30S ribosomal protein S7
SAUSA300_0532	fusA	-0.105575114	0.480377215	SAUSA300_RS02845	elongation factor G
SAUSA300_0533	tuf	-0.00870037	0.966318828	SAUSA300_RS02850	elongation factor Tu
SAUSA300_0534	SAUSA300_0534	-0.409185	0.051707264	SAUSA300_RS02855	M20 family metallopeptidase
SAUSA300_0535	SAUSA300_0535	0.097479545	0.669527317	SAUSA300_RS02860	glycine C-acetyltransferase
SAUSA300_0536	hchA	-0.393397283	0.140034726	SAUSA300_RS02865	protein deglycase HchA
SAUSA300_0537	SAUSA300_0537	-0.4281602	0.116853618	SAUSA300_RS02870	ribulokinase
SAUSA300_0538	SAUSA300_0538	-0.500205128	0.02651603	SAUSA300_RS02875	NAD-dependent epimerase/dehydratase family protein
SAUSA300_0539	SAUSA300_0539	0.336395714	0.012398781	SAUSA300_RS02880	branched-chain amino acid aminotransferase
SAUSA300_0540	SAUSA300_0540	0.066876603	0.659255766	SAUSA300_RS02885	HAD family hydrolase
SAUSA300_0541	SAUSA300_0541	-0.655491628	0.000442206	SAUSA300_RS02890	deoxynucleoside kinase
SAUSA300_0542	SAUSA300_0542	-1.210966738	0.000306622	SAUSA300_RS02895	deoxynucleoside kinase
SAUSA300_0543	SAUSA300_0543	-0.853348715	8.72E-05	SAUSA300_RS02900	tRNA adenosine(34) deaminase TadA
SAUSA300_0544	SAUSA300_0544	-1.020529168	2.44E-05	SAUSA300_RS02905	Cof-type HAD-IIB family hydrolase
SAUSA300_0545	SAUSA300_0545	-1.119424846	1.03E-12	SAUSA300_RS02910	NAD(P)H-dependent oxidoreductase
SAUSA300_0546	sdrC	0.55937201	0.01726873	SAUSA300_RS02915	MSCRAMM family adhesin SdrC
SAUSA300_0547	sdrD	-0.494890942	0.27519171	SAUSA300_RS02920	MSCRAMM family adhesin SdrD
SAUSA300_0548	sdrE	-0.11315238	0.554521015	SAUSA300_RS02925	MSCRAMM family adhesin SdrE
SAUSA300_0549	SAUSA300_0549	-0.377020071	0.009131254	SAUSA300_RS02930	glycosyltransferase
SAUSA300_0550	SAUSA300_0550	-0.30601791	0.109922307	SAUSA300_RS02935	glycosyltransferase
SAUSA300_0551	SAUSA300_0551	-0.110660428	0.7005605	SAUSA300_RS02940	GTP cyclohydrolase FolE2
SAUSA300_0552	bshB2	0.006855201	0.973406458	SAUSA300_RS02945	bacillithiol biosynthesis deacetylase BshB2
SAUSA300_0553	SAUSA300_0553	0.029859048	0.915162223	SAUSA300_RS02950	YojF family protein
SAUSA300_0554	nagB	-0.246539187	0.103481402	SAUSA300_RS02955	glucosamine-6-phosphate deaminase
SAUSA300_0555	hxlA	0.046558469	0.797908565	SAUSA300_RS02960	3-hexulose-6-phosphate synthase
SAUSA300_0556	hxlB	0.107297569	0.637941327	SAUSA300_RS02965	6-phospho-3-hexuloisomerase
SAUSA300_0557	SAUSA300_0557	-1.686383993	2.33E-08	SAUSA300_RS02970	HAD family hydrolase
SAUSA300_0558	SAUSA300_0558	-0.127366696	0.463707402	SAUSA300_RS02975	MFS transporter
SAUSA300_0559	SAUSA300_0559	-1.011427822	0.00050615	SAUSA300_RS02985	long-chain fatty acid--CoA ligase
SAUSA300_0560	SAUSA300_0560	-0.472099186	0.059205787	SAUSA300_RS02990	thiolase family protein
SAUSA300_0561	SAUSA300_0561	-0.855123256	0.04669666	SAUSA300_RS02995	protein VraC
SAUSA300_0562	thiD	-0.470841495	0.00054752	SAUSA300_RS03010	bifunctional hydroxymethylpyrimidine kinase/phosphomethylpyrimidine kinase
SAUSA300_0563	SAUSA300_0563	-0.136053547	0.568806016	SAUSA300_RS03015	uracil-DNA glycosylase
SAUSA300_0564	SAUSA300_0564	-0.773165479	0.004519447	SAUSA300_RS03020	DUF5327 family protein
SAUSA300_0565	SAUSA300_0565	-0.201864564	0.368635882	SAUSA300_RS03025	DUF423 domain-containing protein
SAUSA300_0566	SAUSA300_0566	1.613317954	6.47E-09	SAUSA300_RS03030	APC family permease
SAUSA300_0567	SAUSA300_0567	-0.154259005	0.449652616	SAUSA300_RS03035	threonine/serine exporter family protein
SAUSA300_0568	SAUSA300_0568	-0.443098559	0.047643983	SAUSA300_RS03040	threonine/serine exporter ThrE family protein
SAUSA300_0569	SAUSA300_0569	-0.140357122	0.474249411	SAUSA300_RS03045	heme-dependent peroxidase
SAUSA300_0570	pta	0.004069214	0.973291381	SAUSA300_RS03050	phosphate acetyltransferase
SAUSA300_0571	SAUSA300_0571	0.043508836	0.819163089	SAUSA300_RS03055	lipoate--protein ligase family protein
SAUSA300_0572	mvk	-0.386338323	0.164271332	SAUSA300_RS03060	mevalonate kinase
SAUSA300_0573	mvaD	0.265091718	0.250212113	SAUSA300_RS03065	diphosphomevalonate decarboxylase
SAUSA300_0574	SAUSA300_0574	0.141804951	0.583081436	SAUSA300_RS03070	phosphomevalonate kinase
SAUSA300_0575	SAUSA300_0575	0.462166149	0.005435576	SAUSA300_RS03075	DUF1450 domain-containing protein
SAUSA300_0576	SAUSA300_0576	-0.061915363	0.774352821	SAUSA300_RS03080	FAD-containing oxidoreductase
SAUSA300_0577	SAUSA300_0577	-0.078442544	0.811748245	SAUSA300_RS03085	Rrf2 family transcriptional regulator
SAUSA300_0579	SAUSA300_0579	-0.463250491	0.04494055	SAUSA300_RS03095	transposase
SAUSA300_0580	SAUSA300_0580	-0.812059352	0.032303915	SAUSA300_RS03100	DUF443 family protein
SAUSA300_0581	SAUSA300_0581	-0.527081328	0.012630239	SAUSA300_RS03105	DUF443 domain-containing protein
SAUSA300_0582	SAUSA300_0582	-0.619632163	0.024502254	SAUSA300_RS03110	DUF443 family protein
SAUSA300_0583	SAUSA300_0583	-0.390343835	0.158981384	SAUSA300_RS03125	DUF443 family protein
SAUSA300_0584	SAUSA300_0584	-0.434956487	0.224265725	SAUSA300_RS03130	DUF443 domain-containing protein
SAUSA300_0585	SAUSA300_0585	-0.97093697	0.023569383	SAUSA300_RS03140	DUF443 domain-containing protein
SAUSA300_0586	SAUSA300_0586	-0.792210891	0.00135596	SAUSA300_RS03145	DUF443 family protein
SAUSA300_0587	SAUSA300_0587	-0.280933192	0.127642303	SAUSA300_RS03150	DUF443 domain-containing protein
SAUSA300_0588	SAUSA300_0588	-0.262728957	0.432517937	SAUSA300_RS03160	DUF443 domain-containing protein
SAUSA300_0589	SAUSA300_0589	0.363825898	0.089925274	SAUSA300_RS03165	aldo/keto reductase
SAUSA300_0590	SAUSA300_0590	-0.024459131	0.92620562	SAUSA300_RS03170	flavodoxin family protein
SAUSA300_0591	SAUSA300_0591	-0.191787305	0.441579507	SAUSA300_RS03175	GNAT family N-acetyltransferase
SAUSA300_0592	SAUSA300_0592	-0.135560098	0.300093898	SAUSA300_RS03180	HD domain-containing protein
SAUSA300_0593	SAUSA300_0593	-0.139408612	0.367798038	SAUSA300_RS03185	YwhD family protein
SAUSA300_0594	adhP	0.087386898	0.728114029	SAUSA300_RS03190	alcohol dehydrogenase AdhP
SAUSA300_0595	SAUSA300_0595	-0.224395646	0.314794594	SAUSA300_RS03200	DUF1934 domain-containing protein
SAUSA300_0596	SAUSA300_0596	-0.295307573	0.010815367	SAUSA300_RS03205	arginine--tRNA ligase
SAUSA300_0597	SAUSA300_0597	0.722584923	0.002135072	SAUSA300_RS03210	endonuclease III domain-containing protein
SAUSA300_0598	SAUSA300_0598	-0.76795985	0.00289098	SAUSA300_RS03215	ABC transporter substrate-binding protein
SAUSA300_0599	SAUSA300_0599	-0.38541068	0.152996904	SAUSA300_RS03220	iron ABC transporter permease
SAUSA300_0600	SAUSA300_0600	-0.503552591	0.021901338	SAUSA300_RS03225	HAD family hydrolase
SAUSA300_0601	SAUSA300_0601	-0.341759113	0.020782528	SAUSA300_RS03230	alpha/beta hydrolase
SAUSA300_0602	SAUSA300_0602	0.954556687	0.007154322	SAUSA300_RS03235	hypothetical protein
SAUSA300_0603	SAUSA300_0603	0.154841305	0.318892721	SAUSA300_RS03240	hypothetical protein
SAUSA300_0604	SAUSA300_0604	1.073351468	8.26E-10	SAUSA300_RS03245	alpha/beta hydrolase
SAUSA300_0605	sarA	1.407400663	8.26E-10	SAUSA300_RS03250	global transcriptional regulator SarA
SAUSA300_0606	SAUSA300_0606	0.439477128	0.026790647	SAUSA300_RS03255	DMT family transporter
SAUSA300_0612	mnhC2	1.868157557	0.00016308	SAUSA300_RS03285	Na+/H+ antiporter Mnh2 subunit C
SAUSA300_0613	mnhD2	0.69770758	0.007241774	SAUSA300_RS03290	Na+/H+ antiporter Mnh2 subunit D
SAUSA300_0614	mnhE2	0.862461513	0.047395037	SAUSA300_RS03295	Na+/H+ antiporter Mnh2 subunit E
SAUSA300_0615	mnhF2	0.283626407	0.568373203	SAUSA300_RS03300	Na+/H+ antiporter Mnh2 subunit F
SAUSA300_0616	mnhG2	0.567558671	0.138804055	SAUSA300_RS03305	Na+/H+ antiporter Mnh2 subunit G
SAUSA300_0617	SAUSA300_0617	0.588963343	0.005849813	SAUSA300_RS03310	sodium:proton antiporter
SAUSA300_0618	SAUSA300_0618	-0.396663256	0.181656829	SAUSA300_RS03315	metal ABC transporter substrate-binding protein
SAUSA300_0619	SAUSA300_0619	-0.833425156	0.001076918	SAUSA300_RS03320	metal ABC transporter permease
SAUSA300_0620	SAUSA300_0620	-0.913611376	0.001369196	SAUSA300_RS03325	metal ABC transporter ATP-binding protein
SAUSA300_0621	SAUSA300_0621	-0.109470211	0.503647704	SAUSA300_RS03330	metal-dependent transcriptional regulator
SAUSA300_0622	SAUSA300_0622	0.142099183	0.34069255	SAUSA300_RS03335	M50 family metallopeptidase
SAUSA300_0623	SAUSA300_0623	-0.973984253	2.14E-06	SAUSA300_RS03340	WecB/TagA/CpsF family glycosyltransferase
SAUSA300_0624	tagH	0.055885112	0.74294944	SAUSA300_RS03345	teichoic acids export ABC transporter ATP-binding subunit TagH
SAUSA300_0625	tagG	-0.388900751	0.104012082	SAUSA300_RS03350	teichoic acids export ABC transporter permease subunit TagG
SAUSA300_0626	SAUSA300_0626	0.446407451	0.007664168	SAUSA300_RS03355	CDP-glycerol glycerophosphotransferase family protein
SAUSA300_0627	SAUSA300_0627	0.484840976	0.004999218	SAUSA300_RS03360	glycosyltransferase family 2 protein
SAUSA300_0628	tagD	0.661535679	0.000227642	SAUSA300_RS03365	glycerol-3-phosphate cytidylyltransferase
SAUSA300_0629	pbp4	-0.065540746	0.732996283	SAUSA300_RS03370	penicillin-binding protein PBP4
SAUSA300_0630	SAUSA300_0630	0.289786716	0.066927452	SAUSA300_RS03375	ABC transporter ATP-binding protein/permease
SAUSA300_0631	SAUSA300_0631	-1.434388239	6.93E-18	SAUSA300_RS03380	nucleoside permease
SAUSA300_0632	SAUSA300_0632	0.001903282	0.989910841	SAUSA300_RS03390	YitT family protein
SAUSA300_0633	SAUSA300_0633	-0.664646623	4.15E-05	SAUSA300_RS03395	ABC transporter ATP-binding protein
SAUSA300_0634	SAUSA300_0634	-0.603854505	0.000874882	SAUSA300_RS03400	iron ABC transporter permease
SAUSA300_0635	SAUSA300_0635	-0.474914719	0.003888475	SAUSA300_RS03405	iron ABC transporter permease
SAUSA300_0636	dhaK	0.265179287	0.252089617	SAUSA300_RS03410	dihydroxyacetone kinase subunit DhaK
SAUSA300_0637	dhaL	0.294966374	0.255629301	SAUSA300_RS03415	dihydroxyacetone kinase subunit L
SAUSA300_0638	SAUSA300_0638	0.287663878	0.332642777	SAUSA300_RS03420	PTS-dependent dihydroxyacetone kinase phosphotransferase subunit DhaM
SAUSA300_0639	SAUSA300_0639	1.388367851	6.47E-25	SAUSA300_RS03425	hypothetical protein
SAUSA300_0640	SAUSA300_0640	0.41691802	0.008368607	SAUSA300_RS03430	membrane protein
SAUSA300_0641	SAUSA300_0641	-0.136863875	0.628313458	SAUSA300_RS03435	alpha/beta hydrolase
SAUSA300_0642	SAUSA300_0642	-0.326811022	0.233528548	SAUSA300_RS03445	hypothetical protein
SAUSA300_0643	SAUSA300_0643	0.046943288	0.881705259	SAUSA300_RS03450	GNAT family N-acetyltransferase
SAUSA300_0644	graX	0.227415792	0.149411817	SAUSA300_RS03455	auxiliary protein GraX/ApsX
SAUSA300_0645	graR	0.540406537	0.151506581	SAUSA300_RS03460	response regulator transcription factor GraR/ApsR
SAUSA300_0646	graS	0.667424682	0.008844011	SAUSA300_RS03465	histidine kinase GraS/ApsS
SAUSA300_0647	vraF	0.879793069	2.67E-05	SAUSA300_RS03470	ABC transporter ATP-binding protein VraF
SAUSA300_0648	vraG	0.776423083	3.19E-08	SAUSA300_RS03475	ABC transporter permease VraG
SAUSA300_0649	SAUSA300_0649	-0.616703272	3.48E-06	SAUSA300_RS03480	DUF47 domain-containing protein
SAUSA300_0650	SAUSA300_0650	-0.781808106	3.19E-10	SAUSA300_RS03485	inorganic phosphate transporter
SAUSA300_0651	SAUSA300_0651	0.01407406	0.964941571	SAUSA300_RS03490	LysM peptidoglycan-binding domain-containing protein
SAUSA300_0652	SAUSA300_0652	0.343766996	0.199514043	SAUSA300_RS03495	Bax inhibitor-1 family protein
SAUSA300_0653	SAUSA300_0653	-0.398491561	0.035537217	SAUSA300_RS03500	helix-turn-helix transcriptional regulator
SAUSA300_0654	sarX	-0.810470204	0.019716004	SAUSA300_RS03505	HTH-type transcriptional regulator SarX
SAUSA300_0655	SAUSA300_0655	0.366570469	0.106632025	SAUSA300_RS03510	YebC/PmpR family DNA-binding transcriptional regulator
SAUSA300_0656	SAUSA300_0656	0.41289132	0.013373753	SAUSA300_RS03515	cupin domain-containing protein
SAUSA300_0657	SAUSA300_0657	0.343756666	0.022451413	SAUSA300_RS03525	DUF402 domain-containing protein
SAUSA300_0658	SAUSA300_0658	0.436183448	3.29E-05	SAUSA300_RS03530	LysR family transcriptional regulator
SAUSA300_0659	SAUSA300_0659	0.191330163	0.482754363	SAUSA300_RS03540	sugar efflux transporter
SAUSA300_0660	SAUSA300_0660	0.225418251	0.294707741	SAUSA300_RS03545	DUF456 domain-containing protein
SAUSA300_0661	SAUSA300_0661	-0.322541608	0.15703558	SAUSA300_RS03550	DUF1129 family protein
SAUSA300_0662	SAUSA300_0662	0.281246789	0.490172058	SAUSA300_RS03555	GNAT family N-acetyltransferase
SAUSA300_0663	SAUSA300_0663	-0.216830579	0.458222257	SAUSA300_RS03560	hypothetical protein
SAUSA300_0664	SAUSA300_0664	-0.379207616	0.073780306	SAUSA300_RS03565	hypothetical protein
SAUSA300_0665	SAUSA300_0665	-0.37188272	0.227086793	SAUSA300_RS03570	GNAT family N-acetyltransferase
SAUSA300_0666	SAUSA300_0666	0.004379064	0.989884991	SAUSA300_RS03575	TIGR00730 family Rossman fold protein
SAUSA300_0667	SAUSA300_0667	-0.070529281	0.839588709	SAUSA300_RS03580	YaiI/YqxD family protein
SAUSA300_0668	SAUSA300_0668	0.833697879	0.000211289	SAUSA300_RS03585	hypothetical protein
SAUSA300_0669	SAUSA300_0669	-0.459505678	0.014524759	SAUSA300_RS03590	undecaprenyl-diphosphate phosphatase
SAUSA300_0670	SAUSA300_0670	0.232724008	0.276429689	SAUSA300_RS03595	ABC transporter ATP-binding protein/permease
SAUSA300_0671	SAUSA300_0671	0.166382075	0.492098813	SAUSA300_RS03600	amino acid ABC transporter ATP-binding/permease protein
SAUSA300_0672	mgrA	-0.327395149	0.35796499	SAUSA300_RS03605	HTH-type transcriptional regulator MgrA
SAUSA300_0673	SAUSA300_0673	-0.078893702	0.726873102	SAUSA300_RS03610	GTP-binding protein
SAUSA300_0674	SAUSA300_0674	-0.474962667	0.00168785	SAUSA300_RS03615	aldo/keto reductase family oxidoreductase
SAUSA300_0675	SAUSA300_0675	-0.308832914	0.163804237	SAUSA300_RS03620	hypothetical protein
SAUSA300_0676	SAUSA300_0676	0.159096984	0.458222257	SAUSA300_RS03625	DASS family sodium-coupled anion symporter
SAUSA300_0677	SAUSA300_0677	0.320765595	0.076793416	SAUSA300_RS03630	DNA photolyase family protein
SAUSA300_0678	SAUSA300_0678	0.560998904	0.005994379	SAUSA300_RS03640	DUF1361 domain-containing protein
SAUSA300_0679	SAUSA300_0679	-0.098618512	0.767795395	SAUSA300_RS03645	DNA-binding protein
SAUSA300_0680	norA	0.829577048	1.35E-08	SAUSA300_RS03650	multidrug efflux MFS transporter NorA
SAUSA300_0681	SAUSA300_0681	-0.346052678	0.01467433	SAUSA300_RS03655	hypothetical protein
SAUSA300_0682	ybaK	0.286712819	0.165480327	SAUSA300_RS03660	Cys-tRNA(Pro) deacylase
SAUSA300_0683	SAUSA300_0683	-0.590567541	0.035086169	SAUSA300_RS03665	DeoR/GlpR family DNA-binding transcription regulator
SAUSA300_0684	pfkB	-0.353020592	0.330719479	SAUSA300_RS03670	1-phosphofructokinase
SAUSA300_0685	SAUSA300_0685	-0.061753824	0.802368478	SAUSA300_RS03675	fructose-specific PTS transporter subunit EIIC
SAUSA300_0686	nagA	-0.067167228	0.628840564	SAUSA300_RS03685	N-acetylglucosamine-6-phosphate deacetylase
SAUSA300_0687	SAUSA300_0687	0.279165642	0.05270776	SAUSA300_RS03690	hemolysin family protein
SAUSA300_0688	SAUSA300_0688	0.89111265	4.24E-06	SAUSA300_RS03695	aldo/keto reductase
SAUSA300_0689	csbB	0.952314186	2.85E-07	SAUSA300_RS03700	lipoteichoic acid-specific glycosylation protein CsbB
SAUSA300_0690	saeS	-2.652920358	9.96E-61	SAUSA300_RS03705	two-component system sensor histidine kinase SaeS
SAUSA300_0691	SAUSA300_0691	-2.564336791	4.03E-47	SAUSA300_RS03710	response regulator transcription factor SaeR
SAUSA300_0692	SAUSA300_0692	-3.269678764	2.02E-39	SAUSA300_RS03715	DoxX family protein
SAUSA300_0693	SAUSA300_0693	-3.491524601	4.46E-32	SAUSA300_RS03720	DM13 domain-containing protein
SAUSA300_0694	SAUSA300_0694	-0.191882932	0.337044068	SAUSA300_RS03725	hypothetical protein
SAUSA300_0695	queE	-0.819886517	8.87E-06	SAUSA300_RS03730	7-carboxy-7-deazaguanine synthase QueE
SAUSA300_0696	queD	-1.047001689	0.000530401	SAUSA300_RS03735	6-carboxytetrahydropterin synthase QueD
SAUSA300_0697	queC	-1.285812458	1.82E-08	SAUSA300_RS03740	7-cyano-7-deazaguanine synthase QueC
SAUSA300_0698	SAUSA300_0698	-1.317095732	0.000575333	SAUSA300_RS03745	aminodeoxychorismate/anthranilate synthase component II
SAUSA300_0699	SAUSA300_0699	-0.789888946	1.57E-05	SAUSA300_RS03750	anthranilate synthase component I family protein
SAUSA300_0700	SAUSA300_0700	-0.769572296	2.39E-05	SAUSA300_RS03755	aminotransferase class IV
SAUSA300_0701	SAUSA300_0701	-0.844248195	1.41E-06	SAUSA300_RS03765	allophanate hydrolase subunit 1
SAUSA300_0702	SAUSA300_0702	-0.784303848	3.88E-07	SAUSA300_RS03770	biotin-dependent carboxyltransferase family protein
SAUSA300_0703	ltaS	0.738656397	0.00068731	SAUSA300_RS03775	polyglycerol-phosphate lipoteichoic acid synthase LtaS
SAUSA300_0704	SAUSA300_0704	0.730930653	1.60E-07	SAUSA300_RS03785	ABC-F family ATP-binding cassette domain-containing protein
SAUSA300_0705	recQ	0.590450743	8.00E-05	SAUSA300_RS03790	DNA helicase RecQ
SAUSA300_0706	SAUSA300_0706	-0.566910484	0.002714405	SAUSA300_RS03795	ABC transporter ATP-binding protein
SAUSA300_0707	SAUSA300_0707	-0.613346897	0.003310231	SAUSA300_RS03800	ABC transporter permease/substrate-binding protein
SAUSA300_0708	hisC	-0.187276531	0.264849861	SAUSA300_RS03805	histidinol-phosphate transaminase
SAUSA300_0709	SAUSA300_0709	0.172259673	0.411857714	SAUSA300_RS03810	5'-3'-deoxyribonucleotidase
SAUSA300_0711	SAUSA300_0711	1.258028535	1.25E-06	SAUSA300_RS03815	diacylglycerol kinase family lipid kinase
SAUSA300_0712	SAUSA300_0712	-1.071255213	3.61E-08	SAUSA300_RS03825	peptide MFS transporter
SAUSA300_0713	queF	-0.653411137	0.011274388	SAUSA300_RS03830	preQ(1) synthase
SAUSA300_0714	SAUSA300_0714	-0.382307599	0.085377672	SAUSA300_RS03835	DMT family transporter
SAUSA300_0715	nrdI	-0.456676162	0.13143585	SAUSA300_RS03840	class Ib ribonucleoside-diphosphate reductase assembly flavoprotein NrdI
SAUSA300_0716	nrdE	-0.508714831	0.05777957	SAUSA300_RS03845	class 1b ribonucleoside-diphosphate reductase subunit alpha
SAUSA300_0717	nrdF	-0.968155004	0.000306901	SAUSA300_RS03850	class 1b ribonucleoside-diphosphate reductase subunit beta
SAUSA300_0718	SAUSA300_0718	-2.20073778	1.55E-09	SAUSA300_RS03865	ABC transporter permease
SAUSA300_0719	SAUSA300_0719	-1.823722307	1.46E-06	SAUSA300_RS03870	iron chelate uptake ABC transporter family permease subunit
SAUSA300_0720	SAUSA300_0720	-2.052718322	2.67E-09	SAUSA300_RS03875	ABC transporter ATP-binding protein
SAUSA300_0721	SAUSA300_0721	-1.202061045	2.40E-06	SAUSA300_RS03880	siderophore ABC transporter substrate-binding protein
SAUSA300_0722	SAUSA300_0722	-0.276978929	0.179903445	SAUSA300_RS03890	UDP-N-acetylmuramate dehydrogenase
SAUSA300_0723	SAUSA300_0723	-0.440154616	0.415982986	SAUSA300_RS03895	GrpB family protein
SAUSA300_0724	SAUSA300_0724	0.239275571	0.129886798	SAUSA300_RS03900	EMYY motif lipoprotein
SAUSA300_0725	ytxJ	1.240888315	9.37E-13	SAUSA300_RS03905	bacillithiol system redox-active protein YtxJ
SAUSA300_0726	SAUSA300_0726	0.135170675	0.24054421	SAUSA300_RS03910	glycerate kinase
SAUSA300_0727	pepT	-0.178106211	0.19870744	SAUSA300_RS03915	peptidase T
SAUSA300_0728	SAUSA300_0728	-0.723590509	0.044866959	SAUSA300_RS03920	threonine/serine exporter family protein
SAUSA300_0729	SAUSA300_0729	-0.856457263	2.18E-05	SAUSA300_RS03925	threonine/serine exporter ThrE family protein
SAUSA300_0730	SAUSA300_0730	0.084165681	0.633509029	SAUSA300_RS03930	GGDEF domain-containing protein
SAUSA300_0731	SAUSA300_0731	-0.267783967	0.038524726	SAUSA300_RS03935	undecaprenyl/decaprenyl-phosphate alpha-N-acetylglucosaminyl 1-phosphate transferase
SAUSA300_0732	SAUSA300_0732	0.471940973	0.003749085	SAUSA300_RS03940	YigZ family protein
SAUSA300_0733	fakB1	-0.761384279	4.15E-09	SAUSA300_RS03945	fatty acid kinase binding subunit FakB1
SAUSA300_0734	SAUSA300_0734	0.125277381	0.674984152	SAUSA300_RS03950	DEAD/DEAH box helicase
SAUSA300_0735	SAUSA300_0735	0.747618826	0.020756694	SAUSA300_RS03955	ComF family protein
SAUSA300_0736	raiA	1.713315143	7.53E-14	SAUSA300_RS03960	ribosome-associated translation inhibitor RaiA
SAUSA300_0737	secA	1.100511555	4.31E-06	SAUSA300_RS03965	preprotein translocase subunit SecA
SAUSA300_0739	SAUSA300_0739	0.706154738	0.068000471	SAUSA300_RS03985	CHAP domain-containing protein
SAUSA300_0740	SAUSA300_0740	-0.126428147	0.57400455	SAUSA300_RS03990	HD domain-containing protein
SAUSA300_0741	uvrB	-0.023217191	0.909934902	SAUSA300_RS04000	excinuclease ABC subunit UvrB
SAUSA300_0742	uvrA	-0.136244634	0.58741307	SAUSA300_RS04005	excinuclease ABC subunit UvrA
SAUSA300_0743	SAUSA300_0743	0.046776514	0.777327725	SAUSA300_RS04010	HPr(Ser) kinase/phosphatase
SAUSA300_0744	SAUSA300_0744	-0.400131913	0.001621565	SAUSA300_RS04015	prolipoprotein diacylglyceryl transferase
SAUSA300_0745	SAUSA300_0745	-0.682226984	0.000792856	SAUSA300_RS04020	acetyltransferase
SAUSA300_0746	SAUSA300_0746	-0.462529205	0.007544733	SAUSA300_RS04025	tetratricopeptide repeat protein
SAUSA300_0747	trxB	0.051706098	0.791796364	SAUSA300_RS04030	thioredoxin-disulfide reductase
SAUSA300_0748	rapZ	0.494308572	0.001656328	SAUSA300_RS04040	RNase adapter RapZ
SAUSA300_0749	SAUSA300_0749	0.949773205	2.60E-08	SAUSA300_RS04045	YvcK family protein
SAUSA300_0750	whiA	0.998020784	8.26E-10	SAUSA300_RS04050	DNA-binding protein WhiA
SAUSA300_0752	clpP	0.498402683	0.10596742	SAUSA300_RS04060	ATP-dependent Clp endopeptidase proteolytic subunit ClpP
SAUSA300_0753	SAUSA300_0753	0.795991639	1.66E-05	SAUSA300_RS04065	TIGR01777 family oxidoreductase
SAUSA300_0754	SAUSA300_0754	0.756335336	1.10E-06	SAUSA300_RS04070	DUF4887 domain-containing protein
SAUSA300_0755	SAUSA300_0755	0.214040574	0.341959917	SAUSA300_RS04075	sugar-binding transcriptional regulator
SAUSA300_0756	gap	0.26848503	0.337530825	SAUSA300_RS04080	type I glyceraldehyde-3-phosphate dehydrogenase
SAUSA300_0757	SAUSA300_0757	0.180290589	0.32621072	SAUSA300_RS04085	phosphoglycerate kinase
SAUSA300_0758	SAUSA300_0758	-0.010505718	0.966318828	SAUSA300_RS04090	triose-phosphate isomerase
SAUSA300_0759	SAUSA300_0759	-0.021159726	0.909836797	SAUSA300_RS04095	2-3-bisphosphoglycerate-independent phosphoglycerate mutase
SAUSA300_0760	eno	0.140152773	0.623085387	SAUSA300_RS04100	phosphopyruvate hydratase
SAUSA300_0761	SAUSA300_0761	-0.43026367	0.025411144	SAUSA300_RS04105	hypothetical protein
SAUSA300_0762	secG	0.514091287	0.000109482	SAUSA300_RS04110	preprotein translocase subunit SecG
SAUSA300_0763	SAUSA300_0763	1.064780547	2.16E-11	SAUSA300_RS04115	carboxylesterase
SAUSA300_0764	rnr	0.967898472	1.84E-06	SAUSA300_RS04120	ribonuclease R
SAUSA300_0765	smpB	1.025119503	8.08E-06	SAUSA300_RS04125	SsrA-binding protein SmpB
SAUSA300_0767	SAUSA300_0767	-0.633164343	0.100405004	SAUSA300_RS04135	hypothetical protein
SAUSA300_0769	SAUSA300_0769	-0.347928877	0.472583176	SAUSA300_RS04145	DUF5067 domain-containing protein
SAUSA300_0770	SAUSA300_0770	1.350900952	3.02E-07	SAUSA300_RS04155	hypothetical protein
SAUSA300_0771	SAUSA300_0771	0.492606662	0.111024887	SAUSA300_RS04160	N-acetyltransferase
SAUSA300_0772	clfA	2.913843254	4.12E-33	SAUSA300_RS04165	MSCRAMM family adhesin clumping factor ClfA
SAUSA300_0773	vwb	-3.052127782	7.64E-17	SAUSA300_RS04170	von Willebrand factor binding protein Vwb
SAUSA300_0774	emp	-1.393451152	9.80E-09	SAUSA300_RS04175	extracellular matrix protein-binding adhesin Emp
SAUSA300_0775	SAUSA300_0775	-2.656646974	3.84E-15	SAUSA300_RS04180	hypothetical protein
SAUSA300_0776	SAUSA300_0776	-2.59361015	3.55E-24	SAUSA300_RS04185	thermonuclease family protein
SAUSA300_0777	SAUSA300_0777	-0.776100256	3.00E-05	SAUSA300_RS04190	cold-shock protein
SAUSA300_0778	SAUSA300_0778	0.607619329	0.001221772	SAUSA300_RS04195	hypothetical protein
SAUSA300_0779	SAUSA300_0779	0.242738944	0.377887501	SAUSA300_RS04200	hypothetical protein
SAUSA300_0780	SAUSA300_0780	-0.423587078	0.041041778	SAUSA300_RS04205	hypothetical protein
SAUSA300_0781	SAUSA300_0781	1.848521599	1.97E-10	SAUSA300_RS04225	hypothetical protein
SAUSA300_0782	SAUSA300_0782	-1.894272647	2.06E-06	SAUSA300_RS04220	sterile alpha motif-like domain-containing protein
SAUSA300_0783	SAUSA300_0783	-0.553737994	0.051707264	SAUSA300_RS04230	phosphoglycerate mutase family protein
SAUSA300_0784	SAUSA300_0784	-0.312769891	0.285408826	SAUSA300_RS04235	LysE/ArgO family amino acid transporter
SAUSA300_0785	SAUSA300_0785	-0.482656077	0.049462401	SAUSA300_RS04240	GNAT family N-acetyltransferase
SAUSA300_0786	SAUSA300_0786	1.985944235	3.31E-27	SAUSA300_RS04245	organic hydroperoxide resistance protein
SAUSA300_0787	SAUSA300_0787	-0.174765869	0.472695389	SAUSA300_RS04250	type I 3-dehydroquinate dehydratase
SAUSA300_0788	SAUSA300_0788	-0.450282437	0.005349974	SAUSA300_RS04255	nitroreductase
SAUSA300_0789	SAUSA300_0789	-0.120192311	0.693898964	SAUSA300_RS04260	thioredoxin family protein
SAUSA300_0790	SAUSA300_0790	0.029891175	0.872485337	SAUSA300_RS04265	arsenate reductase family protein
SAUSA300_0791	gcvH	0.141165948	0.364542091	SAUSA300_RS04270	glycine cleavage system protein GcvH
SAUSA300_0793	SAUSA300_0793	-0.77541939	0.010745272	SAUSA300_RS04280	DUF1963 domain-containing protein
SAUSA300_0794	SAUSA300_0794	-0.191553354	0.52218462	SAUSA300_RS04290	toprim domain-containing protein
SAUSA300_0795	SAUSA300_0795	0.163240324	0.713659022	SAUSA300_RS04295	thioredoxin family protein
SAUSA300_0796	SAUSA300_0796	-0.259733095	0.399625458	SAUSA300_RS04300	methionine ABC transporter ATP-binding protein
SAUSA300_0797	SAUSA300_0797	-0.176869003	0.498419732	SAUSA300_RS04305	ABC transporter permease
SAUSA300_0798	SAUSA300_0798	-0.18931679	0.528662178	SAUSA300_RS04310	MetQ/NlpA family ABC transporter substrate-binding protein
SAUSA300_0799	SAUSA300_0799	-0.003902966	0.989910841	SAUSA300_RS04315	site-specific integrase
SAUSA300_0800	sek	-0.4490796	0.02280484	SAUSA300_RS04320	staphylococcal enterotoxin type K
SAUSA300_0801	seq	-0.397157183	0.063389131	SAUSA300_RS04325	staphylococcal enterotoxin type Q
SAUSA300_0802	SAUSA300_0802	0.019797577	0.935465081	SAUSA300_RS04330	ImmA/IrrE family metallo-endopeptidase
SAUSA300_0803	SAUSA300_0803	0.51471996	0.10168548	SAUSA300_RS04335	helix-turn-helix transcriptional regulator
SAUSA300_0804	SAUSA300_0804	1.764538908	6.22E-08	SAUSA300_RS04340	helix-turn-helix domain-containing protein
SAUSA300_0805	SAUSA300_0805	1.78982919	4.36E-17	SAUSA300_RS04345	helix-turn-helix domain-containing protein
SAUSA300_0806	SAUSA300_0806	1.569016668	6.59E-07	SAUSA300_RS04350	hypothetical protein
SAUSA300_0807	SAUSA300_0807	1.715874834	2.10E-14	SAUSA300_RS04355	hypothetical protein
SAUSA300_0808	SAUSA300_0808	1.779190203	2.58E-17	SAUSA300_RS04360	DUF1474 family protein
SAUSA300_0809	SAUSA300_0809	1.375562042	3.26E-15	SAUSA300_RS04365	DUF5906 domain-containing protein
SAUSA300_0810	SAUSA300_0810	1.278470809	6.25E-10	SAUSA300_RS04370	hypothetical protein
SAUSA300_0811	SAUSA300_0811	1.444547458	3.19E-13	SAUSA300_RS04375	hypothetical protein
SAUSA300_0812	SAUSA300_0812	1.262464781	1.21E-09	SAUSA300_RS04380	phage capsid protein
SAUSA300_0813	SAUSA300_0813	0.997640947	2.83E-06	SAUSA300_RS04385	hypothetical protein
SAUSA300_0814	SAUSA300_0814	-1.106736912	8.89E-16	SAUSA300_RS04390	Abi family protein
SAUSA300_0815	SAUSA300_0815	-1.126471383	4.12E-06	SAUSA300_RS04395	DUF4888 domain-containing protein
SAUSA300_0816	SAUSA300_0816	2.921159651	1.36E-17	SAUSA300_RS04400	CsbD family protein
SAUSA300_0817	SAUSA300_0817	-0.696100378	9.04E-08	SAUSA300_RS04405	DUF368 domain-containing protein
SAUSA300_0818	sufC	0.349673773	0.076228806	SAUSA300_RS04410	Fe-S cluster assembly ATPase SufC
SAUSA300_0819	sufD	0.299240109	0.141750616	SAUSA300_RS04415	Fe-S cluster assembly protein SufD
SAUSA300_0820	SAUSA300_0820	0.546335863	0.008845419	SAUSA300_RS04420	cysteine desulfurase
SAUSA300_0821	SAUSA300_0821	0.52848869	0.02795658	SAUSA300_RS04425	SUF system NifU family Fe-S cluster assembly protein
SAUSA300_0822	sufB	0.628391658	0.008983862	SAUSA300_RS04430	Fe-S cluster assembly protein SufB
SAUSA300_0823	SAUSA300_0823	-0.662076692	0.166488515	SAUSA300_RS04440	hypothetical protein
SAUSA300_0824	SAUSA300_0824	0.501698016	0.002041567	SAUSA300_RS04445	HlyC/CorC family transporter
SAUSA300_0825	SAUSA300_0825	-0.122084515	0.49145797	SAUSA300_RS04450	nitronate monooxygenase family protein
SAUSA300_0826	SAUSA300_0826	-0.195613054	0.261898692	SAUSA300_RS04460	DUF72 domain-containing protein
SAUSA300_0827	SAUSA300_0827	-0.087224759	0.737570396	SAUSA300_RS04465	sulfite exporter TauE/SafE family protein
SAUSA300_0828	SAUSA300_0828	-0.111310901	0.537633296	SAUSA300_RS04470	bifunctional metallophosphatase/5'-nucleotidase
SAUSA300_0829	lipA	-0.120048993	0.339169048	SAUSA300_RS04475	lipoyl synthase
SAUSA300_0830	SAUSA300_0830	-0.54769212	0.072179692	SAUSA300_RS04480	YutD family protein
SAUSA300_0831	SAUSA300_0831	0.407235918	0.190536476	SAUSA300_RS04485	DUF3055 domain-containing protein
SAUSA300_0832	SAUSA300_0832	-0.437470504	0.038385315	SAUSA300_RS04490	DUF86 domain-containing protein
SAUSA300_0833	SAUSA300_0833	-0.234226603	0.146185182	SAUSA300_RS04495	TIGR01457 family HAD-type hydrolase
SAUSA300_0834	SAUSA300_0834	-0.15594466	0.25856555	SAUSA300_RS04500	D-glycerate dehydrogenase
SAUSA300_0835	dltA	0.469365628	0.003524802	SAUSA300_RS04515	D-alanine--poly(phosphoribitol) ligase subunit DltA
SAUSA300_0836	dltB	0.303743038	0.073972764	SAUSA300_RS04520	PG:teichoic acid D-alanyltransferase DltB
SAUSA300_0837	dltC	0.273926716	0.105442629	SAUSA300_RS04525	D-alanine--poly(phosphoribitol) ligase subunit 2
SAUSA300_0838	dltD	0.216091875	0.23586783	SAUSA300_RS04530	D-alanyl-lipoteichoic acid biosynthesis protein DltD
SAUSA300_0839	SAUSA300_0839	-0.361070513	0.031330125	SAUSA300_RS04535	NifU family protein
SAUSA300_0840	SAUSA300_0840	-0.184819381	0.387939096	SAUSA300_RS04540	YuzD family protein
SAUSA300_0841	SAUSA300_0841	0.034861973	0.83810079	SAUSA300_RS04545	NAD(P)/FAD-dependent oxidoreductase
SAUSA300_0842	SAUSA300_0842	0.998951262	1.24E-11	SAUSA300_RS04550	YuzB family protein
SAUSA300_0843	SAUSA300_0843	0.76007682	0.005244074	SAUSA300_RS04555	iron-sulfur cluster assembly accessory protein
SAUSA300_0844	SAUSA300_0844	-0.03444073	0.848278008	SAUSA300_RS04560	NAD(P)/FAD-dependent oxidoreductase
SAUSA300_0845	SAUSA300_0845	-0.813940459	1.72E-07	SAUSA300_RS04565	M17 family metallopeptidase
SAUSA300_0846	SAUSA300_0846	-2.009472688	1.63E-42	SAUSA300_RS04570	Na+/H+ antiporter family protein
SAUSA300_0847	SAUSA300_0847	-1.505388411	5.33E-16	SAUSA300_RS04575	PaaI family thioesterase
SAUSA300_0848	SAUSA300_0848	0.187592316	0.494176664	SAUSA300_RS04580	FAD/NAD(P)-binding protein
SAUSA300_0849	mnhG1	0.11025706	0.655363657	SAUSA300_RS04585	Na+/H+ antiporter Mnh1 subunit G
SAUSA300_0850	mnhF1	0.093343296	0.622478879	SAUSA300_RS04590	Na+/H+ antiporter Mnh1 subunit F
SAUSA300_0851	mnhE1	0.157655482	0.243292191	SAUSA300_RS04595	Na+/H+ antiporter Mnh1 subunit E
SAUSA300_0852	mnhD1	0.200360555	0.247160473	SAUSA300_RS04600	Na+/H+ antiporter Mnh1 subunit D
SAUSA300_0853	mnhC1	0.270391345	0.112676622	SAUSA300_RS04605	Na+/H+ antiporter Mnh1 subunit C
SAUSA300_0854	mnhB1	0.272106943	0.049157001	SAUSA300_RS04610	Na+/H+ antiporter Mnh1 subunit B
SAUSA300_0855	mnhA1	0.017074395	0.898047221	SAUSA300_RS04615	Na+/H+ antiporter Mnh1 subunit A
SAUSA300_0856	SAUSA300_0856	-0.672499523	0.077256749	SAUSA300_RS04620	kinase-associated lipoprotein B
SAUSA300_0857	SAUSA300_0857	-0.033774331	0.885931999	SAUSA300_RS04625	peptidylprolyl isomerase
SAUSA300_0858	SAUSA300_0858	-0.076858112	0.821724615	SAUSA300_RS04630	S1 RNA-binding domain-containing protein
SAUSA300_0859	SAUSA300_0859	0.711357913	9.03E-06	SAUSA300_RS04635	NADH-dependent flavin oxidoreductase
SAUSA300_0860	SAUSA300_0860	-0.426669702	0.080251726	SAUSA300_RS04640	ornithine--oxo-acid transaminase
SAUSA300_0861	SAUSA300_0861	-0.274674203	0.166280314	SAUSA300_RS04645	Glu/Leu/Phe/Val dehydrogenase
SAUSA300_0862	SAUSA300_0862	-0.212768041	0.563590699	SAUSA300_RS04655	glycerophosphodiester phosphodiesterase
SAUSA300_0863	argH	0.816051435	0.00127934	SAUSA300_RS04660	argininosuccinate lyase
SAUSA300_0864	SAUSA300_0864	0.237804618	0.523531414	SAUSA300_RS04665	argininosuccinate synthase
SAUSA300_0865	SAUSA300_0865	0.227840555	0.432226608	SAUSA300_RS04670	glucose-6-phosphate isomerase
SAUSA300_0866	SAUSA300_0866	-0.366152079	0.012349938	SAUSA300_RS04675	TVP38/TMEM64 family protein
SAUSA300_0867	lepB	-0.642074897	5.65E-05	SAUSA300_RS04680	signal peptidase I
SAUSA300_0868	lepB	-0.299049274	0.17460635	SAUSA300_RS04685	signal peptidase I
SAUSA300_0869	addB	0.307059031	0.092008558	SAUSA300_RS04690	helicase-exonuclease AddAB subunit AddB
SAUSA300_0870	addA	0.370359521	0.054832172	SAUSA300_RS04695	helicase-exonuclease AddAB subunit AddA
SAUSA300_0871	SAUSA300_0871	0.289921503	0.040876229	SAUSA300_RS04700	fumarylacetoacetate hydrolase family protein
SAUSA300_0872	SAUSA300_0872	0.224356165	0.381917913	SAUSA300_RS04705	YisL family protein
SAUSA300_0873	SAUSA300_0873	-0.018515462	0.905704445	SAUSA300_RS04710	CoA-disulfide reductase
SAUSA300_0874	SAUSA300_0874	-0.074120134	0.658454001	SAUSA300_RS04715	Cof-type HAD-IIB family hydrolase
SAUSA300_0875	SAUSA300_0875	0.144502065	0.372359763	SAUSA300_RS04720	metal-sulfur cluster assembly factor
SAUSA300_0876	SAUSA300_0876	-0.130043453	0.638627744	SAUSA300_RS04725	acetyltransferase
SAUSA300_0877	clpB	1.458406759	4.92E-08	SAUSA300_RS04730	ATP-dependent chaperone ClpB
SAUSA300_0878	SAUSA300_0878	-0.138545333	0.870626038	SAUSA300_RS04735	LysR family transcriptional regulator
SAUSA300_0879	SAUSA300_0879	0.482942132	0.269656818	SAUSA300_RS04740	LeuA family protein
SAUSA300_0880	SAUSA300_0880	0.13108174	0.855196694	SAUSA300_RS04745	L-threonylcarbamoyladenylate synthase
SAUSA300_0881	SAUSA300_0881	-0.545607241	0.155620947	SAUSA300_RS04750	membrane protein
SAUSA300_0882	SAUSA300_0882	-0.640541245	0.009437951	SAUSA300_RS04755	YbhB/YbcL family Raf kinase inhibitor-like protein
SAUSA300_0883	SAUSA300_0883	1.7980565	7.87E-14	SAUSA300_RS04760	MAP domain-containing protein
SAUSA300_0884	SAUSA300_0884	-0.22263768	0.553102491	SAUSA300_RS04765	YjzD family protein
SAUSA300_0885	SAUSA300_0885	-0.732306188	0.001718661	SAUSA300_RS04770	ketoacyl-ACP synthase III
SAUSA300_0886	fabF	0.038738127	0.851024703	SAUSA300_RS04775	beta-ketoacyl-ACP synthase II
SAUSA300_0887	SAUSA300_0887	-0.979890731	0.000211625	SAUSA300_RS04785	ABC transporter permease
SAUSA300_0888	SAUSA300_0888	-0.565380475	0.020756694	SAUSA300_RS04790	ABC transporter permease
SAUSA300_0889	SAUSA300_0889	-0.483899103	0.067927046	SAUSA300_RS04795	ABC transporter ATP-binding protein
SAUSA300_0890	SAUSA300_0890	-0.424285888	0.193146658	SAUSA300_RS04800	ATP-binding cassette domain-containing protein
SAUSA300_0891	SAUSA300_0891	-0.146085745	0.598744433	SAUSA300_RS04805	peptide ABC transporter substrate-binding protein
SAUSA300_0892	SAUSA300_0892	0.246155537	0.66830313	SAUSA300_RS04810	ABC transporter substrate-binding protein
SAUSA300_0893	SAUSA300_0893	0.163772902	0.859936624	SAUSA300_RS04815	ABC transporter ATP-binding protein
SAUSA300_0894	SAUSA300_0894	0.52384597	0.339290074	SAUSA300_RS04820	dipeptide ABC transporter ATP-binding protein
SAUSA300_0895	SAUSA300_0895	0.400118478	0.410039099	SAUSA300_RS04825	ABC transporter permease
SAUSA300_0896	SAUSA300_0896	0.376710257	0.082265022	SAUSA300_RS04830	ABC transporter permease
SAUSA300_0897	trpS	-0.615957795	0.00805626	SAUSA300_RS04835	tryptophan--tRNA ligase
SAUSA300_0898	spxA	1.178973097	3.91E-07	SAUSA300_RS04840	transcriptional regulator SpxA
SAUSA300_0899	mecA	0.478210338	0.04332387	SAUSA300_RS04845	adaptor protein MecA
SAUSA300_0901	SAUSA300_0901	0.356478972	0.366149349	SAUSA300_RS04850	competence protein CoiA
SAUSA300_0902	pepF	-0.498974983	0.000129634	SAUSA300_RS04855	oligoendopeptidase F
SAUSA300_0903	yjbH	0.021604356	0.909654423	SAUSA300_RS04860	protease adaptor protein YjbH
SAUSA300_0904	SAUSA300_0904	-0.119277959	0.550724273	SAUSA300_RS04865	truncated hemoglobin YjbI
SAUSA300_0905	SAUSA300_0905	-0.588747901	0.043974932	SAUSA300_RS04870	CYTH domain-containing protein
SAUSA300_0906	SAUSA300_0906	0.292521663	0.058532664	SAUSA300_RS04875	hypothetical protein
SAUSA300_0907	SAUSA300_0907	0.294417524	0.032998269	SAUSA300_RS04880	GTP pyrophosphokinase family protein
SAUSA300_0908	SAUSA300_0908	0.214540451	0.060820269	SAUSA300_RS04885	NAD kinase
SAUSA300_0909	SAUSA300_0909	0.081345875	0.667237242	SAUSA300_RS04890	RluA family pseudouridine synthase
SAUSA300_0910	mgtE	0.186680212	0.305899843	SAUSA300_RS04895	magnesium transporter
SAUSA300_0911	SAUSA300_0911	0.182833003	0.166239725	SAUSA300_RS04900	monovalent cation:proton antiporter family protein
SAUSA300_0912	fabI	-0.327916981	0.026265334	SAUSA300_RS04905	enoyl-ACP reductase FabI
SAUSA300_0913	SAUSA300_0913	-0.725657101	2.40E-05	SAUSA300_RS04910	cell elongation protein CozEa
SAUSA300_0914	SAUSA300_0914	-0.421587415	0.017133022	SAUSA300_RS04915	alanine:cation symporter family protein
SAUSA300_0915	SAUSA300_0915	0.009092227	0.965265513	SAUSA300_RS04920	esterase family protein
SAUSA300_0916	SAUSA300_0916	-0.475914861	0.050698239	SAUSA300_RS04925	YjcG family protein
SAUSA300_0917	SAUSA300_0917	-0.159460336	0.427619467	SAUSA300_RS04930	MFS transporter
SAUSA300_0918	SAUSA300_0918	0.311294497	0.017482738	SAUSA300_RS04935	diglucosyl diacylglycerol synthase
SAUSA300_0919	SAUSA300_0919	-0.061597139	0.720418251	SAUSA300_RS04940	UDP-N-acetylmuramoyl-L-alanyl-D-glutamate--L-lysine ligase
SAUSA300_0920	SAUSA300_0920	0.07868922	0.818325775	SAUSA300_RS04945	YueH family protein
SAUSA300_0921	SAUSA300_0921	-0.136414505	0.282434248	SAUSA300_RS04950	peptide chain release factor 3
SAUSA300_0922	SAUSA300_0922	3.527238026	1.10E-26	SAUSA300_RS04955	TerC family protein
SAUSA300_0923	SAUSA300_0923	-0.833367401	1.07E-08	SAUSA300_RS04960	trypsin-like peptidase domain-containing protein
SAUSA300_0924	SAUSA300_0924	-0.311164388	0.133641992	SAUSA300_RS04965	TrkH family potassium uptake protein
SAUSA300_0925	SAUSA300_0925	0.165329182	0.255705311	SAUSA300_RS04970	bifunctional metallophosphatase/5'-nucleotidase
SAUSA300_0928	SAUSA300_0928	1.612523413	2.77E-10	SAUSA300_RS04985	competence protein ComK
SAUSA300_0929	SAUSA300_0929	0.858390477	0.005670624	SAUSA300_RS04990	IDEAL domain-containing protein
SAUSA300_0930	SAUSA300_0930	-0.405154233	0.01726873	SAUSA300_RS04995	lipoate--protein ligase
SAUSA300_0931	SAUSA300_0931	0.757697052	0.000107258	SAUSA300_RS05000	YkvS family protein
SAUSA300_0932	SAUSA300_0932	0.307590605	0.251183331	SAUSA300_RS05005	CPBP family intramembrane metalloprotease
SAUSA300_0933	SAUSA300_0933	1.508547105	0.017355792	SAUSA300_RS05010	putative holin-like toxin
SAUSA300_0934	SAUSA300_0934	-0.816946691	0.000892236	SAUSA300_RS05020	bacteriocin-associated integral membrane family protein
SAUSA300_0935	SAUSA300_0935	-0.131969692	0.816863103	SAUSA300_RS05025	YxeA family protein
SAUSA300_0936	SAUSA300_0936	-0.16891444	0.739152375	SAUSA300_RS05030	ABC transporter ATP-binding protein
SAUSA300_0937	SAUSA300_0937	-0.780578972	0.016761055	SAUSA300_RS15260	hypothetical protein
SAUSA300_0938	SAUSA300_0938	-1.00740429	0.001356173	SAUSA300_RS05040	hypothetical protein
SAUSA300_0939	SAUSA300_0939	-1.566146671	6.36E-07	SAUSA300_RS05045	glycosyltransferase
SAUSA300_0940	SAUSA300_0940	-1.488206967	9.15E-15	SAUSA300_RS05050	DoxX family protein
SAUSA300_0941	SAUSA300_0941	-0.286158749	0.406211376	SAUSA300_RS05055	ABC transporter substrate-binding protein
SAUSA300_0942	SAUSA300_0942	0.593260254	0.003682321	SAUSA300_RS05065	TM2 domain-containing protein
SAUSA300_0943	SAUSA300_0943	0.443486314	0.034917515	SAUSA300_RS05070	GNAT family N-acetyltransferase
SAUSA300_0944	SAUSA300_0944	-0.380818133	0.047643983	SAUSA300_RS05075	1-4-dihydroxy-2-naphthoate polyprenyltransferase
SAUSA300_0945	SAUSA300_0945	0.389396249	0.058686131	SAUSA300_RS05080	isochorismate synthase MenF
SAUSA300_0946	menD	0.216699899	0.314500821	SAUSA300_RS05085	2-succinyl-5-enolpyruvyl-6-hydroxy-3-cyclohexene-1-carboxylic-acid synthase
SAUSA300_0947	menH	0.191163536	0.438435786	SAUSA300_RS05090	2-succinyl-6-hydroxy-2-4-cyclohexadiene-1-carboxylate synthase
SAUSA300_0948	menB	0.065357472	0.831176357	SAUSA300_RS05095	1-4-dihydroxy-2-naphthoyl-CoA synthase
SAUSA300_0949	sspC	0.610179123	0.034451533	SAUSA300_RS05100	staphostatin B
SAUSA300_0950	sspB	0.536651757	0.007105872	SAUSA300_RS05105	cysteine protease staphopain B
SAUSA300_0951	sspA	0.567037949	0.017158056	SAUSA300_RS05110	Glu-specific serine endopeptidase SspA
SAUSA300_0952	SAUSA300_0952	0.269991662	0.144993841	SAUSA300_RS05115	aminotransferase class I/II-fold pyridoxal phosphate-dependent enzyme
SAUSA300_0953	SAUSA300_0953	0.114375022	0.632577218	SAUSA300_RS05120	acyltransferase family protein
SAUSA300_0954	SAUSA300_0954	0.236565148	0.421100967	SAUSA300_RS05125	MarR family transcriptional regulator
SAUSA300_0955	SAUSA300_0955	0.271410875	0.116801427	SAUSA300_RS05135	glucosaminidase domain-containing protein
SAUSA300_0956	SAUSA300_0956	0.156721213	0.668663479	SAUSA300_RS05140	GNAT family N-acetyltransferase
SAUSA300_0957	SAUSA300_0957	0.042769882	0.863725653	SAUSA300_RS05145	osmotic stress response protein
SAUSA300_0958	SAUSA300_0958	0.099923801	0.413458768	SAUSA300_RS05150	polyisoprenyl-teichoic acid--peptidoglycan teichoic acid transferase
SAUSA300_0959	fmtA	-0.84598099	0.00031268	SAUSA300_RS05155	teichoic acid D-Ala esterase FmtA
SAUSA300_0960	qoxD	0.081921484	0.797908565	SAUSA300_RS05160	cytochrome aa3 quinol oxidase subunit IV
SAUSA300_0961	qoxC	-0.122830841	0.563590699	SAUSA300_RS05165	cytochrome aa3 quinol oxidase subunit III
SAUSA300_0962	qoxB	-0.310555171	0.038347799	SAUSA300_RS05170	cytochrome aa3 quinol oxidase subunit I
SAUSA300_0963	qoxA	-0.482283954	0.017660017	SAUSA300_RS05175	cytochrome aa3 quinol oxidase subunit II
SAUSA300_0964	SAUSA300_0964	-0.337454098	0.066772328	SAUSA300_RS05185	DUF5011 domain-containing protein
SAUSA300_0965	folD	0.411142351	0.011784984	SAUSA300_RS05190	bifunctional methylenetetrahydrofolate dehydrogenase/methenyltetrahydrofolate cyclohydrolase FolD
SAUSA300_0966	purE	-1.628729995	1.98E-09	SAUSA300_RS05195	5-(carboxyamino)imidazole ribonucleotide mutase
SAUSA300_0967	purK	-1.613940832	5.94E-13	SAUSA300_RS05200	5-(carboxyamino)imidazole ribonucleotide synthase
SAUSA300_0968	SAUSA300_0968	-1.54248042	7.53E-14	SAUSA300_RS05205	phosphoribosylaminoimidazolesuccinocarboxamide synthase
SAUSA300_0969	purS	-1.901839704	5.55E-09	SAUSA300_RS05210	phosphoribosylformylglycinamidine synthase subunit PurS
SAUSA300_0970	purQ	-1.601672181	5.64E-11	SAUSA300_RS05215	phosphoribosylformylglycinamidine synthase I
SAUSA300_0971	purL	-1.592707968	9.67E-15	SAUSA300_RS05220	phosphoribosylformylglycinamidine synthase subunit PurL
SAUSA300_0972	SAUSA300_0972	-1.521284484	1.13E-09	SAUSA300_RS05225	amidophosphoribosyltransferase
SAUSA300_0973	SAUSA300_0973	-1.590497481	5.09E-11	SAUSA300_RS05230	phosphoribosylformylglycinamidine cyclo-ligase
SAUSA300_0974	purN	-1.608237353	9.34E-08	SAUSA300_RS05235	phosphoribosylglycinamide formyltransferase
SAUSA300_0975	purH	-1.569866286	7.66E-09	SAUSA300_RS05240	bifunctional phosphoribosylaminoimidazolecarboxamide formyltransferase/IMP cyclohydrolase
SAUSA300_0976	SAUSA300_0976	-1.599601751	6.30E-21	SAUSA300_RS05245	phosphoribosylamine--glycine ligase
SAUSA300_0977	SAUSA300_0977	-0.10723718	0.739152375	SAUSA300_RS05250	energy-coupling factor transporter transmembrane protein EcfT
SAUSA300_0978	SAUSA300_0978	-0.426079593	0.080046933	SAUSA300_RS05255	energy-coupling factor ABC transporter ATP-binding protein
SAUSA300_0979	SAUSA300_0979	-0.392946397	0.126601718	SAUSA300_RS05260	ECF transporter S component
SAUSA300_0980	SAUSA300_0980	0.015524005	0.93527035	SAUSA300_RS05275	hypothetical protein
SAUSA300_0981	SAUSA300_0981	-0.339664134	0.048906168	SAUSA300_RS05280	class I SAM-dependent rRNA methyltransferase
SAUSA300_0982	SAUSA300_0982	1.314778633	8.81E-07	SAUSA300_RS05285	hypothetical protein
SAUSA300_0983	SAUSA300_0983	0.454168701	0.0442378	SAUSA300_RS05290	phosphocarrier protein HPr
SAUSA300_0984	ptsP	0.266120047	0.13143585	SAUSA300_RS05295	phosphoenolpyruvate--protein phosphotransferase
SAUSA300_0985	nrdH	0.29683684	0.545412642	SAUSA300_RS05300	glutaredoxin-like protein NrdH
SAUSA300_0986	SAUSA300_0986	0.135664249	0.655307022	SAUSA300_RS05305	cytochrome ubiquinol oxidase subunit I
SAUSA300_0987	SAUSA300_0987	0.191718153	0.568373203	SAUSA300_RS05310	cytochrome d ubiquinol oxidase subunit II
SAUSA300_0988	SAUSA300_0988	0.254523755	0.341093685	SAUSA300_RS05315	TrkA family potassium uptake protein
SAUSA300_0989	SAUSA300_0989	0.148138392	0.568806016	SAUSA300_RS05325	ribonuclease J
SAUSA300_0990	SAUSA300_0990	-0.059388065	0.787272245	SAUSA300_RS05330	DNA-dependent RNA polymerase auxiliary subunit epsilon family protein
SAUSA300_0991	SAUSA300_0991	-0.581600249	0.000843724	SAUSA300_RS05340	peptide deformylase
SAUSA300_0992	SAUSA300_0992	0.031816072	0.843891486	SAUSA300_RS05345	YkyA family protein
SAUSA300_0993	pdhA	0.150459451	0.512020045	SAUSA300_RS05350	pyruvate dehydrogenase (acetyl-transferring) E1 component subunit alpha
SAUSA300_0994	SAUSA300_0994	0.367755238	0.15176161	SAUSA300_RS05355	alpha-ketoacid dehydrogenase subunit beta
SAUSA300_0995	SAUSA300_0995	0.301735136	0.183989097	SAUSA300_RS05360	2-oxo acid dehydrogenase subunit E2
SAUSA300_0996	lpdA	0.275809354	0.263633266	SAUSA300_RS05365	dihydrolipoyl dehydrogenase
SAUSA300_0997	SAUSA300_0997	0.132611108	0.688783731	SAUSA300_RS05370	UPF0223 family protein
SAUSA300_0998	SAUSA300_0998	-1.22990129	2.08E-06	SAUSA300_RS05375	XRE family transcriptional regulator
SAUSA300_0999	SAUSA300_0999	-1.397862102	1.45E-08	SAUSA300_RS05380	ABC transporter ATP-binding protein
SAUSA300_1000	SAUSA300_1000	-1.383750911	2.69E-08	SAUSA300_RS05385	ABC transporter permease
SAUSA300_1001	SAUSA300_1001	-1.557116844	1.69E-12	SAUSA300_RS05390	ABC transporter permease
SAUSA300_1002	SAUSA300_1002	-0.774506106	0.001933702	SAUSA300_RS05395	spermidine/putrescine ABC transporter substrate-binding protein
SAUSA300_1003	SAUSA300_1003	0.342261725	0.003064619	SAUSA300_RS05400	DUF4064 domain-containing protein
SAUSA300_1004	SAUSA300_1004	-0.125803881	0.670117221	SAUSA300_RS05405	DUF4064 domain-containing protein
SAUSA300_1005	SAUSA300_1005	0.621117021	0.001348033	SAUSA300_RS05410	Nramp family divalent metal transporter
SAUSA300_1006	SAUSA300_1006	-0.663190016	0.000297055	SAUSA300_RS05415	YktB family protein
SAUSA300_1007	SAUSA300_1007	1.242809049	1.32E-14	SAUSA300_RS05420	inositol monophosphatase
SAUSA300_1008	SAUSA300_1008	-0.309355405	0.247788883	SAUSA300_RS05425	DUF5325 family protein
SAUSA300_1009	typA	-0.434640018	0.014235285	SAUSA300_RS05430	translational GTPase TypA
SAUSA300_1010	SAUSA300_1010	-0.002820682	0.988539515	SAUSA300_RS05435	YlaI family protein
SAUSA300_1011	SAUSA300_1011	-0.121761108	0.601322271	SAUSA300_RS05440	hypothetical protein
SAUSA300_1012	SAUSA300_1012	-0.762655535	0.004606738	SAUSA300_RS05445	YlaN family protein
SAUSA300_1013	ftsW	-0.344472514	0.091724063	SAUSA300_RS05450	cell division protein FtsW
SAUSA300_1014	SAUSA300_1014	-0.689358119	1.29E-08	SAUSA300_RS05455	pyruvate carboxylase
SAUSA300_1015	SAUSA300_1015	-0.400067904	0.002954484	SAUSA300_RS05460	heme A synthase
SAUSA300_1016	SAUSA300_1016	-0.668544503	9.69E-06	SAUSA300_RS05465	heme o synthase
SAUSA300_1017	SAUSA300_1017	-0.758777489	1.44E-08	SAUSA300_RS05470	DUF420 domain-containing protein
SAUSA300_1018	SAUSA300_1018	0.04341988	0.791796364	SAUSA300_RS05480	CAP domain-containing protein
SAUSA300_1019	SAUSA300_1019	-0.014685855	0.915162223	SAUSA300_RS05485	YlbF family regulator
SAUSA300_1020	SAUSA300_1020	0.417275802	0.012754808	SAUSA300_RS05490	glycerophosphodiester phosphodiesterase
SAUSA300_1021	SAUSA300_1021	-0.429431455	0.071796068	SAUSA300_RS05495	YlbG family protein
SAUSA300_1022	SAUSA300_1022	-0.444516018	0.117093986	SAUSA300_RS05500	hypothetical protein
SAUSA300_1023	rsmD	-0.292845052	0.138732782	SAUSA300_RS05505	16S rRNA (guanine(966)-N(2))-methyltransferase RsmD
SAUSA300_1024	coaD	-0.314913029	0.183989097	SAUSA300_RS05510	pantetheine-phosphate adenylyltransferase
SAUSA300_1025	SAUSA300_1025	-0.519671903	0.018530733	SAUSA300_RS05515	nucleotidyltransferase
SAUSA300_1026	SAUSA300_1026	-0.097362271	0.71864606	SAUSA300_RS05520	DUF177 domain-containing protein
SAUSA300_1027	rpmF	-0.385279667	0.101543839	SAUSA300_RS05530	50S ribosomal protein L32
SAUSA300_1028	isdB	0.575847353	0.105211678	SAUSA300_RS05535	heme uptake protein IsdB
SAUSA300_1029	isdA	-1.620975494	7.10E-05	SAUSA300_RS05540	LPXTG-anchored heme-scavenging protein IsdA
SAUSA300_1030	isdC	-1.452683214	0.000177503	SAUSA300_RS05545	heme uptake protein IsdC
SAUSA300_1031	isdD	-1.751927259	0.000118641	SAUSA300_RS05550	iron-regulated surface determinant protein IsdD
SAUSA300_1032	isdE	-1.683613163	0.000106854	SAUSA300_RS05555	heme ABC transporter substrate-binding protein IsdE
SAUSA300_1033	isdF	-1.433441489	5.96E-06	SAUSA300_RS05560	hemin ABC transporter permease protein IsdF
SAUSA300_1034	srtB	-2.014301894	3.28E-09	SAUSA300_RS05565	class B sortase
SAUSA300_1035	isdG	-1.935331029	0.000390805	SAUSA300_RS05570	staphylobilin-forming heme oxygenase IsdG
SAUSA300_1036	SAUSA300_1036	-0.776788981	3.63E-05	SAUSA300_RS05580	RNA methyltransferase
SAUSA300_1037	pheS	0.492949346	0.000155392	SAUSA300_RS05585	phenylalanine--tRNA ligase subunit alpha
SAUSA300_1038	SAUSA300_1038	0.43752569	0.012712126	SAUSA300_RS05590	phenylalanine--tRNA ligase subunit beta
SAUSA300_1039	SAUSA300_1039	-0.270554367	0.342493239	SAUSA300_RS05595	ribonuclease HIII
SAUSA300_1040	zapA	-1.054518139	1.20E-07	SAUSA300_RS05600	cell division protein ZapA
SAUSA300_1041	SAUSA300_1041	-0.15384278	0.398849471	SAUSA300_RS05605	CvpA family protein
SAUSA300_1042	polX	0.419650531	0.003744511	SAUSA300_RS05610	DNA polymerase/3'-5' exonuclease PolX
SAUSA300_1043	SAUSA300_1043	0.287716275	0.00597287	SAUSA300_RS05615	endonuclease MutS2
SAUSA300_1044	trxA	-0.079548819	0.878281573	SAUSA300_RS05620	thioredoxin
SAUSA300_1045	uvrC	0.414285386	0.011310776	SAUSA300_RS05630	excinuclease ABC subunit UvrC
SAUSA300_1046	SAUSA300_1046	-0.138146072	0.511327198	SAUSA300_RS05635	succinate dehydrogenase cytochrome b558 subunit
SAUSA300_1047	sdhA	-0.031268736	0.852844857	SAUSA300_RS05640	succinate dehydrogenase flavoprotein subunit
SAUSA300_1048	sdhB	0.047439719	0.763773299	SAUSA300_RS05645	succinate dehydrogenase iron-sulfur subunit
SAUSA300_1049	racE	0.572377895	8.62E-05	SAUSA300_RS05650	glutamate racemase
SAUSA300_1050	SAUSA300_1050	0.548281616	0.000577379	SAUSA300_RS05655	XTP/dITP diphosphatase
SAUSA300_1051	SAUSA300_1051	0.606066522	0.000147679	SAUSA300_RS05660	metallophosphoesterase
SAUSA300_1052	ecb	-3.662346933	2.79E-31	SAUSA300_RS05670	complement convertase inhibitor Ecb
SAUSA300_1053	SAUSA300_1053	-1.173141703	7.08E-06	SAUSA300_RS05680	formyl peptide receptor-like 1 inhibitory protein
SAUSA300_1054	SAUSA300_1054	-1.244283087	5.79E-08	SAUSA300_RS05685	hypothetical protein
SAUSA300_1055	efb	-3.695365883	3.33E-27	SAUSA300_RS05690	complement convertase inhibitor Efb
SAUSA300_1056	scb	-3.652811319	1.10E-26	SAUSA300_RS05695	complement inhibitor SCIN-B
SAUSA300_1057	SAUSA300_1057	-0.424741808	0.131773149	SAUSA300_RS05715	hypothetical protein
SAUSA300_1058	hyl	-2.020763901	2.10E-13	SAUSA300_RS05720	alpha-hemolysin
SAUSA300_1059	SAUSA300_1059	-0.081215945	0.855265069	SAUSA300_RS05740	superantigen-like protein SSL12
SAUSA300_1060	SAUSA300_1060	-0.63449754	0.183989097	SAUSA300_RS05745	superantigen-like protein SSL13
SAUSA300_1061	SAUSA300_1061	-0.265650796	0.660045895	SAUSA300_RS05750	superantigen-like protein SSL14
SAUSA300_1062	argF	-0.122667972	0.824506625	SAUSA300_RS05755	ornithine carbamoyltransferase
SAUSA300_1063	arcC	0.147715385	0.661221124	SAUSA300_RS05760	carbamate kinase
SAUSA300_1064	SAUSA300_1064	0.952890294	1.36E-06	SAUSA300_RS05765	YfcC family protein
SAUSA300_1065	SAUSA300_1065	-0.919064264	0.001162236	SAUSA300_RS05775	TDT family transporter
SAUSA300_1067	SAUSA300_1067	0.187925817	0.71169072	SAUSA300_RS05790	beta-class phenol-soluble modulin
SAUSA300_1069	SAUSA300_1069	0.03568572	0.903358303	SAUSA300_RS05800	YjjG family noncanonical pyrimidine nucleotidase
SAUSA300_1070	SAUSA300_1070	1.19096174	1.84E-05	SAUSA300_RS05805	N-acetyltransferase
SAUSA300_1071	bshC	0.065524441	0.727592003	SAUSA300_RS05810	bacillithiol biosynthesis cysteine-adding enzyme BshC
SAUSA300_1072	mraZ	-0.246537198	0.349896887	SAUSA300_RS05815	division/cell wall cluster transcriptional repressor MraZ
SAUSA300_1073	rsmH	-0.623789259	0.009926855	SAUSA300_RS05820	16S rRNA (cytosine(1402)-N(4))-methyltransferase RsmH
SAUSA300_1074	ftsL	-1.111785499	0.000429805	SAUSA300_RS05825	cell division protein FtsL
SAUSA300_1075	SAUSA300_1075	-0.186005978	0.299494859	SAUSA300_RS05830	penicillin-binding protein
SAUSA300_1076	SAUSA300_1076	-0.394517337	0.021029273	SAUSA300_RS05835	phospho-N-acetylmuramoyl-pentapeptide-transferase
SAUSA300_1077	SAUSA300_1077	-0.262449899	0.16014742	SAUSA300_RS05840	UDP-N-acetylmuramoyl-L-alanine--D-glutamate ligase
SAUSA300_1078	SAUSA300_1078	0.037436456	0.796248005	SAUSA300_RS05845	cell division protein FtsQ/DivIB
SAUSA300_1079	ftsA	0.002066399	0.989910841	SAUSA300_RS05850	cell division protein FtsA
SAUSA300_1080	ftsZ	0.16891404	0.290279197	SAUSA300_RS05855	cell division protein FtsZ
SAUSA300_1081	pgeF	0.634478306	8.15E-07	SAUSA300_RS05860	peptidoglycan editing factor PgeF
SAUSA300_1082	SAUSA300_1082	0.281317366	0.095464109	SAUSA300_RS05865	YggS family pyridoxal phosphate-dependent enzyme
SAUSA300_1083	SAUSA300_1083	0.275622408	0.279336849	SAUSA300_RS05870	cell division protein SepF
SAUSA300_1084	SAUSA300_1084	0.380063641	0.155020577	SAUSA300_RS05875	YggT family protein
SAUSA300_1085	SAUSA300_1085	-0.079564262	0.724880251	SAUSA300_RS05880	RNA-binding protein
SAUSA300_1086	SAUSA300_1086	-0.25708524	0.123519175	SAUSA300_RS05885	DivIVA domain-containing protein
SAUSA300_1087	ileS	-0.803912232	9.77E-11	SAUSA300_RS05890	isoleucine--tRNA ligase
SAUSA300_1088	SAUSA300_1088	-0.198347312	0.113248575	SAUSA300_RS05895	VOC family protein
SAUSA300_1089	lspA	-0.310737686	0.05532436	SAUSA300_RS05905	signal peptidase II
SAUSA300_1090	SAUSA300_1090	-0.422933406	0.014763268	SAUSA300_RS05910	RluA family pseudouridine synthase
SAUSA300_1091	pyrR	-0.754452314	0.037878171	SAUSA300_RS05915	bifunctional pyr operon transcriptional regulator/uracil phosphoribosyltransferase PyrR
SAUSA300_1092	SAUSA300_1092	-0.26656462	0.532800816	SAUSA300_RS05920	uracil permease
SAUSA300_1093	SAUSA300_1093	-0.24833618	0.563696251	SAUSA300_RS05925	aspartate carbamoyltransferase catalytic subunit
SAUSA300_1094	SAUSA300_1094	-0.474347324	0.258239874	SAUSA300_RS05930	dihydroorotase
SAUSA300_1095	carA	-0.577386155	0.150848683	SAUSA300_RS05935	carbamoyl phosphate synthase small subunit
SAUSA300_1096	carB	-0.586106165	0.140819799	SAUSA300_RS05940	carbamoyl-phosphate synthase large subunit
SAUSA300_1097	pyrF	-0.626096297	0.109205432	SAUSA300_RS05945	orotidine-5'-phosphate decarboxylase
SAUSA300_1098	SAUSA300_1098	-0.711092066	0.080187228	SAUSA300_RS05950	orotate phosphoribosyltransferase
SAUSA300_1099	SAUSA300_1099	-0.586127954	0.144289901	SAUSA300_RS05955	hypothetical protein
SAUSA300_1100	SAUSA300_1100	0.004314278	0.988539515	SAUSA300_RS05960	VOC family protein
SAUSA300_1101	SAUSA300_1101	-0.314258058	0.068895255	SAUSA300_RS05965	NFACT family protein
SAUSA300_1102	gmk	-0.358858651	0.129369852	SAUSA300_RS05970	guanylate kinase
SAUSA300_1103	SAUSA300_1103	-0.365280799	0.363637137	SAUSA300_RS05975	DNA-directed RNA polymerase subunit omega
SAUSA300_1104	coaBC	0.139453742	0.306037919	SAUSA300_RS05980	bifunctional phosphopantothenoylcysteine decarboxylase/phosphopantothenate--cysteine ligase CoaBC
SAUSA300_1105	priA	-0.011362051	0.938329631	SAUSA300_RS05985	primosomal protein N'
SAUSA300_1106	SAUSA300_1106	-1.210597937	0.000327617	SAUSA300_RS05990	hypothetical protein
SAUSA300_1107	SAUSA300_1107	1.607239584	3.82E-08	SAUSA300_RS05995	TM2 domain-containing protein
SAUSA300_1108	SAUSA300_1108	-0.300474093	0.348756816	SAUSA300_RS06000	peptide deformylase
SAUSA300_1109	SAUSA300_1109	-0.180080046	0.453021012	SAUSA300_RS06005	methionyl-tRNA formyltransferase
SAUSA300_1110	rsmB	-0.195360823	0.422027816	SAUSA300_RS06010	16S rRNA (cytosine(967)-C(5))-methyltransferase RsmB
SAUSA300_1111	rlmN	-0.271067162	0.104012082	SAUSA300_RS06015	23S rRNA (adenine(2503)-C(2))-methyltransferase RlmN
SAUSA300_1112	SAUSA300_1112	-0.17689523	0.262075952	SAUSA300_RS06020	protein-serine/threonine phosphatase Stp1
SAUSA300_1113	pknB	-0.515133148	0.001213197	SAUSA300_RS06025	serine/threonine protein kinase Stk1
SAUSA300_1114	rsgA	-0.457297507	0.007526828	SAUSA300_RS06030	ribosome small subunit-dependent GTPase A
SAUSA300_1115	SAUSA300_1115	-0.324137236	0.050939031	SAUSA300_RS06035	ribulose-phosphate 3-epimerase
SAUSA300_1116	SAUSA300_1116	-0.24298376	0.179903445	SAUSA300_RS06040	thiamine diphosphokinase
SAUSA300_1117	SAUSA300_1117	-0.013460425	0.98045323	SAUSA300_RS06045	50S ribosomal protein L28
SAUSA300_1118	SAUSA300_1118	-0.009345815	0.967294367	SAUSA300_RS06050	Asp23/Gls24 family envelope stress response protein
SAUSA300_1119	fakA	-0.360662732	0.006170468	SAUSA300_RS06055	fatty acid kinase catalytic subunit FakA
SAUSA300_1120	recG	0.358930185	0.019958291	SAUSA300_RS06060	ATP-dependent DNA helicase RecG
SAUSA300_1121	fapR	-0.093832496	0.474502765	SAUSA300_RS06065	transcription factor FapR
SAUSA300_1122	plsX	-0.045061515	0.774051032	SAUSA300_RS06070	phosphate acyltransferase PlsX
SAUSA300_1123	fabD	-0.076894363	0.57466309	SAUSA300_RS06075	ACP S-malonyltransferase
SAUSA300_1124	fabG	-0.330731762	0.025400366	SAUSA300_RS06080	3-oxoacyl-[acyl-carrier-protein] reductase
SAUSA300_1125	SAUSA300_1125	-0.237414619	0.438435786	SAUSA300_RS06090	acyl carrier protein
SAUSA300_1126	SAUSA300_1126	-0.057148205	0.802368478	SAUSA300_RS06095	ribonuclease III
SAUSA300_1127	smc	-0.373360093	0.000568861	SAUSA300_RS06100	chromosome segregation protein SMC
SAUSA300_1128	ftsY	-0.20853617	0.072764976	SAUSA300_RS06105	signal recognition particle-docking protein FtsY
SAUSA300_1129	SAUSA300_1129	-0.191945377	0.441579507	SAUSA300_RS06110	putative DNA-binding protein
SAUSA300_1130	ffh	0.147827194	0.276889862	SAUSA300_RS06115	signal recognition particle protein
SAUSA300_1131	rpsP	-0.361755902	0.171213149	SAUSA300_RS06120	30S ribosomal protein S16
SAUSA300_1132	rimM	-0.21477654	0.362627234	SAUSA300_RS06125	ribosome maturation factor RimM
SAUSA300_1133	trmD	-0.163371478	0.417974937	SAUSA300_RS06130	tRNA (guanosine(37)-N1)-methyltransferase TrmD
SAUSA300_1134	rplS	-0.721464268	0.070240693	SAUSA300_RS06135	50S ribosomal protein L19
SAUSA300_1135	yfhO	0.309035747	0.006890753	SAUSA300_RS06145	lipoteichoic acid-specific glycosyltransferase YfhO
SAUSA300_1136	ylqF	-0.461179184	0.061630818	SAUSA300_RS06150	ribosome biogenesis GTPase YlqF
SAUSA300_1137	SAUSA300_1137	-0.439593652	0.017082123	SAUSA300_RS06155	ribonuclease HII
SAUSA300_1138	sucC	-0.331883818	0.061360642	SAUSA300_RS06160	ADP-forming succinate--CoA ligase subunit beta
SAUSA300_1139	sucD	-0.076663614	0.705787201	SAUSA300_RS06165	succinate--CoA ligase subunit alpha
SAUSA300_1140	SAUSA300_1140	0.550435372	0.046060278	SAUSA300_RS06170	LysM peptidoglycan-binding domain-containing protein
SAUSA300_1141	fmhC	0.011052232	0.969416548	SAUSA300_RS06175	FemA/FemB family glycyltransferase FmhC
SAUSA300_1142	dprA	0.201314411	0.467992904	SAUSA300_RS06180	DNA-processing protein DprA
SAUSA300_1143	topA	-0.340850439	0.132875057	SAUSA300_RS06185	type I DNA topoisomerase
SAUSA300_1144	trmFO	-0.336983194	0.144289901	SAUSA300_RS06190	methylenetetrahydrofolate--tRNA-(uracil(54)-C(5))-methyltransferase (FADH(2)-oxidizing) TrmFO
SAUSA300_1145	xerC	0.443511854	0.003044605	SAUSA300_RS06195	tyrosine recombinase XerC
SAUSA300_1146	hslV	0.471084707	0.014384956	SAUSA300_RS06200	ATP-dependent protease subunit HslV
SAUSA300_1147	hslU	0.345794596	0.007208063	SAUSA300_RS06205	ATP-dependent protease ATPase subunit HslU
SAUSA300_1148	codY	0.463608168	0.011539964	SAUSA300_RS06210	GTP-sensing pleiotropic transcriptional regulator CodY
SAUSA300_1149	rpsB	-0.048363744	0.831176357	SAUSA300_RS06220	30S ribosomal protein S2
SAUSA300_1150	SAUSA300_1150	0.160746974	0.321587044	SAUSA300_RS06230	translation elongation factor Ts
SAUSA300_1151	SAUSA300_1151	-0.828485752	1.59E-06	SAUSA300_RS06235	UMP kinase
SAUSA300_1152	frr	-0.320374797	0.114130481	SAUSA300_RS06240	ribosome recycling factor
SAUSA300_1153	SAUSA300_1153	-0.420502147	0.013482782	SAUSA300_RS06245	isoprenyl transferase
SAUSA300_1154	SAUSA300_1154	-0.717983384	0.000132768	SAUSA300_RS06250	phosphatidate cytidylyltransferase
SAUSA300_1155	rseP	-0.141067152	0.391939669	SAUSA300_RS06255	RIP metalloprotease RseP
SAUSA300_1156	SAUSA300_1156	-0.018857978	0.913535058	SAUSA300_RS06260	proline--tRNA ligase
SAUSA300_1157	SAUSA300_1157	0.496937529	0.000552138	SAUSA300_RS06265	DNA polymerase III subunit alpha
SAUSA300_1158	rimP	1.339100395	4.42E-10	SAUSA300_RS06270	ribosome maturation factor RimP
SAUSA300_1159	nusA	1.241463432	1.75E-10	SAUSA300_RS06275	transcription termination factor NusA
SAUSA300_1160	SAUSA300_1160	1.334598629	1.26E-09	SAUSA300_RS06280	YlxR family protein
SAUSA300_1161	SAUSA300_1161	1.26060441	3.50E-12	SAUSA300_RS06285	YlxQ family RNA-binding protein
SAUSA300_1162	infB	1.194599011	1.58E-11	SAUSA300_RS06290	translation initiation factor IF-2
SAUSA300_1163	rbfA	0.509892241	0.031282966	SAUSA300_RS06295	30S ribosome-binding factor RbfA
SAUSA300_1164	truB	-0.064937684	0.671647813	SAUSA300_RS06300	tRNA pseudouridine(55) synthase TruB
SAUSA300_1165	ribF	-0.112949684	0.393728549	SAUSA300_RS06305	riboflavin biosynthesis protein RibF
SAUSA300_1166	rpsO	-0.532097139	0.02008322	SAUSA300_RS06310	30S ribosomal protein S15
SAUSA300_1167	pnp	-0.079410875	0.632254985	SAUSA300_RS06315	polyribonucleotide nucleotidyltransferase
SAUSA300_1168	SAUSA300_1168	-0.222554784	0.122220183	SAUSA300_RS06320	ribonuclease J
SAUSA300_1169	SAUSA300_1169	0.407746747	0.021088116	SAUSA300_RS06325	DNA translocase FtsK
SAUSA300_1170	SAUSA300_1170	-0.208982805	0.101338879	SAUSA300_RS06330	GntR family transcriptional regulator
SAUSA300_1171	SAUSA300_1171	-0.939822536	1.52E-09	SAUSA300_RS06335	insulinase family protein
SAUSA300_1172	SAUSA300_1172	-0.344668854	0.048892859	SAUSA300_RS06340	insulinase family protein
SAUSA300_1173	SAUSA300_1173	-0.140969192	0.470241313	SAUSA300_RS06345	SDR family NAD(P)-dependent oxidoreductase
SAUSA300_1174	SAUSA300_1174	-0.046275477	0.809523613	SAUSA300_RS06350	YmfK family protein
SAUSA300_1175	SAUSA300_1175	-0.180840466	0.231661296	SAUSA300_RS06355	helix-turn-helix domain-containing protein
SAUSA300_1176	pgsA	0.037413181	0.842403687	SAUSA300_RS06360	CDP-diacylglycerol--glycerol-3-phosphate 3-phosphatidyltransferase
SAUSA300_1177	SAUSA300_1177	-0.205648302	0.339169048	SAUSA300_RS06365	CinA family nicotinamide mononucleotide deamidase-related protein
SAUSA300_1178	recA	-0.552864117	0.00499643	SAUSA300_RS06370	recombinase RecA
SAUSA300_1179	rny	0.246460406	0.099958159	SAUSA300_RS06375	ribonuclease Y
SAUSA300_1180	SAUSA300_1180	0.053358891	0.947052653	SAUSA300_RS06380	hypothetical protein
SAUSA300_1181	SAUSA300_1181	-0.745822932	0.000454313	SAUSA300_RS06385	TIGR00282 family metallophosphoesterase
SAUSA300_1182	SAUSA300_1182	-0.017465035	0.931012503	SAUSA300_RS06390	2-oxoacid:acceptor oxidoreductase subunit alpha
SAUSA300_1183	SAUSA300_1183	-0.071294794	0.732429066	SAUSA300_RS06395	2-oxoacid:ferredoxin oxidoreductase subunit beta
SAUSA300_1184	SAUSA300_1184	-0.378379792	0.096421515	SAUSA300_RS06400	MTH1187 family thiamine-binding protein
SAUSA300_1185	miaB	-0.352809195	0.006618426	SAUSA300_RS06405	tRNA (N6-isopentenyl adenosine(37)-C2)-methylthiotransferase MiaB
SAUSA300_1186	SAUSA300_1186	-0.249582672	0.185961117	SAUSA300_RS06410	RicAFT regulatory complex protein RicA family protein
SAUSA300_1187	thiW	-0.203924007	0.215043866	SAUSA300_RS06415	energy coupling factor transporter S component ThiW
SAUSA300_1188	mutS	0.021213382	0.912009135	SAUSA300_RS06420	DNA mismatch repair protein MutS
SAUSA300_1189	mutL	-0.059644487	0.751132449	SAUSA300_RS06425	DNA mismatch repair endonuclease MutL
SAUSA300_1190	SAUSA300_1190	-0.113796215	0.659755548	SAUSA300_RS06430	glycerol-3-phosphate responsive antiterminator
SAUSA300_1191	SAUSA300_1191	-0.667075146	0.000142859	SAUSA300_RS06435	aquaporin family protein
SAUSA300_1192	glpK	0.05066361	0.857935813	SAUSA300_RS06440	glycerol kinase GlpK
SAUSA300_1193	SAUSA300_1193	2.850216239	4.79E-27	SAUSA300_RS06445	glycerol-3-phosphate dehydrogenase/oxidase
SAUSA300_1194	SAUSA300_1194	-0.315769619	0.144289901	SAUSA300_RS06450	alpha/beta hydrolase
SAUSA300_1195	miaA	-0.490852944	0.001761208	SAUSA300_RS06455	tRNA (adenosine(37)-N6)-dimethylallyltransferase MiaA
SAUSA300_1196	hfq	-0.318160705	0.198985526	SAUSA300_RS06460	RNA chaperone Hfq
SAUSA300_1197	SAUSA300_1197	0.41138276	0.012141752	SAUSA300_RS06465	glutathione peroxidase
SAUSA300_1198	hflX	0.088270122	0.652308735	SAUSA300_RS06470	GTPase HflX
SAUSA300_1199	SAUSA300_1199	-0.245587039	0.115575826	SAUSA300_RS06475	aminotransferase class I/II-fold pyridoxal phosphate-dependent enzyme
SAUSA300_1200	SAUSA300_1200	-0.798592317	2.46E-05	SAUSA300_RS06480	MerR family transcriptional regulator
SAUSA300_1201	glnA	-0.612944278	0.00010486	SAUSA300_RS06485	type I glutamate--ammonia ligase
SAUSA300_1202	SAUSA300_1202	0.44041821	0.470199257	SAUSA300_RS06495	hypothetical protein
SAUSA300_1203	SAUSA300_1203	-0.806994145	0.104463376	SAUSA300_RS06500	hypothetical protein
SAUSA300_1204	SAUSA300_1204	-0.871097127	0.042007873	SAUSA300_RS06510	hypothetical protein
SAUSA300_1205	SAUSA300_1205	0.710798769	0.571456212	SAUSA300_RS06515	hypothetical protein
SAUSA300_1206	SAUSA300_1206	0.193472784	0.662571169	SAUSA300_RS06525	hypothetical protein
SAUSA300_1207	SAUSA300_1207	-1.472646063	0.056616277	SAUSA300_RS06530	minor capsid protein
SAUSA300_1208	SAUSA300_1208	-1.97235543	6.07E-13	SAUSA300_RS06535	hypothetical protein
SAUSA300_1210	SAUSA300_1210	-1.142771836	0.000117063	SAUSA300_RS06565	hypothetical protein
SAUSA300_1211	SAUSA300_1211	-1.367322983	0.015255803	SAUSA300_RS06570	hypothetical protein
SAUSA300_1212	SAUSA300_1212	-0.489737819	0.060903739	SAUSA300_RS06575	hypothetical protein
SAUSA300_1213	SAUSA300_1213	-1.577248193	6.11E-05	SAUSA300_RS06580	hypothetical protein
SAUSA300_1214	SAUSA300_1214	0.664543986	0.025961167	SAUSA300_RS06585	low specificity L-threonine aldolase
SAUSA300_1215	SAUSA300_1215	0.044362672	0.924714124	SAUSA300_RS06590	hypothetical protein
SAUSA300_1216	cls	-0.052116422	0.797184593	SAUSA300_RS06595	cardiolipin synthase
SAUSA300_1217	SAUSA300_1217	0.265385955	0.708309397	SAUSA300_RS06600	ABC transporter ATP-binding protein
SAUSA300_1218	SAUSA300_1218	0.040186026	0.934949356	SAUSA300_RS06605	ABC transporter permease
SAUSA300_1219	SAUSA300_1219	0.313168332	0.160922172	SAUSA300_RS06610	sensor histidine kinase
SAUSA300_1220	SAUSA300_1220	0.251612838	0.23270396	SAUSA300_RS06615	response regulator transcription factor
SAUSA300_1221	SAUSA300_1221	0.426435066	0.214036595	SAUSA300_RS06620	hypothetical protein
SAUSA300_1222	SAUSA300_1222	-0.553975937	0.073535175	SAUSA300_RS06625	thermonuclease family protein
SAUSA300_1223	SAUSA300_1223	0.114750418	0.412109501	SAUSA300_RS06630	hypothetical protein
SAUSA300_1224	SAUSA300_1224	-1.479494792	2.54E-08	SAUSA300_RS06635	hypothetical protein
SAUSA300_1225	SAUSA300_1225	0.595093058	0.003737247	SAUSA300_RS06640	aspartate kinase
SAUSA300_1226	SAUSA300_1226	1.38229455	1.98E-09	SAUSA300_RS06645	homoserine dehydrogenase
SAUSA300_1227	SAUSA300_1227	1.50263984	3.69E-28	SAUSA300_RS06650	threonine synthase
SAUSA300_1228	SAUSA300_1228	1.354709667	2.58E-17	SAUSA300_RS06655	homoserine kinase
SAUSA300_1229	SAUSA300_1229	0.409194214	0.000684939	SAUSA300_RS06660	Cof-type HAD-IIB family hydrolase
SAUSA300_1230	SAUSA300_1230	0.115774131	0.610310675	SAUSA300_RS06665	hypothetical protein
SAUSA300_1231	SAUSA300_1231	-0.732771197	8.67E-05	SAUSA300_RS06675	amino acid permease
SAUSA300_1232	SAUSA300_1232	0.86462392	6.64E-11	SAUSA300_RS06680	catalase
SAUSA300_1233	rpmG	0.841508539	3.12E-05	SAUSA300_RS06685	50S ribosomal protein L33
SAUSA300_1234	rpsN	-0.200032947	0.308132213	SAUSA300_RS06690	30S ribosomal protein S14
SAUSA300_1235	guaC	-1.367779159	3.70E-10	SAUSA300_RS06695	GMP reductase
SAUSA300_1236	SAUSA300_1236	-0.599347022	0.000307686	SAUSA300_RS06705	CAP domain-containing protein
SAUSA300_1237	lexA	-0.349114682	0.100232515	SAUSA300_RS06710	transcriptional repressor LexA
SAUSA300_1238	SAUSA300_1238	-0.192408493	0.583081436	SAUSA300_RS06720	DUF896 domain-containing protein
SAUSA300_1239	tkt	0.205955122	0.190268338	SAUSA300_RS06725	transketolase
SAUSA300_1240	SAUSA300_1240	-0.471022318	0.020702055	SAUSA300_RS06730	YneF family protein
SAUSA300_1241	SAUSA300_1241	0.056233995	0.851828891	SAUSA300_RS06740	CcdC family protein
SAUSA300_1242	SAUSA300_1242	-0.746241428	3.08E-07	SAUSA300_RS06745	exonuclease SbcCD subunit D
SAUSA300_1243	SAUSA300_1243	-0.513273365	0.002843763	SAUSA300_RS06750	SMC family ATPase
SAUSA300_1244	mscL	0.079831403	0.805245393	SAUSA300_RS06755	large conductance mechanosensitive channel protein MscL
SAUSA300_1245	SAUSA300_1245	-0.487196185	0.016017443	SAUSA300_RS06760	BCCT family transporter
SAUSA300_1246	acnA	0.074745096	0.732996283	SAUSA300_RS06765	aconitate hydratase AcnA
SAUSA300_1247	SAUSA300_1247	-0.004145126	0.983645798	SAUSA300_RS06770	acyl-CoA thioesterase
SAUSA300_1248	SAUSA300_1248	0.267350887	0.272183411	SAUSA300_RS06775	HesB/YadR/YfhF family protein
SAUSA300_1249	plsY	-0.350756866	0.083842347	SAUSA300_RS06780	glycerol-3-phosphate 1-O-acyltransferase PlsY
SAUSA300_1250	parE	-0.242240091	0.099958159	SAUSA300_RS06785	DNA topoisomerase IV subunit B
SAUSA300_1251	parC	-0.468236865	0.004828872	SAUSA300_RS06790	DNA topoisomerase IV subunit A
SAUSA300_1252	SAUSA300_1252	-0.953507918	3.23E-11	SAUSA300_RS06800	alanine:cation symporter family protein
SAUSA300_1253	SAUSA300_1253	0.031846747	0.870155051	SAUSA300_RS06805	transcription antiterminator
SAUSA300_1254	SAUSA300_1254	0.076135901	0.658454001	SAUSA300_RS06815	cell elongation protein CozEb
SAUSA300_1255	mprF	0.4262867	0.020604218	SAUSA300_RS06820	bifunctional lysylphosphatidylglycerol flippase/synthetase MprF
SAUSA300_1256	msrA	0.369251062	0.056535822	SAUSA300_RS06825	peptide-methionine (S)-S-oxide reductase MsrA
SAUSA300_1257	SAUSA300_1257	0.047022779	0.829280237	SAUSA300_RS06830	LCP family protein
SAUSA300_1258	SAUSA300_1258	-0.086027763	0.694972426	SAUSA300_RS06835	4-oxalocrotonate tautomerase
SAUSA300_1259	SAUSA300_1259	0.238286044	0.485455955	SAUSA300_RS06840	Y-family DNA polymerase
SAUSA300_1260	SAUSA300_1260	0.178347673	0.28008702	SAUSA300_RS06845	prephenate dehydrogenase
SAUSA300_1261	SAUSA300_1261	0.104253225	0.682219162	SAUSA300_RS06850	M42 family metallopeptidase
SAUSA300_1262	SAUSA300_1262	0.412324106	0.213267413	SAUSA300_RS06855	anthranilate synthase component I
SAUSA300_1263	SAUSA300_1263	0.685823694	0.143895124	SAUSA300_RS06860	aminodeoxychorismate/anthranilate synthase component II
SAUSA300_1264	trpD	0.586431809	0.039130523	SAUSA300_RS06865	anthranilate phosphoribosyltransferase
SAUSA300_1265	trpC	0.996669457	0.00243191	SAUSA300_RS06870	indole-3-glycerol phosphate synthase TrpC
SAUSA300_1266	SAUSA300_1266	0.625316597	0.081306631	SAUSA300_RS06875	phosphoribosylanthranilate isomerase
SAUSA300_1267	trpB	1.328425253	3.70E-07	SAUSA300_RS06880	tryptophan synthase subunit beta
SAUSA300_1268	SAUSA300_1268	0.622753875	0.021540473	SAUSA300_RS06885	tryptophan synthase subunit alpha
SAUSA300_1269	femA	-0.179125412	0.43307935	SAUSA300_RS06890	glycine glycyltransferase FemA
SAUSA300_1270	femB	-0.123101802	0.47559756	SAUSA300_RS06895	glycine glycyltransferase FemB
SAUSA300_1271	SAUSA300_1271	-0.998557652	5.96E-08	SAUSA300_RS06900	Cof-type HAD-IIB family hydrolase
SAUSA300_1272	SAUSA300_1272	0.326450037	0.038823572	SAUSA300_RS06905	SWIM zinc finger domain-containing protein
SAUSA300_1273	SAUSA300_1273	0.335758912	0.206719582	SAUSA300_RS06910	dipeptide/oligopeptide/nickel ABC transporter ATP-binding protein
SAUSA300_1274	SAUSA300_1274	0.432244621	0.092836941	SAUSA300_RS06915	ABC transporter ATP-binding protein
SAUSA300_1275	SAUSA300_1275	0.570947823	0.101585993	SAUSA300_RS06920	ABC transporter permease
SAUSA300_1276	SAUSA300_1276	0.383205491	0.274085709	SAUSA300_RS06925	ABC transporter permease
SAUSA300_1277	SAUSA300_1277	0.068732329	0.821724615	SAUSA300_RS06935	hypothetical protein
SAUSA300_1278	pepF	-0.474168388	0.00181513	SAUSA300_RS06940	oligoendopeptidase F
SAUSA300_1279	phoU	1.314487962	2.05E-07	SAUSA300_RS06945	phosphate signaling complex protein PhoU
SAUSA300_1280	SAUSA300_1280	1.260511521	1.47E-05	SAUSA300_RS06950	phosphate ABC transporter ATP-binding protein PstB
SAUSA300_1281	pstA	1.286689818	1.53E-05	SAUSA300_RS06955	phosphate ABC transporter permease PstA
SAUSA300_1282	pstC	1.101672969	0.000149104	SAUSA300_RS06960	phosphate ABC transporter permease subunit PstC
SAUSA300_1283	SAUSA300_1283	1.247752967	0.000155392	SAUSA300_RS06965	phosphate ABC transporter substrate-binding protein PstS
SAUSA300_1284	cvfB	0.153539285	0.278527922	SAUSA300_RS06980	RNA-binding virulence regulatory protein CvfB
SAUSA300_1285	SAUSA300_1285	-0.754252136	0.00073446	SAUSA300_RS06985	ATP-binding cassette domain-containing protein
SAUSA300_1286	SAUSA300_1286	1.461623468	8.26E-10	SAUSA300_RS06990	aspartate kinase
SAUSA300_1287	SAUSA300_1287	1.55336008	3.86E-12	SAUSA300_RS06995	aspartate-semialdehyde dehydrogenase
SAUSA300_1288	SAUSA300_1288	1.455552253	3.88E-12	SAUSA300_RS07000	4-hydroxy-tetrahydrodipicolinate synthase
SAUSA300_1289	SAUSA300_1289	1.598338541	2.58E-14	SAUSA300_RS07005	4-hydroxy-tetrahydrodipicolinate reductase
SAUSA300_1290	dapD	1.695794655	1.37E-16	SAUSA300_RS07010	2-3-4-5-tetrahydropyridine-2-6-dicarboxylate N-acetyltransferase
SAUSA300_1291	SAUSA300_1291	0.678845706	0.000225817	SAUSA300_RS07015	amidohydrolase
SAUSA300_1292	SAUSA300_1292	0.251542703	0.350348778	SAUSA300_RS07020	alanine racemase
SAUSA300_1293	lysA	0.723290133	9.93E-07	SAUSA300_RS07025	diaminopimelate decarboxylase
SAUSA300_1294	msaC	-0.478801114	0.042266789	SAUSA300_RS07030	sarA expression modulator MsaC
SAUSA300_1295	cspA	-0.190676831	0.348378047	SAUSA300_RS07035	cold shock protein CspA
SAUSA300_1296	msaA	0.215569164	0.528850079	SAUSA300_RS07045	regulatory protein MsaA
SAUSA300_1297	SAUSA300_1297	1.256039025	5.39E-07	SAUSA300_RS07050	acylphosphatase
SAUSA300_1298	SAUSA300_1298	1.108809106	1.40E-10	SAUSA300_RS07055	5-bromo-4-chloroindolyl phosphate hydrolysis family protein
SAUSA300_1299	SAUSA300_1299	1.047319648	1.40E-10	SAUSA300_RS07060	toxic anion resistance protein
SAUSA300_1300	brnQ	-0.690518681	0.0007972	SAUSA300_RS07075	branched-chain amino acid transport system II carrier protein
SAUSA300_1301	SAUSA300_1301	0.366775025	0.140819799	SAUSA300_RS07080	nitric oxide reductase activation protein NorD
SAUSA300_1302	SAUSA300_1302	0.519360656	0.035160832	SAUSA300_RS07085	MoxR family ATPase
SAUSA300_1303	SAUSA300_1303	0.881931258	0.008510195	SAUSA300_RS07090	DUF6501 family protein
SAUSA300_1304	SAUSA300_1304	1.224793107	1.36E-06	SAUSA300_RS07095	hypothetical protein
SAUSA300_1305	sucB	-0.043976128	0.865418548	SAUSA300_RS07100	dihydrolipoyllysine-residue succinyltransferase
SAUSA300_1306	SAUSA300_1306	-0.249416252	0.395487402	SAUSA300_RS07105	2-oxoglutarate dehydrogenase E1 component
SAUSA300_1307	arlS	-0.643913558	0.000163472	SAUSA300_RS07110	sensor histidine kinase ArlS
SAUSA300_1308	arlR	-0.579490517	0.000778231	SAUSA300_RS07115	response regulator transcription factor ArlR
SAUSA300_1309	tnpA	0.348505521	0.366544642	SAUSA300_RS07130	IS200/IS605 family transposase
SAUSA300_1310	SAUSA300_1310	-0.098966847	0.661379876	SAUSA300_RS07135	phosphatase PAP2 family protein
SAUSA300_1311	SAUSA300_1311	-0.098937591	0.659409616	SAUSA300_RS07140	undecaprenyldiphospho-muramoylpentapeptide beta-N-acetylglucosaminyltransferase
SAUSA300_1312	SAUSA300_1312	0.081402541	0.819163089	SAUSA300_RS07145	GNAT family N-acetyltransferase
SAUSA300_1313	SAUSA300_1313	-0.165979063	0.290278535	SAUSA300_RS07150	S41 family peptidase
SAUSA300_1314	SAUSA300_1314	0.321614583	0.022243403	SAUSA300_RS07160	YozE family protein
SAUSA300_1315	SAUSA300_1315	0.4565474	0.002165354	SAUSA300_RS07165	PTS glucose transporter subunit IIA
SAUSA300_1316	msrB	0.453180687	2.04E-05	SAUSA300_RS07170	peptide-methionine (R)-S-oxide reductase MsrB
SAUSA300_1317	msrA	0.297211324	0.0264039	SAUSA300_RS07175	peptide-methionine (S)-S-oxide reductase MsrA
SAUSA300_1318	fakB2	-0.451704295	0.001363435	SAUSA300_RS07180	fatty acid kinase binding subunit FakB2
SAUSA300_1319	SAUSA300_1319	-0.192364701	0.290749398	SAUSA300_RS07185	dihydrofolate reductase
SAUSA300_1320	SAUSA300_1320	-0.302000908	0.048076564	SAUSA300_RS07190	thymidylate synthase
SAUSA300_1321	SAUSA300_1321	0.504280002	6.78E-05	SAUSA300_RS07195	BrxA/BrxB family bacilliredoxin
SAUSA300_1322	SAUSA300_1322	0.426643695	0.000518724	SAUSA300_RS07200	virulence factor C
SAUSA300_1323	SAUSA300_1323	0.597290604	0.006201345	SAUSA300_RS07205	NifU N-terminal domain-containing protein
SAUSA300_1324	SAUSA300_1324	-0.486852778	0.088558904	SAUSA300_RS07215	queuosine precursor transporter
SAUSA300_1326	SAUSA300_1326	-0.862993166	0.001327117	SAUSA300_RS07230	ribonuclease HI family protein
SAUSA300_1327	ebh	1.000014256	3.00E-11	SAUSA300_RS07235	hyperosmolarity resistance protein Ebh
SAUSA300_1328	norB	-1.902524151	6.48E-08	SAUSA300_RS07240	multidrug efflux MFS transporter NorB
SAUSA300_1329	SAUSA300_1329	-1.641943029	4.77E-06	SAUSA300_RS07245	amino acid permease
SAUSA300_1330	tdcB	-1.427768239	0.000154743	SAUSA300_RS07250	bifunctional threonine ammonia-lyase/L-serine ammonia-lyase TdcB
SAUSA300_1331	ald	-1.397350364	0.000543388	SAUSA300_RS07255	alanine dehydrogenase
SAUSA300_1332	SAUSA300_1332	-0.35525385	0.001168523	SAUSA300_RS07260	5'-3' exonuclease
SAUSA300_1333	SAUSA300_1333	-0.538839061	2.22E-05	SAUSA300_RS07265	dynamin family protein
SAUSA300_1334	SAUSA300_1334	-2.10080105	2.07E-14	SAUSA300_RS07270	PepSY domain-containing protein
SAUSA300_1335	SAUSA300_1335	-0.457113672	0.17259034	SAUSA300_RS07280	DUF4889 domain-containing protein
SAUSA300_1336	SAUSA300_1336	-0.584408172	0.001290107	SAUSA300_RS07285	class I SAM-dependent RNA methyltransferase
SAUSA300_1337	gpsB	-0.047188438	0.792961269	SAUSA300_RS07290	cell division regulator GpsB
SAUSA300_1338	SAUSA300_1338	-0.090777226	0.555577126	SAUSA300_RS07295	DUF1273 domain-containing protein
SAUSA300_1339	SAUSA300_1339	-0.173432697	0.352016442	SAUSA300_RS07300	YppE family protein
SAUSA300_1340	recU	0.174154641	0.369455348	SAUSA300_RS07310	Holliday junction resolvase RecU
SAUSA300_1341	SAUSA300_1341	0.238506774	0.143581187	SAUSA300_RS07315	penicillin-binding protein
SAUSA300_1342	SAUSA300_1342	0.095960906	0.588837937	SAUSA300_RS07320	hypothetical protein
SAUSA300_1343	nth	-0.008161277	0.977416602	SAUSA300_RS07325	endonuclease III
SAUSA300_1344	SAUSA300_1344	0.189662483	0.062258629	SAUSA300_RS07330	DnaD domain-containing protein
SAUSA300_1345	asnS	0.081302033	0.640011505	SAUSA300_RS07335	asparagine--tRNA ligase
SAUSA300_1346	SAUSA300_1346	-0.617049918	0.000204221	SAUSA300_RS07340	ATP-dependent helicase DinG
SAUSA300_1347	SAUSA300_1347	-0.384545564	0.002513724	SAUSA300_RS07345	biotin--[acetyl-CoA-carboxylase] ligase
SAUSA300_1348	SAUSA300_1348	-0.222927872	0.148904884	SAUSA300_RS07350	CCA tRNA nucleotidyltransferase
SAUSA300_1349	bshA	-0.06040172	0.690272575	SAUSA300_RS07355	N-acetyl-alpha-D-glucosaminyl L-malate synthase BshA
SAUSA300_1350	SAUSA300_1350	0.432752536	0.054946828	SAUSA300_RS07360	nucleotide pyrophosphohydrolase
SAUSA300_1351	SAUSA300_1351	1.046471055	8.64E-07	SAUSA300_RS07365	zinc metallopeptidase
SAUSA300_1352	SAUSA300_1352	-0.011822377	0.958268176	SAUSA300_RS07370	DUF1405 domain-containing protein
SAUSA300_1353	SAUSA300_1353	-0.208258793	0.418017118	SAUSA300_RS07375	YpiB family protein
SAUSA300_1354	SAUSA300_1354	-0.0247304	0.888418736	SAUSA300_RS07380	hypothetical protein
SAUSA300_1355	aroA	-0.140765028	0.440163677	SAUSA300_RS07385	3-phosphoshikimate 1-carboxyvinyltransferase
SAUSA300_1356	SAUSA300_1356	-0.562878736	0.004990911	SAUSA300_RS07390	3-dehydroquinate synthase
SAUSA300_1357	aroC	-0.308174409	0.107320906	SAUSA300_RS07395	chorismate synthase
SAUSA300_1358	ndk	-1.693984611	1.85E-14	SAUSA300_RS07405	nucleoside-diphosphate kinase
SAUSA300_1359	SAUSA300_1359	-0.807960389	7.20E-09	SAUSA300_RS07410	polyprenyl synthetase family protein
SAUSA300_1360	SAUSA300_1360	-0.490832233	0.003737247	SAUSA300_RS07415	demethylmenaquinone methyltransferase
SAUSA300_1361	SAUSA300_1361	-0.480258767	0.014601061	SAUSA300_RS07420	heptaprenyl diphosphate synthase component 1
SAUSA300_1362	SAUSA300_1362	0.74770711	4.82E-07	SAUSA300_RS07430	HU family DNA-binding protein
SAUSA300_1363	SAUSA300_1363	-0.524476567	0.000349573	SAUSA300_RS07435	NAD(P)H-dependent glycerol-3-phosphate dehydrogenase
SAUSA300_1364	der	-0.543103902	0.000665679	SAUSA300_RS07440	ribosome biogenesis GTPase Der
SAUSA300_1365	rpsA	0.827126739	1.01E-07	SAUSA300_RS07445	30S ribosomal protein S1
SAUSA300_1367	SAUSA300_1367	-0.249881068	0.168901975	SAUSA300_RS07465	(d)CMP kinase
SAUSA300_1368	SAUSA300_1368	-0.732841889	2.60E-05	SAUSA300_RS07470	asparaginase
SAUSA300_1369	SAUSA300_1369	0.138259981	0.519542897	SAUSA300_RS07475	YpdA family putative bacillithiol disulfide reductase
SAUSA300_1370	ebpS	0.554964697	0.003586488	SAUSA300_RS07485	elastin-binding protein EbpS
SAUSA300_1371	SAUSA300_1371	0.610855339	1.97E-07	SAUSA300_RS07490	ATP-dependent DNA helicase
SAUSA300_1372	SAUSA300_1372	0.442379013	0.005736958	SAUSA300_RS07495	helix-turn-helix domain-containing protein
SAUSA300_1373	SAUSA300_1373	0.290350906	0.164371247	SAUSA300_RS07500	ferredoxin
SAUSA300_1374	SAUSA300_1374	-0.151593281	0.447738479	SAUSA300_RS07505	ECF transporter S component
SAUSA300_1375	SAUSA300_1375	-0.60672533	0.105613791	SAUSA300_RS07510	hypothetical protein
SAUSA300_1376	SAUSA300_1376	-0.06128337	0.792608432	SAUSA300_RS07515	DUF1672 domain-containing protein
SAUSA300_1377	SAUSA300_1377	0.137383996	0.853291676	SAUSA300_RS07520	hypothetical protein
SAUSA300_1378	SAUSA300_1378	-0.967905462	0.02620093	SAUSA300_RS07525	DUF1672 domain-containing protein
SAUSA300_1379	SAUSA300_1379	-0.389937963	0.449225036	SAUSA300_RS07530	DUF1672 domain-containing protein
SAUSA300_1380	SAUSA300_1380	-1.424041067	0.156639265	SAUSA300_RS07535	hypothetical protein
SAUSA300_1381	lukF-PV	-0.400364711	0.020756694	SAUSA300_RS07540	Panton-Valentine bi-component leukocidin subunit F
SAUSA300_1382	lukS-PV	-0.853447078	0.000100721	SAUSA300_RS07545	Panton-Valentine bi-component leukocidin subunit S
SAUSA300_1383	SAUSA300_1383	0.58402289	0.279812458	SAUSA300_RS07550	N-acetylmuramoyl-L-alanine amidase
SAUSA300_1384	SAUSA300_1384	-1.345977023	0.479923261	SAUSA300_RS07555	phage holin
SAUSA300_1385	SAUSA300_1385	0.405101919	0.471561367	SAUSA300_RS07560	DUF2951 domain-containing protein
SAUSA300_1386	SAUSA300_1386	0.583225914	0.297735288	SAUSA300_RS07565	XkdX family protein
SAUSA300_1387	SAUSA300_1387	0.104504304	0.924714124	SAUSA300_RS07570	DUF2977 domain-containing protein
SAUSA300_1388	SAUSA300_1388	0.032614764	0.947478901	SAUSA300_RS07575	BppU family phage baseplate upper protein
SAUSA300_1389	SAUSA300_1389	0.337252788	0.269613743	SAUSA300_RS07580	minor structural protein
SAUSA300_1390	SAUSA300_1390	0.753104916	0.517284217	SAUSA300_RS07585	hypothetical protein
SAUSA300_1391	SAUSA300_1391	0.251013215	0.477932214	SAUSA300_RS07590	phage tail protein
SAUSA300_1392	SAUSA300_1392	0.696160631	0.043674909	SAUSA300_RS07595	phage tail family protein
SAUSA300_1393	SAUSA300_1393	0.809291064	2.38E-05	SAUSA300_RS07600	phage tail tape measure protein
SAUSA300_1394	SAUSA300_1394	0.383415738	0.596146962	SAUSA300_RS07605	hypothetical protein
SAUSA300_1395	SAUSA300_1395	0.893326772	0.339290074	SAUSA300_RS07610	hypothetical protein
SAUSA300_1396	SAUSA300_1396	0.424086559	0.16283041	SAUSA300_RS07615	Ig-like domain-containing protein
SAUSA300_1397	SAUSA300_1397	0.600766492	0.049994776	SAUSA300_RS07620	tail protein
SAUSA300_1398	SAUSA300_1398	0.267031361	0.609185698	SAUSA300_RS07630	hypothetical protein
SAUSA300_1399	SAUSA300_1399	0.150577055	0.886746366	SAUSA300_RS07635	hypothetical protein
SAUSA300_1400	SAUSA300_1400	0.345654709	0.625199769	SAUSA300_RS07640	head-tail connector protein
SAUSA300_1401	SAUSA300_1401	0.467839296	0.082715021	SAUSA300_RS07645	phage major capsid protein
SAUSA300_1402	SAUSA300_1402	0.775020526	0.060578131	SAUSA300_RS07650	Clp protease ClpP
SAUSA300_1403	SAUSA300_1403	0.713289588	0.006645846	SAUSA300_RS07655	phage portal protein
SAUSA300_1404	SAUSA300_1404	0.375584222	0.297083417	SAUSA300_RS07660	terminase large subunit
SAUSA300_1405	SAUSA300_1405	1.245867183	0.305017577	SAUSA300_RS07665	P27 family phage terminase small subunit
SAUSA300_1406	SAUSA300_1406	0.84123791	0.580447811	SAUSA300_RS07670	HNH endonuclease
SAUSA300_1407	SAUSA300_1407	1.029049622	0.000501342	SAUSA300_RS07675	transcriptional regulator
SAUSA300_1408	SAUSA300_1408	0.878219643	0.002433104	SAUSA300_RS07680	DEAD/DEAH box helicase
SAUSA300_1409	SAUSA300_1409	1.099384792	0.004115478	SAUSA300_RS07685	VRR-NUC domain-containing protein
SAUSA300_1410	SAUSA300_1410	1.014083236	7.21E-05	SAUSA300_RS07695	virulence-associated E family protein
SAUSA300_1411	SAUSA300_1411	0.966127813	0.062258629	SAUSA300_RS07700	DUF1514 family protein
SAUSA300_1412	SAUSA300_1412	0.936640281	0.0838078	SAUSA300_RS07705	transcriptional activator RinB
SAUSA300_1413	SAUSA300_1413	1.487073468	2.40E-06	SAUSA300_RS07710	hypothetical protein
SAUSA300_1414	SAUSA300_1414	1.190629593	0.121722905	SAUSA300_RS07715	hypothetical protein
SAUSA300_1415	SAUSA300_1415	1.376811007	0.002297281	SAUSA300_RS07720	hypothetical protein
SAUSA300_1416	SAUSA300_1416	1.532335825	0.004376886	SAUSA300_RS07725	DUF1381 domain-containing protein
SAUSA300_1417	SAUSA300_1417	1.504329079	7.65E-05	SAUSA300_RS07730	dUTP diphosphatase
SAUSA300_1418	SAUSA300_1418	1.053787913	0.015692887	SAUSA300_RS07735	DUF1024 family protein
SAUSA300_1419	SAUSA300_1419	1.595836132	2.24E-05	SAUSA300_RS07740	hypothetical protein
SAUSA300_1420	SAUSA300_1420	1.312927785	0.001357652	SAUSA300_RS07750	DUF3310 domain-containing protein
SAUSA300_1421	SAUSA300_1421	1.469936556	0.000416926	SAUSA300_RS07755	PVL family protein
SAUSA300_1422	SAUSA300_1422	1.515155718	0.05662782	SAUSA300_RS07760	DUF3113 family protein
SAUSA300_1423	SAUSA300_1423	1.574872394	2.98E-06	SAUSA300_RS07765	DNA polymerase
SAUSA300_1424	SAUSA300_1424	1.241176498	1.15E-05	SAUSA300_RS07770	DUF2815 family protein
SAUSA300_1425	SAUSA300_1425	1.312110135	0.000152234	SAUSA300_RS07775	DUF2800 domain-containing protein
SAUSA300_1426	SAUSA300_1426	0.995828832	0.030544219	SAUSA300_RS07780	hypothetical protein
SAUSA300_1427	SAUSA300_1427	1.271029906	0.00068066	SAUSA300_RS07785	DUF1108 family protein
SAUSA300_1428	SAUSA300_1428	1.564806287	6.87E-06	SAUSA300_RS07795	hypothetical protein
SAUSA300_1430	SAUSA300_1430	1.07871903	0.05896982	SAUSA300_RS07805	helix-turn-helix domain-containing protein
SAUSA300_1431	SAUSA300_1431	1.105041266	0.006071459	SAUSA300_RS07810	hypothetical protein
SAUSA300_1432	SAUSA300_1432	-0.99075932	0.286750428	SAUSA300_RS07815	hypothetical protein
SAUSA300_1433	SAUSA300_1433	1.332771946	0.000230584	SAUSA300_RS07820	helix-turn-helix domain-containing protein
SAUSA300_1434	SAUSA300_1434	-0.261433584	0.421100967	SAUSA300_RS07825	helix-turn-helix domain-containing protein
SAUSA300_1435	SAUSA300_1435	-0.401828161	0.176808223	SAUSA300_RS07830	hypothetical protein
SAUSA300_1436	SAUSA300_1436	-0.495596599	0.083697067	SAUSA300_RS07835	hypothetical protein
SAUSA300_1437	SAUSA300_1437	0.837781129	0.000349314	SAUSA300_RS07850	hypothetical protein
SAUSA300_1438	SAUSA300_1438	0.304969019	0.269656818	SAUSA300_RS07855	site-specific integrase
SAUSA300_1440	SAUSA300_1440	-0.294868025	0.413223151	SAUSA300_RS07865	DUF1672 domain-containing protein
SAUSA300_1441	srrB	-0.390640576	0.000429805	SAUSA300_RS07870	two-component system sensor histidine kinase SrrB
SAUSA300_1442	srrA	-0.482199259	0.056705991	SAUSA300_RS07875	two-component system response regulator SrrA
SAUSA300_1443	SAUSA300_1443	-0.115005013	0.593944839	SAUSA300_RS07880	rRNA pseudouridine synthase
SAUSA300_1444	scpB	0.068962782	0.690028933	SAUSA300_RS07885	SMC-Scp complex subunit ScpB
SAUSA300_1445	SAUSA300_1445	-0.201621836	0.193280278	SAUSA300_RS07890	segregation/condensation protein A
SAUSA300_1446	SAUSA300_1446	0.184779185	0.583081436	SAUSA300_RS07895	DUF309 domain-containing protein
SAUSA300_1447	xerD	-0.989330808	2.94E-08	SAUSA300_RS07900	site-specific tyrosine recombinase XerD
SAUSA300_1448	SAUSA300_1448	-0.545887225	0.013911355	SAUSA300_RS07905	transcriptional repressor
SAUSA300_1449	SAUSA300_1449	0.266756737	0.260118901	SAUSA300_RS07910	NUDIX hydrolase
SAUSA300_1450	SAUSA300_1450	0.559065253	0.00054752	SAUSA300_RS07915	aldo/keto reductase
SAUSA300_1451	SAUSA300_1451	0.144307385	0.569519285	SAUSA300_RS07925	SDR family oxidoreductase
SAUSA300_1452	proC	0.103026219	0.664088283	SAUSA300_RS07930	pyrroline-5-carboxylate reductase
SAUSA300_1453	rnz	-1.180397643	6.11E-09	SAUSA300_RS07935	ribonuclease Z
SAUSA300_1454	SAUSA300_1454	-0.035403303	0.863751604	SAUSA300_RS07940	glucose-6-phosphate dehydrogenase
SAUSA300_1455	SAUSA300_1455	0.054282198	0.756375382	SAUSA300_RS07945	AraC family transcriptional regulator
SAUSA300_1456	SAUSA300_1456	-0.241749732	0.327024684	SAUSA300_RS07950	alpha-glucosidase
SAUSA300_1457	SAUSA300_1457	-0.696852315	0.003737247	SAUSA300_RS07955	LacI family DNA-binding transcriptional regulator
SAUSA300_1458	SAUSA300_1458	0.364451283	0.233291307	SAUSA300_RS07965	VOC family protein
SAUSA300_1459	gndA	0.044209979	0.70716172	SAUSA300_RS07970	NADP-dependent phosphogluconate dehydrogenase
SAUSA300_1460	SAUSA300_1460	0.197396893	0.264267073	SAUSA300_RS07975	tripeptidase T
SAUSA300_1461	prli42	-1.535504746	7.43E-05	SAUSA300_RS07980	stressosome-associated protein Prli42
SAUSA300_1462	SAUSA300_1462	-0.600472657	0.004884201	SAUSA300_RS07985	aromatic acid exporter family protein
SAUSA300_1463	SAUSA300_1463	-0.171209156	0.485955275	SAUSA300_RS07990	BrxA/BrxB family bacilliredoxin
SAUSA300_1464	SAUSA300_1464	0.672135894	0.000481023	SAUSA300_RS07995	2-oxo acid dehydrogenase subunit E2
SAUSA300_1465	SAUSA300_1465	0.721162992	0.000185698	SAUSA300_RS08000	alpha-ketoacid dehydrogenase subunit beta
SAUSA300_1466	SAUSA300_1466	0.85585209	2.30E-06	SAUSA300_RS08005	thiamine pyrophosphate-dependent dehydrogenase E1 component subunit alpha
SAUSA300_1467	lpdA	0.617967803	0.002789768	SAUSA300_RS08010	dihydrolipoyl dehydrogenase
SAUSA300_1468	recN	0.307803858	0.073670203	SAUSA300_RS08015	DNA repair protein RecN
SAUSA300_1469	argR	0.462188414	0.01372633	SAUSA300_RS08020	transcriptional regulator ArgR
SAUSA300_1470	SAUSA300_1470	-0.534172601	0.011048302	SAUSA300_RS08025	polyprenyl synthetase family protein
SAUSA300_1471	SAUSA300_1471	-0.510839055	0.058026291	SAUSA300_RS08030	exodeoxyribonuclease VII small subunit
SAUSA300_1472	SAUSA300_1472	-0.316366269	0.041738338	SAUSA300_RS08035	exodeoxyribonuclease VII large subunit
SAUSA300_1473	nusB	0.014029682	0.949092588	SAUSA300_RS08040	transcription antitermination factor NusB
SAUSA300_1474	SAUSA300_1474	0.067352843	0.752368746	SAUSA300_RS08045	Asp23/Gls24 family envelope stress response protein
SAUSA300_1475	accC	-0.368948871	0.038172521	SAUSA300_RS08050	acetyl-CoA carboxylase biotin carboxylase subunit
SAUSA300_1476	accB	-0.671893197	0.001401182	SAUSA300_RS08055	acetyl-CoA carboxylase biotin carboxyl carrier protein
SAUSA300_1478	SAUSA300_1478	0.612232002	0.003886209	SAUSA300_RS08070	cystatin-like fold lipoprotein
SAUSA300_1479	SAUSA300_1479	1.506100363	2.04E-05	SAUSA300_RS08075	hypothetical protein
SAUSA300_1480	SAUSA300_1480	1.89700825	6.91E-10	SAUSA300_RS08080	CHAP domain-containing protein
SAUSA300_1481	SAUSA300_1481	0.983330404	3.34E-08	SAUSA300_RS08085	membrane protein
SAUSA300_1482	SAUSA300_1482	0.048324933	0.921110693	SAUSA300_RS08090	cell division protein FtsK
SAUSA300_1483	SAUSA300_1483	0.073120591	0.780293997	SAUSA300_RS08095	ATP-binding protein
SAUSA300_1484	SAUSA300_1484	0.539635806	0.054214779	SAUSA300_RS08100	hypothetical protein
SAUSA300_1485	SAUSA300_1485	0.569530797	0.076422021	SAUSA300_RS08105	hypothetical protein
SAUSA300_1486	SAUSA300_1486	0.182804199	0.598690767	SAUSA300_RS08110	conjugal transfer protein
SAUSA300_1487	SAUSA300_1487	0.546965235	0.032106886	SAUSA300_RS08115	replication initiation factor domain-containing protein
SAUSA300_1488	SAUSA300_1488	0.542499846	0.09516089	SAUSA300_RS08120	hypothetical protein
SAUSA300_1489	SAUSA300_1489	0.289027236	0.481538614	SAUSA300_RS08125	DUF961 family protein
SAUSA300_1490	efp	-0.363461301	0.219799426	SAUSA300_RS08135	elongation factor P
SAUSA300_1491	SAUSA300_1491	-0.075254257	0.578401601	SAUSA300_RS08140	aminopeptidase P family protein
SAUSA300_1492	SAUSA300_1492	0.147634437	0.433624094	SAUSA300_RS08145	hypothetical protein
SAUSA300_1493	SAUSA300_1493	-0.203937591	0.650046267	SAUSA300_RS08150	membrane protein
SAUSA300_1494	SAUSA300_1494	0.043783066	0.815088554	SAUSA300_RS08155	lipoate--protein ligase family protein
SAUSA300_1495	SAUSA300_1495	0.187655756	0.494661679	SAUSA300_RS08160	rhodanese-like domain-containing protein
SAUSA300_1496	gcvPB	-0.093355127	0.548137669	SAUSA300_RS08165	aminomethyl-transferring glycine dehydrogenase subunit GcvPB
SAUSA300_1497	gcvPA	-0.077965333	0.738092674	SAUSA300_RS08170	aminomethyl-transferring glycine dehydrogenase subunit GcvPA
SAUSA300_1498	gcvT	0.145625982	0.471266754	SAUSA300_RS08175	glycine cleavage system aminomethyltransferase GcvT
SAUSA300_1499	SAUSA300_1499	-0.137684878	0.568373203	SAUSA300_RS08180	shikimate kinase
SAUSA300_1500	SAUSA300_1500	0.234117377	0.625199769	SAUSA300_RS08190	prepilin-type N-terminal cleavage/methylation domain-containing protein
SAUSA300_1501	SAUSA300_1501	-0.221931192	0.694972426	SAUSA300_RS08200	type II secretion system GspH family protein
SAUSA300_1502	SAUSA300_1502	-0.195530672	0.771955054	SAUSA300_RS08205	prepilin-type N-terminal cleavage/methylation domain-containing protein
SAUSA300_1503	SAUSA300_1503	0.151238007	0.828463006	SAUSA300_RS08210	type II secretion system F family protein
SAUSA300_1504	SAUSA300_1504	-0.075898009	0.891039019	SAUSA300_RS08215	GspE/PulE family protein
SAUSA300_1505	SAUSA300_1505	-0.199372335	0.330744048	SAUSA300_RS08220	MBL fold metallo-hydrolase
SAUSA300_1506	SAUSA300_1506	-0.086882239	0.671741222	SAUSA300_RS08225	MTH1187 family thiamine-binding protein
SAUSA300_1507	SAUSA300_1507	-0.104073971	0.564666501	SAUSA300_RS08230	ROK family glucokinase
SAUSA300_1508	SAUSA300_1508	0.055285839	0.859410933	SAUSA300_RS08235	YqgQ family protein
SAUSA300_1509	SAUSA300_1509	-0.391582245	0.030635681	SAUSA300_RS08240	rhomboid family intramembrane serine protease
SAUSA300_1510	SAUSA300_1510	-0.588049043	0.002557127	SAUSA300_RS08245	5-formyltetrahydrofolate cyclo-ligase
SAUSA300_1511	rpmG	-0.704922414	0.089742085	SAUSA300_RS08250	50S ribosomal protein L33
SAUSA300_1512	SAUSA300_1512	-0.223431144	0.16734063	SAUSA300_RS08255	penicillin-binding protein 2
SAUSA300_1513	SAUSA300_1513	0.561453953	0.0442378	SAUSA300_RS08260	superoxide dismutase
SAUSA300_1514	SAUSA300_1514	-0.320723999	0.378356666	SAUSA300_RS08265	transcriptional repressor
SAUSA300_1515	SAUSA300_1515	0.165854972	0.361651842	SAUSA300_RS08270	metal ABC transporter permease
SAUSA300_1516	SAUSA300_1516	0.043747856	0.855196694	SAUSA300_RS08275	metal ABC transporter ATP-binding protein
SAUSA300_1517	SAUSA300_1517	-0.025732117	0.915047814	SAUSA300_RS08280	deoxyribonuclease IV
SAUSA300_1518	SAUSA300_1518	-0.029928615	0.886746366	SAUSA300_RS08285	DEAD/DEAH box helicase
SAUSA300_1519	SAUSA300_1519	1.198079019	5.39E-07	SAUSA300_RS08290	Nif3-like dinuclear metal center hexameric protein
SAUSA300_1520	SAUSA300_1520	1.195917712	7.47E-08	SAUSA300_RS08295	tRNA (adenine(22)-N(1))-methyltransferase TrmK
SAUSA300_1521	rpoD	0.880592465	5.30E-05	SAUSA300_RS08300	RNA polymerase sigma factor RpoD
SAUSA300_1522	SAUSA300_1522	1.028489012	9.22E-11	SAUSA300_RS08305	DNA primase
SAUSA300_1523	SAUSA300_1523	0.394313249	0.005725685	SAUSA300_RS08310	kinase/pyrophosphorylase
SAUSA300_1524	SAUSA300_1524	0.464434693	0.000600104	SAUSA300_RS08315	helix-turn-helix transcriptional regulator
SAUSA300_1525	SAUSA300_1525	1.015517993	0.000160105	SAUSA300_RS08320	glycine--tRNA ligase
SAUSA300_1526	recO	-0.146784045	0.420594907	SAUSA300_RS08325	DNA repair protein RecO
SAUSA300_1527	era	-0.014127818	0.949889221	SAUSA300_RS08330	GTPase Era
SAUSA300_1528	cdd	0.003941495	0.989485913	SAUSA300_RS08335	cytidine deaminase
SAUSA300_1529	SAUSA300_1529	0.220325285	0.351091244	SAUSA300_RS08340	diacylglycerol kinase
SAUSA300_1530	ybeY	0.177984816	0.476115304	SAUSA300_RS08345	rRNA maturation RNase YbeY
SAUSA300_1531	SAUSA300_1531	0.216134426	0.21126449	SAUSA300_RS08350	PhoH family protein
SAUSA300_1532	SAUSA300_1532	1.28065938	2.31E-09	SAUSA300_RS08355	hypothetical protein
SAUSA300_1533	floA	1.51498964	4.80E-10	SAUSA300_RS08360	flotillin-like protein FloA
SAUSA300_1534	SAUSA300_1534	1.47953471	3.00E-10	SAUSA300_RS08365	hypothetical protein
SAUSA300_1535	SAUSA300_1535	0.500185406	0.006750207	SAUSA300_RS08370	30S ribosomal protein S21
SAUSA300_1536	mtaB	0.096836603	0.564666501	SAUSA300_RS08375	tRNA (N(6)-L-threonylcarbamoyladenosine(37)-C(2))-methylthiotransferase MtaB
SAUSA300_1537	SAUSA300_1537	0.169233008	0.515276111	SAUSA300_RS08380	16S rRNA (uracil(1498)-N(3))-methyltransferase
SAUSA300_1538	prmA	0.788214199	0.002189974	SAUSA300_RS08385	50S ribosomal protein L11 methyltransferase
SAUSA300_1539	dnaJ	1.197774108	1.32E-05	SAUSA300_RS08390	molecular chaperone DnaJ
SAUSA300_1540	dnaK	1.36741757	6.50E-08	SAUSA300_RS08395	molecular chaperone DnaK
SAUSA300_1541	grpE	1.331677106	5.76E-08	SAUSA300_RS08400	nucleotide exchange factor GrpE
SAUSA300_1542	hrcA	1.399832336	2.50E-08	SAUSA300_RS08405	heat-inducible transcriptional repressor HrcA
SAUSA300_1543	SAUSA300_1543	-0.437949321	0.007158719	SAUSA300_RS08410	radical SAM family heme chaperone HemW
SAUSA300_1544	lepA	-0.767058998	5.08E-08	SAUSA300_RS08420	translation elongation factor 4
SAUSA300_1545	SAUSA300_1545	-0.713629621	0.000487845	SAUSA300_RS08425	30S ribosomal protein S20
SAUSA300_1546	holA	-0.087039871	0.664088283	SAUSA300_RS08430	DNA polymerase III subunit delta
SAUSA300_1547	SAUSA300_1547	0.21294956	0.293952512	SAUSA300_RS08435	DNA internalization-related competence protein ComEC/Rec2
SAUSA300_1548	SAUSA300_1548	0.156490294	0.290610046	SAUSA300_RS08440	ComE operon protein 2
SAUSA300_1549	SAUSA300_1549	0.005269689	0.982703636	SAUSA300_RS08445	ComEA family DNA-binding protein
SAUSA300_1550	SAUSA300_1550	-0.148526532	0.545943639	SAUSA300_RS08450	class I SAM-dependent methyltransferase
SAUSA300_1551	rsfS	0.047010094	0.740341917	SAUSA300_RS08455	ribosome silencing factor
SAUSA300_1552	yqeK	0.151956943	0.326216652	SAUSA300_RS08460	bis(5'-nucleosyl)-tetraphosphatase (symmetrical) YqeK
SAUSA300_1553	nadD	-0.151839502	0.638627744	SAUSA300_RS08465	nicotinate (nicotinamide) nucleotide adenylyltransferase
SAUSA300_1554	yhbY	-0.647904398	0.026858933	SAUSA300_RS08470	ribosome assembly RNA-binding protein YhbY
SAUSA300_1555	aroE	-0.173064188	0.274168724	SAUSA300_RS08475	shikimate dehydrogenase
SAUSA300_1556	yqeH	0.012596652	0.94908986	SAUSA300_RS08480	ribosome biogenesis GTPase YqeH
SAUSA300_1557	SAUSA300_1557	0.345020999	0.175970375	SAUSA300_RS08485	YqeG family HAD IIIA-type phosphatase
SAUSA300_1558	mtnN	0.077250424	0.669455951	SAUSA300_RS08490	5'-methylthioadenosine/S-adenosylhomocysteine nucleosidase
SAUSA300_1559	SAUSA300_1559	0.428040004	0.117843314	SAUSA300_RS08505	staphylococcal enterotoxin type 26
SAUSA300_1560	SAUSA300_1560	-0.312420914	0.0558981	SAUSA300_RS08510	Fic family protein
SAUSA300_1561	SAUSA300_1561	0.041166931	0.887464859	SAUSA300_RS08515	divalent metal cation transporter
SAUSA300_1562	pxpA	0.161115062	0.611364198	SAUSA300_RS08520	5-oxoprolinase subunit PxpA
SAUSA300_1563	SAUSA300_1563	0.411502295	0.050831546	SAUSA300_RS08525	acetyl-CoA carboxylase biotin carboxylase subunit
SAUSA300_1564	SAUSA300_1564	0.204033617	0.490172058	SAUSA300_RS08530	acetyl-CoA carboxylase biotin carboxyl carrier protein subunit
SAUSA300_1565	SAUSA300_1565	-0.30750794	0.147184611	SAUSA300_RS08535	biotin-dependent carboxyltransferase family protein
SAUSA300_1566	pxpB	-0.181367052	0.459393412	SAUSA300_RS08540	5-oxoprolinase subunit PxpB
SAUSA300_1567	greA	0.278033038	0.111612041	SAUSA300_RS08545	transcription elongation factor GreA
SAUSA300_1568	udk	0.226042296	0.206396495	SAUSA300_RS08550	uridine kinase
SAUSA300_1569	SAUSA300_1569	0.064367647	0.791796364	SAUSA300_RS08555	U32 family peptidase
SAUSA300_1570	SAUSA300_1570	0.180434008	0.276950717	SAUSA300_RS08560	U32 family peptidase
SAUSA300_1571	SAUSA300_1571	0.017864716	0.921624604	SAUSA300_RS08565	O-methyltransferase
SAUSA300_1572	SAUSA300_1572	0.264911512	0.43711623	SAUSA300_RS08570	DUF1292 domain-containing protein
SAUSA300_1573	ruvX	0.328382383	0.047112946	SAUSA300_RS08575	Holliday junction resolvase RuvX
SAUSA300_1574	SAUSA300_1574	0.116377322	0.57466309	SAUSA300_RS08580	IreB family regulatory phosphoprotein
SAUSA300_1575	alaS	-1.152824118	1.29E-12	SAUSA300_RS08585	alanine--tRNA ligase
SAUSA300_1576	SAUSA300_1576	-0.279144611	0.028943706	SAUSA300_RS08590	ATP-dependent RecD-like DNA helicase
SAUSA300_1577	SAUSA300_1577	-0.51977781	0.005395471	SAUSA300_RS08595	tetratricopeptide repeat protein
SAUSA300_1578	mnmA	0.142515653	0.446748698	SAUSA300_RS08600	tRNA 2-thiouridine(34) synthase MnmA
SAUSA300_1579	SAUSA300_1579	0.127588175	0.460167734	SAUSA300_RS08605	cysteine desulfurase
SAUSA300_1580	SAUSA300_1580	0.577129136	0.004606027	SAUSA300_RS08610	LLM class flavin-dependent oxidoreductase
SAUSA300_1581	SAUSA300_1581	2.479704614	1.68E-18	SAUSA300_RS08615	hypothetical protein
SAUSA300_1582	SAUSA300_1582	2.859560516	6.92E-17	SAUSA300_RS08620	CsbD family protein
SAUSA300_1583	SAUSA300_1583	0.061337648	0.727537461	SAUSA300_RS08625	Rrf2 family transcriptional regulator
SAUSA300_1584	SAUSA300_1584	-0.206830841	0.191255976	SAUSA300_RS08630	replication-associated recombination protein A
SAUSA300_1585	SAUSA300_1585	-0.057897645	0.753243261	SAUSA300_RS08635	tRNA threonylcarbamoyladenosine dehydratase
SAUSA300_1586	aspS	-0.819597706	1.71E-11	SAUSA300_RS08645	aspartate--tRNA ligase
SAUSA300_1587	SAUSA300_1587	-0.904941736	1.64E-06	SAUSA300_RS08650	histidine--tRNA ligase
SAUSA300_1588	SAUSA300_1588	0.334217809	0.01820139	SAUSA300_RS08655	N-acetylmuramoyl-L-alanine amidase
SAUSA300_1589	SAUSA300_1589	0.520867085	0.002323479	SAUSA300_RS08660	D-tyrosyl-tRNA(Tyr) deacylase
SAUSA300_1590	SAUSA300_1590	0.139529351	0.218448347	SAUSA300_RS08665	bifunctional (p)ppGpp synthetase/guanosine-3'
SAUSA300_1591	SAUSA300_1591	0.406808077	0.067958397	SAUSA300_RS08670	adenine phosphoribosyltransferase
SAUSA300_1592	recJ	0.184382612	0.318892721	SAUSA300_RS08675	single-stranded-DNA-specific exonuclease RecJ
SAUSA300_1593	secDF	-0.471358955	0.000307686	SAUSA300_RS08680	protein translocase subunit SecDF
SAUSA300_1594	yajC	-0.507565618	0.224226806	SAUSA300_RS08685	preprotein translocase subunit YajC
SAUSA300_1595	tgt	-0.459760149	0.003788502	SAUSA300_RS08690	tRNA guanosine(34) transglycosylase Tgt
SAUSA300_1596	queA	-0.331640364	0.040980625	SAUSA300_RS08695	tRNA preQ1(34) S-adenosylmethionine ribosyltransferase-isomerase QueA
SAUSA300_1597	ruvB	-0.272118818	0.106026982	SAUSA300_RS08700	Holliday junction branch migration DNA helicase RuvB
SAUSA300_1598	ruvA	-0.164133205	0.307365537	SAUSA300_RS08705	Holliday junction branch migration protein RuvA
SAUSA300_1599	SAUSA300_1599	-0.377469973	0.112896216	SAUSA300_RS08710	ACT domain-containing protein
SAUSA300_1600	obgE	-0.074442303	0.689872845	SAUSA300_RS08715	GTPase ObgE
SAUSA300_1601	rpmA	0.0046564	0.980281651	SAUSA300_RS08720	50S ribosomal protein L27
SAUSA300_1602	SAUSA300_1602	-0.058825706	0.813205388	SAUSA300_RS08725	ribosomal-processing cysteine protease Prp
SAUSA300_1603	rplU	-0.026570502	0.911383102	SAUSA300_RS08730	50S ribosomal protein L21
SAUSA300_1604	mreD	0.065090383	0.758692111	SAUSA300_RS08735	rod shape-determining protein MreD
SAUSA300_1605	mreC	0.267737852	0.085342747	SAUSA300_RS08740	rod shape-determining protein MreC
SAUSA300_1606	SAUSA300_1606	0.876122496	5.28E-07	SAUSA300_RS08750	DUF4930 family protein
SAUSA300_1607	SAUSA300_1607	-0.404504901	0.400251751	SAUSA300_RS08755	hypothetical protein
SAUSA300_1608	radC	0.27651399	0.360241421	SAUSA300_RS08760	DNA repair protein RadC
SAUSA300_1609	SAUSA300_1609	-0.435354542	0.126063405	SAUSA300_RS08765	A24 family peptidase
SAUSA300_1610	SAUSA300_1610	-0.098192429	0.511578406	SAUSA300_RS08775	bifunctional folylpolyglutamate synthase/dihydrofolate synthase
SAUSA300_1611	SAUSA300_1611	-0.103902666	0.583380169	SAUSA300_RS08780	valine--tRNA ligase
SAUSA300_1612	SAUSA300_1612	-0.231170789	0.289198124	SAUSA300_RS08785	DNA-3-methyladenine glycosylase I
SAUSA300_1613	SAUSA300_1613	0.995259744	1.84E-11	SAUSA300_RS08790	AbrB family transcriptional regulator
SAUSA300_1614	hemL	0.301284499	0.104445272	SAUSA300_RS08800	glutamate-1-semialdehyde 2-1-aminomutase
SAUSA300_1615	hemB	0.229451165	0.170934979	SAUSA300_RS08805	porphobilinogen synthase
SAUSA300_1616	SAUSA300_1616	-0.116855833	0.537752385	SAUSA300_RS08810	uroporphyrinogen-III synthase
SAUSA300_1617	hemC	-0.488264249	0.0003946	SAUSA300_RS08815	hydroxymethylbilane synthase
SAUSA300_1618	ccsA	-0.275867534	0.147184611	SAUSA300_RS08820	cytochrome c biogenesis protein
SAUSA300_1619	SAUSA300_1619	-0.138491155	0.24697611	SAUSA300_RS08825	glutamyl-tRNA reductase
SAUSA300_1620	SAUSA300_1620	-0.520661056	0.01263146	SAUSA300_RS08830	ribosome biogenesis GTP-binding protein YihA/YsxC
SAUSA300_1621	clpX	0.03532043	0.919174727	SAUSA300_RS08835	ATP-dependent Clp protease ATP-binding subunit ClpX
SAUSA300_1622	SAUSA300_1622	-0.190712839	0.374560196	SAUSA300_RS08840	trigger factor
SAUSA300_1623	SAUSA300_1623	-0.342569347	0.007105872	SAUSA300_RS08850	hypothetical protein
SAUSA300_1624	SAUSA300_1624	-0.215563937	0.355804457	SAUSA300_RS08855	NUDIX domain-containing protein
SAUSA300_1625	rplT	-0.060090303	0.841452799	SAUSA300_RS08865	50S ribosomal protein L20
SAUSA300_1626	rpmI	-0.131324013	0.655804743	SAUSA300_RS08870	50S ribosomal protein L35
SAUSA300_1627	infC	0.116722043	0.692267638	SAUSA300_RS08875	translation initiation factor IF-3
SAUSA300_1628	SAUSA300_1628	0.136804383	0.419985543	SAUSA300_RS08880	amino acid permease
SAUSA300_1629	thrS	-0.329478625	0.027269104	SAUSA300_RS08885	threonine--tRNA ligase
SAUSA300_1630	dnaI	-0.275185007	0.03245621	SAUSA300_RS08895	primosomal protein DnaI
SAUSA300_1631	SAUSA300_1631	-0.449120784	0.005031588	SAUSA300_RS08900	replication initiation and membrane attachment family protein
SAUSA300_1632	nrdR	-0.032931628	0.909654423	SAUSA300_RS08905	transcriptional regulator NrdR
SAUSA300_1633	gap	0.141424595	0.499710567	SAUSA300_RS08910	type I glyceraldehyde-3-phosphate dehydrogenase
SAUSA300_1634	SAUSA300_1634	0.190544762	0.222561835	SAUSA300_RS08915	dephospho-CoA kinase
SAUSA300_1635	mutM	0.066035347	0.676715791	SAUSA300_RS08920	bifunctional DNA-formamidopyrimidine glycosylase/DNA-(apurinic or apyrimidinic site) lyase
SAUSA300_1636	polA	-0.138904194	0.422027816	SAUSA300_RS08925	DNA polymerase I
SAUSA300_1637	SAUSA300_1637	-0.352931416	0.026243478	SAUSA300_RS08930	hypothetical protein
SAUSA300_1638	SAUSA300_1638	-0.25928519	0.183795257	SAUSA300_RS08935	PAS domain S-box protein
SAUSA300_1639	SAUSA300_1639	0.219977096	0.27519171	SAUSA300_RS08940	response regulator transcription factor
SAUSA300_1640	icd	0.343161613	0.05532436	SAUSA300_RS08950	NADP-dependent isocitrate dehydrogenase
SAUSA300_1641	SAUSA300_1641	0.113106873	0.604004535	SAUSA300_RS08955	citrate synthase
SAUSA300_1642	SAUSA300_1642	-0.428328988	0.009010904	SAUSA300_RS08960	amino acid permease
SAUSA300_1644	pyk	0.127055536	0.659173376	SAUSA300_RS08975	pyruvate kinase
SAUSA300_1645	pfkA	0.241283182	0.202561109	SAUSA300_RS08980	6-phosphofructokinase
SAUSA300_1646	SAUSA300_1646	-0.139607629	0.394621608	SAUSA300_RS08985	acetyl-CoA carboxylase carboxyltransferase subunit alpha
SAUSA300_1647	SAUSA300_1647	-0.075238478	0.564666501	SAUSA300_RS08990	acetyl-CoA carboxylase-carboxyltransferase subunit beta
SAUSA300_1648	SAUSA300_1648	-0.261076379	0.023668681	SAUSA300_RS08995	NAD-dependent malic enzyme 4
SAUSA300_1649	SAUSA300_1649	0.323370632	0.040745452	SAUSA300_RS09000	DNA polymerase III subunit alpha
SAUSA300_1650	pde2	0.321869484	0.012705576	SAUSA300_RS09005	pApA hydrolase Pde2
SAUSA300_1651	SAUSA300_1651	0.287987194	0.030854146	SAUSA300_RS09010	CBS domain-containing protein
SAUSA300_1652	SAUSA300_1652	0.811777917	0.000905578	SAUSA300_RS09015	universal stress protein
SAUSA300_1653	SAUSA300_1653	1.837111484	2.84E-27	SAUSA300_RS09020	metal-dependent hydrolase
SAUSA300_1654	SAUSA300_1654	0.829742395	2.24E-12	SAUSA300_RS09025	Xaa-Pro peptidase family protein
SAUSA300_1655	ald	-0.053297974	0.821724615	SAUSA300_RS09035	alanine dehydrogenase
SAUSA300_1656	SAUSA300_1656	1.613030178	1.65E-11	SAUSA300_RS09040	universal stress protein
SAUSA300_1657	SAUSA300_1657	-0.849430214	3.04E-07	SAUSA300_RS09045	acetate kinase
SAUSA300_1658	SAUSA300_1658	-0.262077102	0.151730752	SAUSA300_RS09050	class I SAM-dependent methyltransferase
SAUSA300_1659	tpx	0.266998618	0.305899843	SAUSA300_RS09055	thiol peroxidase
SAUSA300_1660	SAUSA300_1660	-0.240900165	0.201371702	SAUSA300_RS09060	TSUP family transporter
SAUSA300_1661	thiI	-0.338715239	0.151805708	SAUSA300_RS09065	tRNA 4-thiouridine(8) synthase ThiI
SAUSA300_1662	SAUSA300_1662	-0.187662064	0.42895294	SAUSA300_RS09070	cysteine desulfurase
SAUSA300_1664	ezrA	0.252479786	0.126355886	SAUSA300_RS09080	septation ring formation regulator EzrA
SAUSA300_1665	SAUSA300_1665	0.177147894	0.255855319	SAUSA300_RS09085	GAF domain-containing protein
SAUSA300_1666	rpsD	-0.307244229	0.165690965	SAUSA300_RS09090	30S ribosomal protein S4
SAUSA300_1667	SAUSA300_1667	0.496749615	0.007015294	SAUSA300_RS09100	glycerophosphoryl diester phosphodiesterase
SAUSA300_1668	SAUSA300_1668	0.6405755	0.001503825	SAUSA300_RS09105	OsmC family protein
SAUSA300_1669	SAUSA300_1669	0.770342074	8.98E-07	SAUSA300_RS09110	alanine--glyoxylate aminotransferase family protein
SAUSA300_1670	SAUSA300_1670	0.56684054	0.003886209	SAUSA300_RS09115	phosphoglycerate dehydrogenase
SAUSA300_1671	SAUSA300_1671	0.613314055	0.000203136	SAUSA300_RS09125	HAD family hydrolase
SAUSA300_1672	SAUSA300_1672	-0.696017092	3.68E-05	SAUSA300_RS09130	N-acetylglucosamine-specific PTS transporter subunit IIBC
SAUSA300_1673	SAUSA300_1673	-0.826642731	0.000942219	SAUSA300_RS09135	1-acyl-sn-glycerol-3-phosphate acyltransferase
SAUSA300_1674	SAUSA300_1674	0.195337888	0.298420173	SAUSA300_RS09140	trypsin-like peptidase domain-containing protein
SAUSA300_1675	SAUSA300_1675	-0.585111917	0.002502308	SAUSA300_RS09145	tyrosine--tRNA ligase
SAUSA300_1676	SAUSA300_1676	-0.444214516	0.022627494	SAUSA300_RS09150	penicillin-binding protein
SAUSA300_1677	harA	-0.766064171	0.006874068	SAUSA300_RS09160	haptoglobin-binding heme uptake protein HarA
SAUSA300_1678	SAUSA300_1678	-0.195373087	0.205571415	SAUSA300_RS09165	formate--tetrahydrofolate ligase
SAUSA300_1679	acsA	-0.072198698	0.850913589	SAUSA300_RS09170	acetate--CoA ligase
SAUSA300_1680	SAUSA300_1680	-0.126683752	0.659409616	SAUSA300_RS09175	hypothetical protein
SAUSA300_1681	SAUSA300_1681	-0.221335836	0.415982986	SAUSA300_RS09180	acetoin utilization protein AcuC
SAUSA300_1682	ccpA	0.250835854	0.077041383	SAUSA300_RS09185	catabolite control protein A
SAUSA300_1683	SAUSA300_1683	-0.446314512	0.00419375	SAUSA300_RS09195	bifunctional 3-deoxy-7-phosphoheptulonate synthase/chorismate mutase
SAUSA300_1684	SAUSA300_1684	1.209251732	2.44E-06	SAUSA300_RS09205	membrane protein
SAUSA300_1685	SAUSA300_1685	0.450457811	0.225687273	SAUSA300_RS09210	DUF948 domain-containing protein
SAUSA300_1686	SAUSA300_1686	-0.124364553	0.331408227	SAUSA300_RS09215	UDP-N-acetylmuramate--L-alanine ligase
SAUSA300_1687	SAUSA300_1687	-0.239242014	0.054770213	SAUSA300_RS09220	DNA translocase FtsK
SAUSA300_1688	SAUSA300_1688	0.002175324	0.990444038	SAUSA300_RS09225	DUF4479 domain-containing tRNA-binding protein
SAUSA300_1689	SAUSA300_1689	-0.224888259	0.160182688	SAUSA300_RS09230	DUF1444 domain-containing protein
SAUSA300_1690	SAUSA300_1690	1.050311156	3.34E-07	SAUSA300_RS09235	thioredoxin family protein
SAUSA300_1691	SAUSA300_1691	1.164065065	1.16E-08	SAUSA300_RS09240	M42 family metallopeptidase
SAUSA300_1692	SAUSA300_1692	-0.134004667	0.476721557	SAUSA300_RS09245	PepSY domain-containing protein
SAUSA300_1693	SAUSA300_1693	0.144996904	0.371622145	SAUSA300_RS09250	MBL fold metallo-hydrolase
SAUSA300_1694	trmB	0.147711555	0.454359073	SAUSA300_RS09255	tRNA (guanosine(46)-N7)-methyltransferase TrmB
SAUSA300_1695	SAUSA300_1695	0.07716703	0.683600819	SAUSA300_RS09260	phosphotransferase family protein
SAUSA300_1696	dat	0.097006042	0.575135799	SAUSA300_RS09265	D-amino-acid transaminase
SAUSA300_1697	sapep	-0.217261643	0.269997244	SAUSA300_RS09270	Mn(2+)-dependent dipeptidase Sapep
SAUSA300_1698	SAUSA300_1698	0.536292433	0.004798667	SAUSA300_RS09275	YtxH domain-containing protein
SAUSA300_1699	SAUSA300_1699	-0.281932242	0.093948739	SAUSA300_RS09280	rRNA pseudouridine synthase
SAUSA300_1700	SAUSA300_1700	-0.386051655	0.003788502	SAUSA300_RS09285	polysaccharide biosynthesis protein
SAUSA300_1701	SAUSA300_1701	-0.390066817	0.0558981	SAUSA300_RS09290	NAD(P)/FAD-dependent oxidoreductase
SAUSA300_1702	sasC	0.143589552	0.608662828	SAUSA300_RS09295	LPXTG-anchored repetitive surface protein SasC
SAUSA300_1703	SAUSA300_1703	0.002233112	0.989910841	SAUSA300_RS09300	rhodanese-like domain-containing protein
SAUSA300_1704	SAUSA300_1704	-0.299473688	0.018815994	SAUSA300_RS09305	leucine--tRNA ligase
SAUSA300_1705	SAUSA300_1705	-0.073047658	0.6002346	SAUSA300_RS09310	MFS transporter
SAUSA300_1706	SAUSA300_1706	0.537275307	0.005531649	SAUSA300_RS09315	TIGR01212 family radical SAM protein
SAUSA300_1707	SAUSA300_1707	0.452863162	0.060854953	SAUSA300_RS09320	class I SAM-dependent methyltransferase
SAUSA300_1708	SAUSA300_1708	0.868854112	0.004319984	SAUSA300_RS09325	MarR family transcriptional regulator
SAUSA300_1710	SAUSA300_1710	0.597656087	0.002223051	SAUSA300_RS09340	alpha/beta hydrolase
SAUSA300_1711	SAUSA300_1711	-0.702178172	0.04752627	SAUSA300_RS09350	proline dehydrogenase
SAUSA300_1712	SAUSA300_1712	1.033053846	0.000184992	SAUSA300_RS09355	7-dimethyl-8-ribityllumazine synthase
SAUSA300_1713	ribB	1.114852686	1.47E-07	SAUSA300_RS09360	4-dihydroxy-2-butanone-4-phosphate synthase
SAUSA300_1714	SAUSA300_1714	1.171621107	1.99E-09	SAUSA300_RS09365	riboflavin synthase
SAUSA300_1715	ribD	0.931318158	2.24E-08	SAUSA300_RS09370	bifunctional diaminohydroxyphosphoribosylaminopyrimidine deaminase/5-amino-6-(5-phosphoribosylamino)uracil reductase RibD
SAUSA300_1716	SAUSA300_1716	0.38236614	0.141750616	SAUSA300_RS09375	FAD/NAD(P)-binding domain-containing protein
SAUSA300_1717	SAUSA300_1717	-0.126201265	0.80618589	SAUSA300_RS09380	metalloregulator ArsR/SmtB family transcription factor
SAUSA300_1718	arsB	-0.164561727	0.547149979	SAUSA300_RS09385	arsenite efflux transporter membrane subunit ArsB
SAUSA300_1719	arsC	-0.329617646	0.309600209	SAUSA300_RS09390	arsenate reductase (thioredoxin)
SAUSA300_1720	SAUSA300_1720	0.133447429	0.441564903	SAUSA300_RS09395	N-acetylglucosaminidase
SAUSA300_1721	SAUSA300_1721	0.064114098	0.863725653	SAUSA300_RS09400	hypothetical protein
SAUSA300_1722	sigS	-0.312877499	0.44358643	SAUSA300_RS09405	RNA polymerase sigma factor SigS
SAUSA300_1723	SAUSA300_1723	0.682931995	0.000356363	SAUSA300_RS09415	hypothetical protein
SAUSA300_1724	sdpA	0.345116159	0.127642303	SAUSA300_RS09420	CPBP family intramembrane metalloprotease SdpA
SAUSA300_1725	SAUSA300_1725	0.431742823	0.015460617	SAUSA300_RS09425	transaldolase
SAUSA300_1726	SAUSA300_1726	-0.541249455	0.109395265	SAUSA300_RS09440	CrcB family protein
SAUSA300_1728	SAUSA300_1728	0.329424972	0.113171273	SAUSA300_RS09455	aldo/keto reductase
SAUSA300_1729	SAUSA300_1729	0.270603937	0.202694672	SAUSA300_RS09460	NERD domain-containing protein
SAUSA300_1730	SAUSA300_1730	-1.169940428	1.86E-11	SAUSA300_RS09465	methionine adenosyltransferase
SAUSA300_1731	pckA	0.305917967	0.335353824	SAUSA300_RS09470	phosphoenolpyruvate carboxykinase (ATP)
SAUSA300_1732	tnpA	0.91602404	0.030532862	SAUSA300_RS09475	IS200/IS605 family transposase
SAUSA300_1733	SAUSA300_1733	-0.881738374	3.16E-06	SAUSA300_RS09480	prolyl oligopeptidase family serine peptidase
SAUSA300_1734	ytkD	-0.994544834	2.36E-08	SAUSA300_RS09485	nucleoside triphosphatase YtkD
SAUSA300_1735	menC	-0.246259054	0.073075563	SAUSA300_RS09495	o-succinylbenzoate synthase
SAUSA300_1736	yidD	0.183321001	0.363637137	SAUSA300_RS09490	membrane protein insertion efficiency factor YidD
SAUSA300_1737	menE	-0.390644236	0.002953895	SAUSA300_RS09500	o-succinylbenzoate--CoA ligase
SAUSA300_1738	SAUSA300_1738	-0.463582636	0.15703558	SAUSA300_RS09505	DUF4909 domain-containing protein
SAUSA300_1739	SAUSA300_1739	-0.116783952	0.815247769	SAUSA300_RS09510	excalibur calcium-binding domain-containing protein
SAUSA300_1740	SAUSA300_1740	0.053035911	0.905240353	SAUSA300_RS09515	DUF4352 domain-containing protein
SAUSA300_1742	SAUSA300_1742	-1.639162419	6.45E-05	SAUSA300_RS09520	hypothetical protein
SAUSA300_1743	SAUSA300_1743	-1.298600872	0.00371405	SAUSA300_RS09525	DUF3969 family protein
SAUSA300_1744	SAUSA300_1744	-1.410259357	0.000191777	SAUSA300_RS09530	hypothetical protein
SAUSA300_1745	SAUSA300_1745	-0.128315474	0.698484986	SAUSA300_RS09535	ImmA/IrrE family metallo-endopeptidase
SAUSA300_1746	SAUSA300_1746	0.135691658	0.852400938	SAUSA300_RS09540	hypothetical protein
SAUSA300_1747	SAUSA300_1747	0.69965151	0.000213254	SAUSA300_RS09550	hypothetical protein
SAUSA300_1749	SAUSA300_1749	-0.886987292	7.93E-05	SAUSA300_RS09570	DUF1433 domain-containing protein
SAUSA300_1750	SAUSA300_1750	-0.997480237	2.83E-16	SAUSA300_RS09575	SMEK domain-containing protein
SAUSA300_1751	SAUSA300_1751	-0.195625153	0.215043866	SAUSA300_RS09580	restriction endonuclease subunit S
SAUSA300_1752	SAUSA300_1752	-0.531299013	0.009551434	SAUSA300_RS09585	type I restriction-modification system subunit M
SAUSA300_1753	splF	0.413927821	0.424049069	SAUSA300_RS09595	serine protease SplF
SAUSA300_1754	splE	-0.102765685	0.872696478	SAUSA300_RS09600	serine protease SplE
SAUSA300_1755	splD	0.001015959	0.998672829	SAUSA300_RS09605	serine protease SplD
SAUSA300_1756	splC	-1.052833663	0.072398107	SAUSA300_RS09610	serine protease SplC
SAUSA300_1757	splB	-0.467382556	0.482870026	SAUSA300_RS09615	serine protease SplB
SAUSA300_1758	splA	-1.219763412	0.016884757	SAUSA300_RS09620	serine protease SplA
SAUSA300_1759	SAUSA300_1759	-0.347385382	0.43307935	SAUSA300_RS09630	DUF4888 domain-containing protein
SAUSA300_1760	SAUSA300_1760	2.840922546	1.87E-41	SAUSA300_RS15410	hypothetical protein
SAUSA300_1761	SAUSA300_1761	2.668465376	6.07E-27	SAUSA300_RS09640	lantibiotic immunity ABC transporter MutE/EpiE family permease subunit
SAUSA300_1762	SAUSA300_1762	2.709077843	2.11E-48	SAUSA300_RS09645	lantibiotic protection ABC transporter ATP-binding subunit
SAUSA300_1763	SAUSA300_1763	1.443312858	4.05E-08	SAUSA300_RS09650	S8 family serine peptidase
SAUSA300_1764	SAUSA300_1764	1.265240321	0.002751016	SAUSA300_RS09655	flavoprotein
SAUSA300_1765	SAUSA300_1765	1.151309802	0.000490048	SAUSA300_RS09660	lanthionine synthetase C family protein
SAUSA300_1766	SAUSA300_1766	1.076792504	3.94E-06	SAUSA300_RS09665	lantibiotic dehydratase
SAUSA300_1767	SAUSA300_1767	1.021666561	0.086763016	SAUSA300_RS09670	gallidermin/nisin family lantibiotic
SAUSA300_1768	lukD	-0.225834472	0.638614634	SAUSA300_RS09680	bi-component leukocidin LukED subunit D
SAUSA300_1769	lukE	0.386581314	0.685297028	SAUSA300_RS09685	bi-component leukocidin LukED subunit E
SAUSA300_1770	SAUSA300_1770	0.908519304	0.065165645	SAUSA300_RS09690	hypothetical protein
SAUSA300_1771	SAUSA300_1771	0.284626969	0.05532436	SAUSA300_RS09695	DUF1828 domain-containing protein
SAUSA300_1780	SAUSA300_1780	-0.666242899	0.005489516	SAUSA300_RS09740	alpha/beta hydrolase
SAUSA300_1781	SAUSA300_1781	-0.617752709	0.001189221	SAUSA300_RS09750	protoporphyrinogen oxidase
SAUSA300_1782	hemH	-0.710299172	2.37E-05	SAUSA300_RS09755	ferrochelatase
SAUSA300_1783	hemE	-0.504530113	0.008200493	SAUSA300_RS09760	uroporphyrinogen decarboxylase
SAUSA300_1784	traP	-0.571133385	0.000139814	SAUSA300_RS09770	signal transduction protein TRAP
SAUSA300_1785	SAUSA300_1785	-0.064107928	0.732996283	SAUSA300_RS09775	ABC transporter permease
SAUSA300_1786	SAUSA300_1786	-0.366497524	0.028556357	SAUSA300_RS09780	ABC transporter ATP-binding protein
SAUSA300_1787	SAUSA300_1787	0.086253238	0.579925459	SAUSA300_RS09785	HIT family protein
SAUSA300_1788	SAUSA300_1788	0.842490226	2.56E-05	SAUSA300_RS09790	YtxH domain-containing protein
SAUSA300_1789	SAUSA300_1789	-0.276811692	0.308794748	SAUSA300_RS09795	DUF3267 domain-containing protein
SAUSA300_1790	SAUSA300_1790	0.857116712	4.22E-16	SAUSA300_RS09800	foldase
SAUSA300_1791	yhaM	-0.016236695	0.921248516	SAUSA300_RS09805	3'-5' exoribonuclease YhaM
SAUSA300_1792	SAUSA300_1792	0.079114827	0.639577907	SAUSA300_RS09810	AAA family ATPase
SAUSA300_1793	SAUSA300_1793	-0.309202977	0.07880032	SAUSA300_RS09815	exonuclease SbcCD subunit D
SAUSA300_1794	SAUSA300_1794	-0.373241441	0.703255479	SAUSA300_RS09820	hypothetical protein
SAUSA300_1795	SAUSA300_1795	-0.423712524	0.006196614	SAUSA300_RS09825	YlbF/YmcA family competence regulator
SAUSA300_1796	SAUSA300_1796	0.186011314	0.423454946	SAUSA300_RS09830	DUF445 domain-containing protein
SAUSA300_1797	SAUSA300_1797	-0.969644504	2.66E-08	SAUSA300_RS09835	helix-turn-helix transcriptional regulator
SAUSA300_1798	SAUSA300_1798	0.068944882	0.738092674	SAUSA300_RS09840	response regulator transcription factor
SAUSA300_1799	SAUSA300_1799	0.539013828	0.001000966	SAUSA300_RS09845	GAF domain-containing sensor histidine kinase
SAUSA300_1800	SAUSA300_1800	-0.607847358	3.62E-05	SAUSA300_RS09850	RluA family pseudouridine synthase
SAUSA300_1801	fumC	-0.673629819	0.002066492	SAUSA300_RS09855	class II fumarate hydratase
SAUSA300_1802	SAUSA300_1802	-0.214145364	0.60120887	SAUSA300_RS09860	hypothetical protein
SAUSA300_1803	SAUSA300_1803	1.336008228	3.71E-06	SAUSA300_RS09870	hypothetical protein
SAUSA300_1804	SAUSA300_1804	1.021656756	7.80E-08	SAUSA300_RS09875	glucosamine-6-phosphate isomerase
SAUSA300_1805	trmL	0.047320858	0.857365779	SAUSA300_RS09880	tRNA (uridine(34)/cytosine(34)/5-carboxymethylaminomethyluridine(34)-2'-O)-methyltransferase TrmL
SAUSA300_1806	queG	0.20223574	0.315362779	SAUSA300_RS09885	tRNA epoxyqueuosine(34) reductase QueG
SAUSA300_1807	SAUSA300_1807	-0.312401498	0.397573724	SAUSA300_RS09890	amino acid ABC transporter ATP-binding protein
SAUSA300_1808	SAUSA300_1808	-0.338240189	0.274168724	SAUSA300_RS09895	ABC transporter permease subunit
SAUSA300_1809	SAUSA300_1809	-0.738092239	3.80E-08	SAUSA300_RS09900	PTS transporter subunit IIC
SAUSA300_1810	SAUSA300_1810	-0.875341209	0.021044569	SAUSA300_RS09905	ISL3-like element IS1181 family transposase
SAUSA300_1842	perR	-0.210175701	0.240238193	SAUSA300_RS10060	peroxide-responsive transcriptional repressor PerR
SAUSA300_1843	SAUSA300_1843	0.388874103	0.016058999	SAUSA300_RS10065	phosphoglycerate dehydrogenase
SAUSA300_1844	bcp	0.48508915	0.003843728	SAUSA300_RS10070	thioredoxin-dependent thiol peroxidase
SAUSA300_1845	SAUSA300_1845	0.160246051	0.310717553	SAUSA300_RS10075	glutamate-1-semialdehyde 2 1-aminomutase
SAUSA300_1846	SAUSA300_1846	-0.140567613	0.427619467	SAUSA300_RS10080	aromatic acid exporter family protein
SAUSA300_1847	SAUSA300_1847	-0.154605084	0.593572214	SAUSA300_RS10090	SAV1866 family putative multidrug efflux ABC transporter
SAUSA300_1848	SAUSA300_1848	0.026460599	0.909654423	SAUSA300_RS10095	DUF402 domain-containing protein
SAUSA300_1849	mutY	-0.219050596	0.26022258	SAUSA300_RS10100	A/G-specific adenine glycosylase
SAUSA300_1850	SAUSA300_1850	1.560894541	2.34E-14	SAUSA300_RS10105	metal-dependent hydrolase
SAUSA300_1851	SAUSA300_1851	-0.542377745	5.21E-05	SAUSA300_RS10115	membrane protein
SAUSA300_1852	SAUSA300_1852	-0.390273921	0.010592835	SAUSA300_RS10120	ABC transporter ATP-binding protein
SAUSA300_1853	SAUSA300_1853	-0.15870735	0.516415395	SAUSA300_RS10125	YfhH family protein
SAUSA300_1854	recX	-0.053792419	0.768625212	SAUSA300_RS10130	recombination regulator RecX
SAUSA300_1855	sgtB	0.107637327	0.618038262	SAUSA300_RS10135	monofunctional peptidoglycan glycosyltransferase SgtB
SAUSA300_1856	SAUSA300_1856	2.048143875	4.80E-25	SAUSA300_RS10140	type 1 glutamine amidotransferase
SAUSA300_1857	SAUSA300_1857	-0.822340157	0.044580366	SAUSA300_RS10145	hypothetical protein
SAUSA300_1858	yfkAB	-0.073971024	0.681923226	SAUSA300_RS10150	radical SAM/CxCxxxxC motif protein YfkAB
SAUSA300_1859	SAUSA300_1859	0.045220958	0.777327725	SAUSA300_RS10155	acyl-CoA thioesterase
SAUSA300_1860	SAUSA300_1860	0.175098117	0.376683788	SAUSA300_RS10160	aminopeptidase
SAUSA300_1861	SAUSA300_1861	0.033619968	0.912009135	SAUSA300_RS10165	DUF1128 family protein
SAUSA300_1862	SAUSA300_1862	0.592651819	0.050954645	SAUSA300_RS10170	low molecular weight phosphotyrosine protein phosphatase
SAUSA300_1863	SAUSA300_1863	0.157083966	0.563590699	SAUSA300_RS10175	YtxH domain-containing protein
SAUSA300_1864	SAUSA300_1864	-0.024515023	0.941432377	SAUSA300_RS10180	YihY/virulence factor BrkB family protein
SAUSA300_1865	vraR	0.626598242	9.07E-09	SAUSA300_RS10185	two-component system response regulator VraR
SAUSA300_1866	SAUSA300_1866	0.621231847	5.30E-07	SAUSA300_RS10190	sensor histidine kinase
SAUSA300_1867	SAUSA300_1867	0.317695352	0.102309963	SAUSA300_RS10195	cell wall-active antibiotics response protein
SAUSA300_1868	SAUSA300_1868	0.269054997	0.377887501	SAUSA300_RS10200	hypothetical protein
SAUSA300_1869	map	-0.211466668	0.207793386	SAUSA300_RS10205	type I methionyl aminopeptidase
SAUSA300_1870	SAUSA300_1870	-1.251566753	6.67E-08	SAUSA300_RS10215	aromatic acid exporter family protein
SAUSA300_1871	SAUSA300_1871	-0.13512958	0.826225477	SAUSA300_RS10230	hypothetical protein
SAUSA300_1872	SAUSA300_1872	-0.37294723	0.022806971	SAUSA300_RS10240	type 1 glutamine amidotransferase
SAUSA300_1873	murT	-0.268014628	0.06695684	SAUSA300_RS10245	lipid II isoglutaminyl synthase subunit MurT
SAUSA300_1874	ftnA	0.853286279	9.37E-10	SAUSA300_RS10250	H-type ferritin FtnA
SAUSA300_1875	SAUSA300_1875	-0.296682272	0.271589304	SAUSA300_RS10260	3'-5' exonuclease
SAUSA300_1876	dinB	0.554935984	0.0013939	SAUSA300_RS10265	DNA polymerase IV
SAUSA300_1877	SAUSA300_1877	1.160703981	4.88E-10	SAUSA300_RS10270	DUF3267 domain-containing protein
SAUSA300_1878	rlmD	0.276307344	0.130366294	SAUSA300_RS10275	23S rRNA (uracil(1939)-C(5))-methyltransferase RlmD
SAUSA300_1879	SAUSA300_1879	-0.341895421	0.0442378	SAUSA300_RS10280	diacylglycerol kinase
SAUSA300_1880	gatB	-0.360810406	0.01031739	SAUSA300_RS10290	Asp-tRNA(Asn)/Glu-tRNA(Gln) amidotransferase subunit GatB
SAUSA300_1881	gatA	-0.584676515	8.10E-06	SAUSA300_RS10295	Asp-tRNA(Asn)/Glu-tRNA(Gln) amidotransferase subunit GatA
SAUSA300_1882	gatC	-1.058807775	3.31E-08	SAUSA300_RS10300	Asp-tRNA(Asn)/Glu-tRNA(Gln) amidotransferase subunit GatC
SAUSA300_1883	putP	-1.193952853	5.13E-10	SAUSA300_RS10305	sodium/proline symporter PutP
SAUSA300_1884	SAUSA300_1884	-0.050558359	0.71864606	SAUSA300_RS10310	CamS family sex pheromone protein
SAUSA300_1885	ligA	0.039921507	0.832656759	SAUSA300_RS10315	NAD-dependent DNA ligase LigA
SAUSA300_1886	pcrA	0.150958872	0.438435786	SAUSA300_RS10320	DNA helicase PcrA
SAUSA300_1887	SAUSA300_1887	0.211169027	0.339431266	SAUSA300_RS10325	heptaprenylglyceryl phosphate synthase
SAUSA300_1888	SAUSA300_1888	-0.856481588	3.52E-05	SAUSA300_RS10330	hypothetical protein
SAUSA300_1889	purB	-0.75619714	1.21E-06	SAUSA300_RS10335	adenylosuccinate lyase
SAUSA300_1890	scpA	-0.379697665	0.115901882	SAUSA300_RS10340	cysteine protease staphopain A
SAUSA300_1891	SAUSA300_1891	-0.132358413	0.468948676	SAUSA300_RS10350	NETI motif-containing protein
SAUSA300_1892	SAUSA300_1892	-0.059902853	0.70585794	SAUSA300_RS10355	DUF2179 domain-containing protein
SAUSA300_1893	nadE	0.104554635	0.413130165	SAUSA300_RS10360	ammonia-dependent NAD(+) synthetase
SAUSA300_1894	SAUSA300_1894	-0.127231632	0.53330291	SAUSA300_RS10365	nicotinate phosphoribosyltransferase
SAUSA300_1895	SAUSA300_1895	-0.248770889	0.308024016	SAUSA300_RS10370	nitric oxide synthase oxygenase
SAUSA300_1896	SAUSA300_1896	-0.688812019	0.006444764	SAUSA300_RS10375	prephenate dehydratase
SAUSA300_1897	SAUSA300_1897	-0.205676582	0.164271332	SAUSA300_RS10385	SLC13 family permease
SAUSA300_1898	SAUSA300_1898	0.576510118	0.001911822	SAUSA300_RS10390	pectate lyase
SAUSA300_1899	SAUSA300_1899	-0.144232168	0.456973376	SAUSA300_RS10395	cysteine hydrolase
SAUSA300_1900	SAUSA300_1900	-0.130087433	0.399882697	SAUSA300_RS10400	manganese-dependent inorganic pyrophosphatase
SAUSA300_1901	SAUSA300_1901	0.407691614	0.018748139	SAUSA300_RS10410	aldehyde dehydrogenase
SAUSA300_1902	SAUSA300_1902	0.179367687	0.362673466	SAUSA300_RS10415	lactonase family protein
SAUSA300_1903	SAUSA300_1903	-1.279552746	2.46E-05	SAUSA300_RS10420	YolD-like family protein
SAUSA300_1904	SAUSA300_1904	1.214549912	3.08E-07	SAUSA300_RS10425	hypothetical protein
SAUSA300_1905	SAUSA300_1905	-0.095395117	0.756375382	SAUSA300_RS10430	C45 family autoproteolytic acyltransferase/hydolase
SAUSA300_1906	SAUSA300_1906	0.066044146	0.720312673	SAUSA300_RS10435	DUF4097 family beta strand repeat-containing protein
SAUSA300_1907	SAUSA300_1907	-0.329656656	0.05749327	SAUSA300_RS10440	DUF1700 domain-containing protein
SAUSA300_1908	SAUSA300_1908	-0.284469392	0.134573379	SAUSA300_RS10445	membrane protein
SAUSA300_1909	SAUSA300_1909	0.866042814	9.53E-09	SAUSA300_RS10450	thioredoxin family protein
SAUSA300_1910	pmtD	0.045808515	0.831176357	SAUSA300_RS10455	phenol-soluble modulin export ABC transporter permease subunit PmtD
SAUSA300_1911	pmtC	0.016443655	0.939447753	SAUSA300_RS10460	phenol-soluble modulin export ABC transporter ATP-binding protein PmtC
SAUSA300_1912	pmtB	-0.402522182	0.047883042	SAUSA300_RS10465	phenol-soluble modulin export ABC transporter permease subunit PmtB
SAUSA300_1913	pmtA	-0.097612483	0.673438758	SAUSA300_RS10470	phenol-soluble modulin export ABC transporter ATP-binding protein PmtA
SAUSA300_1914	SAUSA300_1914	0.089229544	0.804185212	SAUSA300_RS10475	GntR family transcriptional regulator
SAUSA300_1915	SAUSA300_1915	-0.295590474	0.413194653	SAUSA300_RS10480	hypothetical protein
SAUSA300_1916	SAUSA300_1916	-0.114789968	0.407680898	SAUSA300_RS10490	aminotransferase class I/II-fold pyridoxal phosphate-dependent enzyme
SAUSA300_1918	SAUSA300_1918	-2.766597568	1.19E-21	SAUSA300_RS10505	sphingomyelin phosphodiesterase
SAUSA300_1919	scn	-1.700420951	5.02E-20	SAUSA300_RS10525	complement inhibitor SCIN-A
SAUSA300_1920	SAUSA300_1920	-3.940571534	1.18E-30	SAUSA300_RS10530	chemotaxis-inhibiting protein CHIPS
SAUSA300_1921	SAUSA300_1921	0.211071528	0.445671901	SAUSA300_RS15815	SH3 domain-containing protein
SAUSA300_1922	sak	-0.301692259	0.333467839	SAUSA300_RS10540	staphylokinase
SAUSA300_1923	SAUSA300_1923	0.749807265	0.013284488	SAUSA300_RS10545	CHAP domain-containing protein
SAUSA300_1924	SAUSA300_1924	0.965093154	0.006645846	SAUSA300_RS10550	phage holin
SAUSA300_1925	SAUSA300_1925	0.999867023	6.08E-05	SAUSA300_RS10565	DUF2951 domain-containing protein
SAUSA300_1926	SAUSA300_1926	1.002096411	0.000490048	SAUSA300_RS10570	hypothetical protein
SAUSA300_1927	SAUSA300_1927	0.781441734	0.030720888	SAUSA300_RS10575	hypothetical protein
SAUSA300_1928	SAUSA300_1928	0.789119138	0.000861536	SAUSA300_RS10580	hypothetical protein
SAUSA300_1929	SAUSA300_1929	0.80540932	0.0048955	SAUSA300_RS10585	phage tail family protein
SAUSA300_1930	SAUSA300_1930	0.986212015	0.000148454	SAUSA300_RS10590	phage tail tape measure protein
SAUSA300_1931	SAUSA300_1931	0.679826078	0.079832394	SAUSA300_RS15885	hypothetical protein
SAUSA300_1932	SAUSA300_1932	0.764745517	0.034623287	SAUSA300_RS10600	hypothetical protein
SAUSA300_1934	SAUSA300_1934	0.936624342	0.000905578	SAUSA300_RS10605	phage tail protein
SAUSA300_1935	SAUSA300_1935	1.013807579	7.44E-05	SAUSA300_RS10615	HK97 gp10 family phage protein
SAUSA300_1936	SAUSA300_1936	0.750145904	0.009427503	SAUSA300_RS10620	head-tail adaptor protein
SAUSA300_1937	SAUSA300_1937	0.913177224	0.00229397	SAUSA300_RS10630	hypothetical protein
SAUSA300_1938	SAUSA300_1938	0.596987712	0.143810642	SAUSA300_RS10635	phage major capsid protein
SAUSA300_1939	SAUSA300_1939	0.835446104	0.006196614	SAUSA300_RS10640	Clp protease ClpP
SAUSA300_1940	SAUSA300_1940	0.883222452	0.002038657	SAUSA300_RS10645	phage portal protein
SAUSA300_1941	SAUSA300_1941	1.027910394	5.00E-05	SAUSA300_RS10650	terminase large subunit
SAUSA300_1942	SAUSA300_1942	1.085319764	3.73E-05	SAUSA300_RS10655	hypothetical protein
SAUSA300_1943	SAUSA300_1943	0.918185969	0.003334027	SAUSA300_RS10660	HNH endonuclease
SAUSA300_1944	SAUSA300_1944	1.462816829	2.70E-10	SAUSA300_RS10665	hypothetical protein
SAUSA300_1945	SAUSA300_1945	1.516905267	2.51E-12	SAUSA300_RS10670	DUF1514 family protein
SAUSA300_1946	SAUSA300_1946	1.586909949	6.58E-07	SAUSA300_RS10675	transcriptional activator RinB
SAUSA300_1947	SAUSA300_1947	1.488106049	7.34E-10	SAUSA300_RS10680	hypothetical protein
SAUSA300_1948	SAUSA300_1948	1.689377646	3.73E-13	SAUSA300_RS10685	DUF1381 domain-containing protein
SAUSA300_1949	SAUSA300_1949	1.753652779	3.15E-13	SAUSA300_RS10695	dUTP pyrophosphatase
SAUSA300_1950	SAUSA300_1950	1.345924778	2.94E-08	SAUSA300_RS10700	hypothetical protein
SAUSA300_1951	SAUSA300_1951	1.664594173	1.69E-12	SAUSA300_RS10705	DUF1024 family protein
SAUSA300_1952	SAUSA300_1952	1.772461725	1.94E-10	SAUSA300_RS10710	hypothetical protein
SAUSA300_1953	SAUSA300_1953	1.633758345	5.47E-12	SAUSA300_RS10715	phi PVL orf 51-like protein
SAUSA300_1954	SAUSA300_1954	1.604221823	1.32E-11	SAUSA300_RS10720	hypothetical protein
SAUSA300_1955	SAUSA300_1955	1.200984188	8.54E-07	SAUSA300_RS10725	RusA family crossover junction endodeoxyribonuclease
SAUSA300_1956	SAUSA300_1956	1.565673689	2.77E-10	SAUSA300_RS10730	hypothetical protein
SAUSA300_1957	SAUSA300_1957	1.472113021	1.18E-10	SAUSA300_RS10735	DnaD domain-containing protein
SAUSA300_1958	ssb	1.539917613	7.06E-12	SAUSA300_RS10740	single-stranded DNA-binding protein
SAUSA300_1959	SAUSA300_1959	1.35801674	3.77E-07	SAUSA300_RS10745	MBL fold metallo-hydrolase
SAUSA300_1960	SAUSA300_1960	1.550864067	1.70E-13	SAUSA300_RS10750	recombinase RecT
SAUSA300_1961	SAUSA300_1961	1.49627411	2.40E-11	SAUSA300_RS10755	AAA family ATPase
SAUSA300_1962	SAUSA300_1962	1.747793129	4.22E-15	SAUSA300_RS10760	DUF1108 family protein
SAUSA300_1963	SAUSA300_1963	1.753236211	9.07E-09	SAUSA300_RS10765	DUF2482 family protein
SAUSA300_1964	SAUSA300_1964	1.780405089	7.61E-16	SAUSA300_RS10775	DUF771 domain-containing protein
SAUSA300_1965	SAUSA300_1965	0.388012108	0.529399752	SAUSA300_RS10780	hypothetical protein
SAUSA300_1966	SAUSA300_1966	1.678622684	1.16E-12	SAUSA300_RS10785	phage antirepressor KilAC domain-containing protein
SAUSA300_1967	SAUSA300_1967	0.455930664	0.232973387	SAUSA300_RS10790	hypothetical protein
SAUSA300_1969	SAUSA300_1969	0.14762999	0.558389027	SAUSA300_RS10810	XRE family transcriptional regulator
SAUSA300_1970	SAUSA300_1970	-0.202847952	0.467744316	SAUSA300_RS10815	ATP-dependent helicase
SAUSA300_1971	SAUSA300_1971	0.26717554	0.378204089	SAUSA300_RS10830	type II toxin-antitoxin system PemK/MazF family toxin
SAUSA300_1972	SAUSA300_1972	0.180265316	0.531141108	SAUSA300_RS10835	site-specific integrase
SAUSA300_1973	sph	0.172988407	0.623085387	SAUSA300_RS10840	sphingomyelin phosphodiesterase
SAUSA300_1974	lukG	-3.069186436	6.05E-39	SAUSA300_RS10845	bi-component leukocidin LukGH subunit G
SAUSA300_1975	lukH	-3.344540301	9.10E-50	SAUSA300_RS10850	bi-component leukocidin LukGH subunit H
SAUSA300_1976	SAUSA300_1976	1.79218903	1.46E-37	SAUSA300_RS10855	ArgE/DapE family deacylase
SAUSA300_1977	SAUSA300_1977	0.296981336	0.233028231	SAUSA300_RS10860	class I SAM-dependent methyltransferase
SAUSA300_1978	SAUSA300_1978	0.082094075	0.815165326	SAUSA300_RS10865	iron-hydroxamate ABC transporter substrate-binding protein
SAUSA300_1979	SAUSA300_1979	-0.27620566	0.048884602	SAUSA300_RS10870	TrkH family potassium uptake protein
SAUSA300_1980	SAUSA300_1980	1.112276148	4.41E-06	SAUSA300_RS10875	GNAT family N-acetyltransferase
SAUSA300_1981	SAUSA300_1981	1.36491893	7.13E-08	SAUSA300_RS10885	terminase small subunit
SAUSA300_1982	groL	1.528935918	1.82E-08	SAUSA300_RS10900	chaperonin GroEL
SAUSA300_1983	groES	1.567960617	5.95E-08	SAUSA300_RS10905	co-chaperone GroES
SAUSA300_1984	SAUSA300_1984	-0.430717618	0.0442378	SAUSA300_RS10910	CPBP family intramembrane metalloprotease MroQ
SAUSA300_1985	SAUSA300_1985	-0.051449751	0.762688222	SAUSA300_RS10915	SdrH family protein
SAUSA300_1986	SAUSA300_1986	0.673993119	2.09E-05	SAUSA300_RS10920	nitroreductase family protein
SAUSA300_1987	SAUSA300_1987	0.267867819	0.130635301	SAUSA300_RS10925	carbon-nitrogen family hydrolase
SAUSA300_1988	SAUSA300_1988	-0.010676343	0.980601705	SAUSA300_RS10930	delta-lysin family phenol-soluble modulin
SAUSA300_1989	agrB	0.283860022	0.330512024	SAUSA300_RS10935	accessory gene regulator AgrB
SAUSA300_1990	SAUSA300_1990	0.331672166	0.441255534	SAUSA300_RS10940	cyclic lactone autoinducer peptide
SAUSA300_1991	SAUSA300_1991	0.34993095	0.090706171	SAUSA300_RS10945	GHKL domain-containing protein
SAUSA300_1992	SAUSA300_1992	0.338388744	0.248026766	SAUSA300_RS10950	LytTR family DNA-binding domain-containing protein
SAUSA300_1993	SAUSA300_1993	0.240830906	0.219700593	SAUSA300_RS10960	carbohydrate kinase
SAUSA300_1994	SAUSA300_1994	0.158277973	0.419984524	SAUSA300_RS10965	sucrose-6-phosphate hydrolase
SAUSA300_1995	SAUSA300_1995	-0.497059622	0.043522017	SAUSA300_RS10970	LacI family DNA-binding transcriptional regulator
SAUSA300_1996	SAUSA300_1996	-0.391641047	0.443175081	SAUSA300_RS10975	ammonium transporter
SAUSA300_1997	SAUSA300_1997	-0.531334217	0.369607116	SAUSA300_RS10980	sulfurtransferase TusA family protein
SAUSA300_1998	SAUSA300_1998	-0.607585464	0.018530733	SAUSA300_RS10985	YeeE/YedE family protein
SAUSA300_1999	SAUSA300_1999	-0.253970137	0.017612208	SAUSA300_RS10990	redox-sensing transcriptional repressor Rex
SAUSA300_2000	abc-f	-0.638657541	0.000429805	SAUSA300_RS10995	ABC-F type ribosomal protection protein
SAUSA300_2001	SAUSA300_2001	-0.981989392	2.70E-06	SAUSA300_RS11005	MutS family DNA mismatch repair protein
SAUSA300_2002	tsaD	-0.134178104	0.372593602	SAUSA300_RS11010	tRNA (adenosine(37)-N6)-threonylcarbamoyltransferase complex transferase subunit TsaD
SAUSA300_2003	rimI	-0.23145122	0.156753155	SAUSA300_RS11015	ribosomal protein S18-alanine N-acetyltransferase
SAUSA300_2004	tsaB	-0.304870362	0.093167065	SAUSA300_RS11020	tRNA (adenosine(37)-N6)-threonylcarbamoyltransferase complex dimerization subunit type 1 TsaB
SAUSA300_2005	tsaE	0.046872723	0.8065901	SAUSA300_RS11025	tRNA (adenosine(37)-N6)-threonylcarbamoyltransferase complex ATPase subunit type 1 TsaE
SAUSA300_2006	ilvD	0.065505664	0.804622205	SAUSA300_RS11035	dihydroxy-acid dehydratase
SAUSA300_2007	ilvB	0.133667419	0.668663479	SAUSA300_RS11040	biosynthetic-type acetolactate synthase large subunit
SAUSA300_2008	SAUSA300_2008	0.158206348	0.648528679	SAUSA300_RS11045	ACT domain-containing protein
SAUSA300_2009	ilvC	0.694936704	0.012221153	SAUSA300_RS11050	ketol-acid reductoisomerase
SAUSA300_2010	SAUSA300_2010	0.260543603	0.413458768	SAUSA300_RS11055	2-isopropylmalate synthase
SAUSA300_2011	leuB	0.433544122	0.147184611	SAUSA300_RS11060	3-isopropylmalate dehydrogenase
SAUSA300_2012	leuC	0.261984628	0.424049069	SAUSA300_RS11065	3-isopropylmalate dehydratase large subunit
SAUSA300_2013	leuD	0.401861636	0.294724304	SAUSA300_RS11070	3-isopropylmalate dehydratase small subunit
SAUSA300_2014	ilvA	-0.033510523	0.933616453	SAUSA300_RS11075	threonine ammonia-lyase IlvA
SAUSA300_2020	SAUSA300_2020	0.007243956	0.966364524	SAUSA300_RS11110	SprT family protein
SAUSA300_2021	SAUSA300_2021	-0.086270951	0.555899082	SAUSA300_RS11115	RNA-binding transcriptional accessory protein
SAUSA300_2022	sigB	0.266820235	0.371622145	SAUSA300_RS11120	RNA polymerase sigma factor SigB
SAUSA300_2023	rsbW	0.0437812	0.879296204	SAUSA300_RS11125	anti-sigma B factor RsbW
SAUSA300_2024	SAUSA300_2024	0.346805412	0.25949914	SAUSA300_RS11130	anti-sigma factor antagonist
SAUSA300_2025	SAUSA300_2025	-0.707284192	7.86E-06	SAUSA300_RS11135	PP2C family protein-serine/threonine phosphatase
SAUSA300_2026	SAUSA300_2026	-0.657423621	0.00011035	SAUSA300_RS11145	type II toxin-antitoxin system PemK/MazF family toxin
SAUSA300_2027	alr	-0.030948739	0.826835317	SAUSA300_RS11155	alanine racemase
SAUSA300_2028	SAUSA300_2028	0.336418753	0.086211443	SAUSA300_RS11160	holo-ACP synthase
SAUSA300_2029	SAUSA300_2029	0.234355789	0.354542646	SAUSA300_RS11165	PH domain-containing protein
SAUSA300_2030	SAUSA300_2030	0.019554371	0.932239427	SAUSA300_RS11170	PH domain-containing protein
SAUSA300_2031	SAUSA300_2031	-0.290338963	0.27080029	SAUSA300_RS11175	hypothetical protein
SAUSA300_2032	SAUSA300_2032	0.554097063	0.052667411	SAUSA300_RS11180	K(+)-transporting ATPase subunit C
SAUSA300_2033	kdpB	0.790431045	0.002753136	SAUSA300_RS11185	potassium-transporting ATPase subunit KdpB
SAUSA300_2034	kdpA	0.814044093	0.004695202	SAUSA300_RS11190	potassium-transporting ATPase subunit KdpA
SAUSA300_2035	SAUSA300_2035	0.126375498	0.649095644	SAUSA300_RS11200	sensor histidine kinase KdpD
SAUSA300_2036	SAUSA300_2036	-0.037233782	0.913685688	SAUSA300_RS11205	response regulator transcription factor
SAUSA300_2037	SAUSA300_2037	-0.648042598	7.52E-05	SAUSA300_RS11210	DEAD/DEAH box helicase
SAUSA300_2038	SAUSA300_2038	0.895228401	7.23E-09	SAUSA300_RS11215	UDP-N-acetylmuramoyl-tripeptide--D-alanyl-D-alanine ligase
SAUSA300_2039	SAUSA300_2039	0.866077348	2.13E-06	SAUSA300_RS11220	D-alanine--D-alanine ligase
SAUSA300_2040	SAUSA300_2040	-0.4919989	0.009401179	SAUSA300_RS11225	rod shape-determining protein RodA
SAUSA300_2041	SAUSA300_2041	1.094768764	0.003958436	SAUSA300_RS11230	hypothetical protein
SAUSA300_2042	SAUSA300_2042	0.117976369	0.744214282	SAUSA300_RS11235	heavy-metal-associated domain-containing protein
SAUSA300_2043	csoR	0.416099742	0.241173195	SAUSA300_RS11240	copper-sensing transcriptional repressor CsoR
SAUSA300_2044	cls	-0.784296699	1.09E-06	SAUSA300_RS11245	cardiolipin synthase
SAUSA300_2045	SAUSA300_2045	-0.784530755	1.21E-06	SAUSA300_RS11250	HD domain-containing protein
SAUSA300_2046	yidC	-0.311350718	0.079425493	SAUSA300_RS11265	membrane protein insertase YidC
SAUSA300_2047	SAUSA300_2047	-0.106888284	0.821724615	SAUSA300_RS11270	thiamine phosphate synthase
SAUSA300_2048	thiM	-0.083249208	0.852844857	SAUSA300_RS11275	hydroxyethylthiazole kinase
SAUSA300_2049	thiD	-0.06487798	0.863725653	SAUSA300_RS11280	bifunctional hydroxymethylpyrimidine kinase/phosphomethylpyrimidine kinase
SAUSA300_2050	tenA	0.056474381	0.904563424	SAUSA300_RS11285	thiaminase II
SAUSA300_2051	sceD	0.947023403	0.026790647	SAUSA300_RS11295	lytic transglycosylase SceD
SAUSA300_2052	SAUSA300_2052	1.205815971	0.001459736	SAUSA300_RS11300	single-stranded DNA-binding protein
SAUSA300_2053	SAUSA300_2053	-0.3992729	0.159252339	SAUSA300_RS11305	YwpF-like family protein
SAUSA300_2054	fabZ	-0.39997586	0.047568091	SAUSA300_RS11310	3-hydroxyacyl-ACP dehydratase FabZ
SAUSA300_2055	murA	-0.30009763	0.12096667	SAUSA300_RS11315	UDP-N-acetylglucosamine 1-carboxyvinyltransferase
SAUSA300_2056	SAUSA300_2056	0.529606417	0.13309347	SAUSA300_RS11320	DUF1146 family protein
SAUSA300_2057	SAUSA300_2057	0.569275743	0.008823841	SAUSA300_RS11330	F0F1 ATP synthase subunit epsilon
SAUSA300_2058	atpD	0.399467427	0.037883648	SAUSA300_RS11335	F0F1 ATP synthase subunit beta
SAUSA300_2059	SAUSA300_2059	0.182594763	0.400495845	SAUSA300_RS11340	F0F1 ATP synthase subunit gamma
SAUSA300_2060	SAUSA300_2060	0.178210456	0.419801921	SAUSA300_RS11345	F0F1 ATP synthase subunit alpha
SAUSA300_2061	SAUSA300_2061	0.242703125	0.279750354	SAUSA300_RS11350	F0F1 ATP synthase subunit delta
SAUSA300_2062	SAUSA300_2062	0.399648911	0.034185564	SAUSA300_RS11355	F0F1 ATP synthase subunit B
SAUSA300_2063	atpE	0.596129228	1.31E-06	SAUSA300_RS11360	F0F1 ATP synthase subunit C
SAUSA300_2064	atpB	0.388775058	0.084218663	SAUSA300_RS11365	F0F1 ATP synthase subunit A
SAUSA300_2065	wecB	1.014150519	8.96E-10	SAUSA300_RS11375	UDP-N-acetylglucosamine 2-epimerase (non-hydrolyzing)
SAUSA300_2066	upp	1.026959063	4.67E-09	SAUSA300_RS11380	uracil phosphoribosyltransferase
SAUSA300_2067	SAUSA300_2067	1.132835973	3.84E-09	SAUSA300_RS11385	serine hydroxymethyltransferase
SAUSA300_2068	SAUSA300_2068	1.298576415	9.59E-07	SAUSA300_RS11390	TIGR01440 family protein
SAUSA300_2069	SAUSA300_2069	-0.478078614	0.032998269	SAUSA300_RS11395	low molecular weight protein arginine phosphatase
SAUSA300_2070	SAUSA300_2070	-0.344751948	0.030877606	SAUSA300_RS11400	threonylcarbamoyl-AMP synthase
SAUSA300_2071	prmC	-0.339770739	0.070104012	SAUSA300_RS11405	peptide chain release factor N(5)-glutamine methyltransferase
SAUSA300_2072	prfA	-0.391028937	0.058837827	SAUSA300_RS11410	peptide chain release factor 1
SAUSA300_2073	SAUSA300_2073	-0.570359268	0.016639714	SAUSA300_RS11415	thymidine kinase
SAUSA300_2074	SAUSA300_2074	-0.209051251	0.643055686	SAUSA300_RS11420	type B 50S ribosomal protein L31
SAUSA300_2075	rho	0.069511816	0.674600059	SAUSA300_RS11425	transcription termination factor Rho
SAUSA300_2076	SAUSA300_2076	1.827208587	4.49E-21	SAUSA300_RS11430	aldehyde dehydrogenase family protein
SAUSA300_2077	SAUSA300_2077	0.851727416	0.000195534	SAUSA300_RS11435	helix-turn-helix transcriptional regulator
SAUSA300_2078	SAUSA300_2078	-0.062094139	0.796097596	SAUSA300_RS11440	UDP-N-acetylglucosamine 1-carboxyvinyltransferase
SAUSA300_2079	SAUSA300_2079	-0.103618711	0.6139669	SAUSA300_RS11445	fructose-bisphosphate aldolase
SAUSA300_2080	SAUSA300_2080	-0.748285912	0.00312284	SAUSA300_RS11450	DUF2529 domain-containing protein
SAUSA300_2081	SAUSA300_2081	-1.044607068	5.59E-08	SAUSA300_RS11455	CTP synthase
SAUSA300_2082	SAUSA300_2082	-0.101523203	0.737063807	SAUSA300_RS11460	DNA-directed RNA polymerase subunit delta
SAUSA300_2083	SAUSA300_2083	0.286138536	0.058331082	SAUSA300_RS11465	GNAT family N-acetyltransferase
SAUSA300_2084	coaW	-0.441096382	0.001911822	SAUSA300_RS11475	type II pantothenate kinase
SAUSA300_2085	SAUSA300_2085	-0.404704682	0.069757143	SAUSA300_RS11480	DUF2750 domain-containing protein
SAUSA300_2086	SAUSA300_2086	-0.031859613	0.841452799	SAUSA300_RS11485	hypothetical protein
SAUSA300_2087	SAUSA300_2087	-0.085076531	0.737063807	SAUSA300_RS11490	M20 family metallopeptidase
SAUSA300_2088	SAUSA300_2088	0.363908644	0.193570093	SAUSA300_RS11495	S-ribosylhomocysteine lyase
SAUSA300_2089	SAUSA300_2089	0.849072845	3.82E-05	SAUSA300_RS11505	pyrimidine-nucleoside phosphorylase
SAUSA300_2090	deoC	0.62903126	0.000432655	SAUSA300_RS11515	deoxyribose-phosphate aldolase
SAUSA300_2091	deoD	-0.488114698	0.045240762	SAUSA300_RS11520	purine-nucleoside phosphorylase
SAUSA300_2092	SAUSA300_2092	0.844663203	6.58E-05	SAUSA300_RS11525	DNA starvation/stationary phase protection protein
SAUSA300_2093	SAUSA300_2093	-0.494292861	0.011714755	SAUSA300_RS11530	thiol-disulfide oxidoreductase DCC family protein
SAUSA300_2094	SAUSA300_2094	-0.482950822	0.000163245	SAUSA300_RS11535	EVE domain-containing protein
SAUSA300_2095	SAUSA300_2095	-1.312948124	3.49E-10	SAUSA300_RS11540	hypothetical protein
SAUSA300_2096	SAUSA300_2096	-1.075209008	4.05E-09	SAUSA300_RS11545	class I mannose-6-phosphate isomerase
SAUSA300_2097	SAUSA300_2097	1.869070129	1.27E-19	SAUSA300_RS11550	SDR family oxidoreductase
SAUSA300_2098	czrA	-1.346413981	4.31E-13	SAUSA300_RS11555	Zn(II)-responsive metalloregulatory transcriptional repressor CzrA
SAUSA300_2099	czrB	-1.029995103	1.06E-06	SAUSA300_RS11560	CDF family zinc efflux transporter CzrB
SAUSA300_2100	SAUSA300_2100	-0.134260092	0.614101886	SAUSA300_RS11565	lytic regulatory protein
[truncated: 527 more rows]
